# Supplementary material for: Comparative Transcriptional Profiling and Physiological Responses of Two Contrasting Oat Genotypes under Salt Stress
Source: Sci Rep. 2018 Nov 2;8:16248. doi: 10.1038/s41598-018-34505-5 (PMC6214910; doi:10.1038/s41598-018-34505-5)
Supplement: Supplementary file 2 — File S1 [file 41598_2018_34505_MOESM2_ESM.zip]

Archive with 1 entries (1 files):
- File S1 Fasta file containing the 166,326 assembled oat unigene sequences.doc
