# Supplementary material for: Comparative Transcriptional Profiling and Physiological Responses of Two Contrasting Oat Genotypes under Salt Stress
Source: Sci Rep. 2018 Nov 2;8:16248. doi: 10.1038/s41598-018-34505-5 (PMC6214910; doi:10.1038/s41598-018-34505-5)
Supplement: Supplementary file 3 — File S2 [file 41598_2018_34505_MOESM3_ESM.xlsx]

## Sheet: A1 vs B1
Comparative Transcriptional Profiling and Physiological Responses of Two Contrasting Oat Genotypes under Salt Stress Bin Wu1, Yarvaan Munkhtuya1, Jianjiang Li2, Yani Hu1, Qian Zhang1, Zongwen Zhang1,* 1. Institute of Crop Science, Chinese Academy of Agricultural Sciences (CAAS), No. 12. Zhongguancun South Street, Beijing 100081, China 2. Institute of Grain Crops, Xinjiang Academy of Agricultural …
geneID(14260)	geneLength	A1_rawfragments(21018458)	B 1_rawfragments(20621154)	A1_FPKM	B 1_FPKM	log2 Ratio(B1/A1)	Up-Down-Regulation(B1/A1)	P-value	FDR	Nr-ID	Nr-Score	Nr-Evalue	Nr-annotation	Nt-ID	Nt-Score	Nt-Evalue	Nt-annotation	Swissprot-ID	Swissprot-Score	Swissprot-Evalue	Swissprot-annotation	COG-Protein-or-Domain	COG-Score	COG-Evalue	COG-ID	COG-Function-Description	KO_id	KEGG-Evalue	KEGG-Score	KEGG-Gene	ko_definition	GO-BiologicalProcess	GO-MolecularFunction	Go-CellularComponent	Pathway ID//Pathway
CL1297.Contig3_All	385	0	46	0	5.7941	12.5004	Up	9.05578e-15	1.80249e-13	gi|731416222|ref|XP_010659828.1|	54.7	1e-07	PREDICTED: probable E3 ubiquitin-protein ligase LUL3 [Vitis vinifera]	--	--	--	--	--	--	--	--	--	--	--	--	--	--	--	--	--	--	-	-	-	--
Unigene27071_All	687	0	42	0	2.9647	11.5337	Up	1.50557e-13	2.81322e-12	--	--	--	--	--	--	--	--	--	--	--	--	--	--	--	--	--	--	--	--	--	--	-	-	-	--
CL6813.Contig6_All	389	0	22	0	2.7426	11.4213	Up	1.91238e-07	2.24359e-06	--	--	--	--	gi|554789776|dbj|AK427425.1|	79.8	2e-12	Brachypodium distachyon mRNA, clone: PL016C01-A-020_M09	--	--	--	--	--	--	--	--	--	--	--	--	--	--	-	-	-	--
CL14617.Contig1_All	334	0	18	0	2.6134	11.3517	Up	3.17944e-06	3.2113e-05	gi|475479507|gb|EMT02791.1|	64.3	2e-11	hypothetical protein F775_52215 [Aegilops tauschii]	gi|242375510|emb|FP101431.1|	163	2e-37	Phyllostachys edulis cDNA clone: bphylf027h11, full insert sequence	P17180	52.8	4e-09	PER3_ARMRU Peroxidase C3 OS=Armoracia rusticana GN=PRXC3 PE=3 SV=1	--	--	--	--	--	K00430	7e-10	55.8	smo:SELMODRAFT_230146	peroxidase [EC:1.11.1.7]	-	-	-	ko01110//Biosynthesis of secondary metabolites;ko00360//Phenylalanine metabolism;ko00940//Phenylpropanoid biosynthesis;ko01100//Metabolic pathways
Unigene55941_All	280	0	14	0	2.4247	11.2436	Up	5.28596e-05	0.00044354	gi|731428510|ref|XP_010664360.1|	48.1	9e-06	PREDICTED: basic proline-rich protein-like [Vitis vinifera]	--	--	--	--	--	--	--	--	--	--	--	--	--	K11568	2e-06	45.4	vcn:VOLCADRAFT_121384	DASH complex subunit DAD3	-	-	-	--
CL5201.Contig16_All	306	0	15	0	2.3772	11.215	Up	2.61776e-05	0.000231171	--	--	--	--	--	--	--	--	--	--	--	--	--	--	--	--	--	--	--	--	--	--	-	-	-	--
Unigene27245_All	376	0	17	0	2.1925	11.0984	Up	6.42012e-06	6.21168e-05	gi|475572141|gb|EMT16426.1|	59.7	2e-09	Aspartic proteinase nepenthesin-1 [Aegilops tauschii]	--	--	--	--	--	--	--	--	--	--	--	--	--	--	--	--	--	--	-	-	-	--
Unigene34935_All	319	0	14	0	2.1283	11.0555	Up	5.28596e-05	0.000443588	--	--	--	--	--	--	--	--	--	--	--	--	--	--	--	--	--	--	--	--	--	--	-	-	-	--
Unigene28108_All	297	0	13	0	2.1226	11.0516	Up	0.000106738	0.000850211	--	--	--	--	--	--	--	--	--	--	--	--	--	--	--	--	--	--	--	--	--	--	-	-	-	--
CL11513.Contig1_All	1075	0	47	0	2.1202	11.05	Up	4.48468e-15	9.08844e-14	gi|1002312927|ref|XP_015619852.1|	21.6	2e-06	PREDICTED: extensin [Oryza sativa Japonica Group]	gi|123662663|emb|AM441173.1|	101	2e-18	Vitis vinifera, whole genome shotgun sequence, contig VV78X135336.4, clone ENTAV 115	Q9FFW5	52	4e-07	PERK8_ARATH Proline-rich receptor-like protein kinase PERK8 OS=Arabidopsis thaliana GN=PERK8 PE=1 SV=1	--	--	--	--	--	--	--	--	--	--	-	-	-	--
CL1323.Contig2_All	780	0	34	0	2.1138	11.0456	Up	4.1615e-11	6.70868e-10	gi|669031848|emb|CDM87043.1|	89	3e-20	unnamed protein product [Triticum aestivum]	gi|326506115|dbj|AK360088.1|	69.9	4e-09	Hordeum vulgare subsp. vulgare mRNA for predicted protein, complete cds, clone: NIASHv1110A06	Q9FPQ6	56.2	6e-09	GP1_CHLRE Vegetative cell wall protein gp1 OS=Chlamydomonas reinhardtii GN=GP1 PE=1 SV=1	--	--	--	--	--	K12418	4e-06	49.3	cre:CHLREDRAFT_32523	fatty acid desaturase (delta-4 desaturase) [EC:1.14.19.-]	-	-	-	ko01100//Metabolic pathways;ko03020//RNA polymerase;ko00240//Pyrimidine metabolism;ko00230//Purine metabolism;ko04144//Endocytosis;ko00565//Ether lipid metabolism;ko00564//Glycerophospholipid metabolism
Unigene34559_All	1136	0	49	0	2.0917	11.0305	Up	1.09988e-15	2.29568e-14	gi|514825462|ref|XP_004987384.1|	336.6	2e-112	PREDICTED: ervatamin-C-like, partial [Setaria italica] >gi|944220975|gb|KQK85521.1| hypothetical protein SETIT_020655mg, partial [Setaria italica]	gi|514825151|ref|XM_004987175.1|	65.9	1e-07	PREDICTED: Setaria italica vignain-like (LOC101785665), partial mRNA	P43156	209	3e-64	CYSP_HEMSP Thiol protease SEN102 OS=Hemerocallis sp. GN=SEN102 PE=2 SV=1	AF1946_2	61.6	4e-10	COG4870	Cysteine protease	K01365	9e-75	237	sbi:SORBI_07g024430	cathepsin L [EC:3.4.22.15]	-	GO:0008233//peptidase activity	GO:0043231//intracellular membrane-bounded organelle;GO:0044444//cytoplasmic part	ko04145//Phagosome
CL3596.Contig13_All	403	0	17	0	2.0456	10.9983	Up	6.42012e-06	6.21558e-05	gi|471434618|dbj|BAN05549.1|	166.8	2e-48	TaAP2-B [Triticum compactum]	gi|471434617|dbj|AB761185.1|	137	1e-29	Triticum compactum gene for TaAP2-B, complete cds, strain: KU-153	--	--	--	--	--	--	--	--	--	K09284	3e-44	151	bdi:100834763	AP2-like factor, euAP2 lineage	-	-	-	--
Unigene8501_All	406	0	17	0	2.0305	10.9876	Up	6.42012e-06	6.21207e-05	gi|721621756|ref|XP_010228598.1|	198	1e-61	PREDICTED: uncharacterized protein LOC104581774 [Brachypodium distachyon]	gi|110734748|gb|DQ680849.1|	192	2e-46	Avena strigosa beta-amyrin synthase (Sad1) and cytochrome P450 CYP51H10 (Sad2) genes, complete cds	--	--	--	--	--	--	--	--	--	--	--	--	--	--	GO:0006810//transport	-	GO:0044464;GO:0044425	--
Unigene13313_All	630	0	25	0	1.9244	10.9102	Up	2.3227e-08	2.97998e-07	gi|475611929|gb|EMT28254.1|	89.4	2e-21	hypothetical protein F775_06906 [Aegilops tauschii]	gi|554779227|dbj|AK432995.1|	149	5e-33	Brachypodium distachyon mRNA, clone: PL016C01-A-056_N22	Q9SIH2	47.4	2e-06	DOT1_ARATH Glycine-rich protein DOT1 OS=Arabidopsis thaliana GN=DOT1 PE=2 SV=1	--	--	--	--	--	--	--	--	--	--	-	-	-	--
Unigene30671_All	341	0	13	0	1.8487	10.8523	Up	0.000106738	0.000850167	gi|944262608|gb|KQL26865.1|	50.1	3e-06	hypothetical protein SETIT_030206mg [Setaria italica]	gi|357121782|ref|XM_003562549.1|	101	5e-19	PREDICTED: Brachypodium distachyon Pyruvate dehydrogenase [lipoamide] kinase-like, transcript variant 2 (LOC100822823), mRNA	Q9SBJ1	45.1	2e-06	PDK_ARATH [Pyruvate dehydrogenase (acetyl-transferring)] kinase, mitochondrial OS=Arabidopsis thaliana GN=PDK PE=1 SV=1	--	--	--	--	--	K00898	8e-08	50.1	sbi:SORBI_02g040610	pyruvate dehydrogenase kinase [EC:2.7.11.2]	-	-	-	--
CL3976.Contig7_All	515	0	19	0	1.7891	10.805	Up	1.57455e-06	1.65408e-05	--	--	--	--	--	--	--	--	--	--	--	--	--	--	--	--	--	--	--	--	--	--	-	-	-	--
Unigene12905_All	1419	0	51	0	1.7429	10.7673	Up	2.69748e-16	5.78779e-15	gi|302828408|ref|XP_002945771.1|	82	2e-14	pathogenesis-related protein 1-like protein [Volvox carteri f. nagariensis] >gi|300268586|gb|EFJ52766.1| pathogenesis-related protein 1-like protein [Volvox carteri f. nagariensis]	--	--	--	--	Q9FPQ6	115	1e-27	GP1_CHLRE Vegetative cell wall protein gp1 OS=Chlamydomonas reinhardtii GN=GP1 PE=1 SV=1	Rv3876	85.9	4e-17	COG0455	ATPases involved in chromosome partitioning	K01115	4e-22	99.8	vcn:VOLCADRAFT_99471	phospholipase D [EC:3.1.4.4]	-	-	-	ko01100//Metabolic pathways;ko04144//Endocytosis;ko00565//Ether lipid metabolism;ko00564//Glycerophospholipid metabolism
CL10417.Contig1_All	393	0	14	0	1.7275	10.7545	Up	5.28596e-05	0.000443685	--	--	--	--	--	--	--	--	--	--	--	--	--	--	--	--	--	--	--	--	--	--	-	-	-	--
Unigene56781_All	368	0	13	0	1.7131	10.7424	Up	0.000106738	0.00084986	--	--	--	--	--	--	--	--	--	--	--	--	--	--	--	--	--	--	--	--	--	--	-	-	-	--
Unigene7578_All	1204	0	42	0	1.6916	10.7242	Up	1.50557e-13	2.81356e-12	gi|242079215|ref|XP_002444376.1|	74.7	3e-12	hypothetical protein SORBIDRAFT_07g020900 [Sorghum bicolor]	--	--	--	--	P13983	50.1	2e-06	EXTN_TOBAC Extensin OS=Nicotiana tabacum GN=HRGPNT3 PE=2 SV=1	--	--	--	--	--	--	--	--	--	--	-	-	-	--
Unigene56953_All	460	0	16	0	1.6867	10.72	Up	1.29639e-05	0.000119746	--	--	--	--	--	--	--	--	--	--	--	--	--	--	--	--	--	--	--	--	--	--	-	-	-	--
CL10837.Contig1_All	662	0	23	0	1.6848	10.7184	Up	9.47068e-08	1.14662e-06	gi|475583421|gb|EMT19452.1|	257.3	5e-84	hypothetical protein F775_30045 [Aegilops tauschii]	gi|242387485|emb|FP094344.1|	194	9e-47	Phyllostachys edulis cDNA clone: bphylf028i24, full insert sequence	Q9T076	54.3	1e-08	ENL2_ARATH Early nodulin-like protein 2 OS=Arabidopsis thaliana GN=At4g27520 PE=1 SV=1	DR2133	55.1	2e-08	COG4372	Uncharacterized protein conserved in bacteria with the myosin-like domain	K13171	9e-09	56.2	aly:ARALYDRAFT_901882	serine/arginine repetitive matrix protein 1	-	-	-	ko03013//RNA transport;ko03015//mRNA surveillance pathway
Unigene40496_All	407	0	14	0	1.6681	10.704	Up	5.28596e-05	0.000443395	--	--	--	--	--	--	--	--	--	--	--	--	--	--	--	--	--	--	--	--	--	--	-	-	-	--
Unigene16691_All	466	0	16	0	1.665	10.7013	Up	1.29639e-05	0.000119761	--	--	--	--	gi|472833546|gb|JX999996.1|	58	1e-05	Lolium perenne mitochondrion, complete genome	--	--	--	--	--	--	--	--	--	--	--	--	--	--	-	-	-	--
CL1456.Contig5_All	635	0	21	0	1.6037	10.6472	Up	3.8616e-07	4.37615e-06	gi|326506926|dbj|BAJ91504.1|	334.7	6e-116	predicted protein, partial [Hordeum vulgare subsp. vulgare]	gi|357152384|ref|XM_003576053.1|	609	1e-171	PREDICTED: Brachypodium distachyon uncharacterized LOC100821636 (LOC100821636), mRNA	Q9SMC2	259	2e-85	ILVH_NICPL Acetolactate synthase small subunit 1, chloroplastic OS=Nicotiana plumbaginifolia PE=2 SV=1	sll0065	83.2	2e-19	COG0440	Acetolactate synthase, small (regulatory) subunit	K01653	5e-106	314	bdi:100821636	acetolactate synthase I/III small subunit [EC:2.2.1.6]	GO:0009082//branched-chain amino acid biosynthetic process	GO:0016597//amino acid binding;GO:0003984//acetolactate synthase activity	GO:0009536//plastid	ko01110//Biosynthesis of secondary metabolites;ko01100//Metabolic pathways;ko00770//Pantothenate and CoA biosynthesis;ko00290//Valine, leucine and isoleucine biosynthesis;ko00660//C5-Branched dibasic acid metabolism;ko00650//Butanoate metabolism
CL1349.Contig8_All	456	0	15	0	1.5952	10.6395	Up	2.61776e-05	0.000231145	gi|29465720|gb|AAM09950.1|	287	5e-93	receptor kinase ORK45 [Avena sativa]	gi|29465718|gb|AY083682.1|	882	0	Avena sativa clone OP45 receptor kinase gene cluster, complete sequence	P93604	151	2e-43	LRK10_WHEAT Rust resistance kinase Lr10 OS=Triticum aestivum GN=LRK10 PE=2 SV=1	sll1575	51.2	1e-07	COG0515	Serine/threonine protein kinase	K00924	4e-17	77.8	osa:4337593	[EC:2.7.1.-]	GO:0006468//protein phosphorylation	GO:0005524//ATP binding;GO:0004674//protein serine/threonine kinase activity	GO:0016021//integral component of membrane	--
Unigene40508_All	400	0	13	0	1.5761	10.6221	Up	0.000106738	0.000850343	--	--	--	--	--	--	--	--	--	--	--	--	--	--	--	--	--	--	--	--	--	--	-	-	-	--
Unigene43706_All	662	0	21	0	1.5383	10.5871	Up	3.8616e-07	4.37518e-06	--	--	--	--	--	--	--	--	--	--	--	--	--	--	--	--	--	--	--	--	--	--	-	-	-	--
CL11518.Contig2_All	792	0	25	0	1.5307	10.58	Up	2.3227e-08	2.98023e-07	gi|359950750|gb|AEV91165.1|	182.6	6e-57	MYB-related protein [Aegilops speltoides] >gi|475418317|gb|EMT01033.1| DnaJ homolog subfamily C member 2 [Aegilops tauschii]	gi|359950749|gb|JF951925.1|	293	2e-76	Aegilops speltoides clone TaMYB42 MYB-related protein mRNA, complete cds	Q6NNN0	105	5e-29	RADL3_ARATH Protein RADIALIS-like 3 OS=Arabidopsis thaliana GN=RL3 PE=2 SV=1	--	--	--	--	--	--	--	--	--	--	-	GO:0003677//DNA binding	GO:0005739//mitochondrion	--
Unigene37779_All	484	0	15	0	1.5029	10.5535	Up	2.61776e-05	0.000231224	--	--	--	--	--	--	--	--	--	--	--	--	--	--	--	--	--	--	--	--	--	--	-	-	-	--
Unigene43741_All	521	0	16	0	1.4893	10.5404	Up	1.29639e-05	0.000119754	gi|955724105|ref|XP_014661263.1|	100.1	2e-24	PREDICTED: uncharacterized protein LOC106804507 [Setaria italica]	--	--	--	--	--	--	--	--	--	--	--	--	--	--	--	--	--	--	-	-	-	--
Unigene40489_All	469	0	14	0	1.4476	10.4994	Up	5.28596e-05	0.000443468	--	--	--	--	--	--	--	--	--	--	--	--	--	--	--	--	--	--	--	--	--	--	-	-	-	--
Unigene37059_All	718	0	21	0	1.4183	10.4699	Up	3.8616e-07	4.37583e-06	gi|474119729|gb|EMS55998.1|	32.3	2e-07	hypothetical protein TRIUR3_27597 [Triticum urartu]	gi|383100758|emb|HE774676.1|	434	1e-119	Triticum aestivum chromosome arm 3DS-specific BAC library, contig ctg447	--	--	--	--	--	--	--	--	--	--	--	--	--	--	-	-	-	--
Unigene56673_All	513	0	15	0	1.418	10.4696	Up	2.61776e-05	0.000231211	--	--	--	--	--	--	--	--	--	--	--	--	--	--	--	--	--	--	--	--	--	--	-	-	-	--
Unigene17546_All	490	0	14	0	1.3855	10.4362	Up	5.28596e-05	0.000443516	--	--	--	--	gi|357161651|ref|XM_003579112.1|	83.8	2e-13	PREDICTED: Brachypodium distachyon probable receptor-like protein kinase At5g39030-like (LOC100822178), mRNA	--	--	--	--	--	--	--	--	--	--	--	--	--	--	-	-	-	--
Unigene32723_All	1512	0	42	0	1.3471	10.3956	Up	1.50557e-13	2.81391e-12	--	--	--	--	--	--	--	--	--	--	--	--	--	--	--	--	--	--	--	--	--	--	-	-	-	--
Unigene13345_All	864	0	24	0	1.3471	10.3956	Up	4.69016e-08	5.86314e-07	--	--	--	--	--	--	--	--	--	--	--	--	--	--	--	--	--	--	--	--	--	--	-	-	-	--
Unigene56573_All	470	0	13	0	1.3413	10.3894	Up	0.000106738	0.000850036	--	--	--	--	gi|472833546|gb|JX999996.1|	79.8	3e-12	Lolium perenne mitochondrion, complete genome	--	--	--	--	--	--	--	--	--	--	--	--	--	--	-	-	-	--
CL6987.Contig1_All	699	0	19	0	1.3181	10.3642	Up	1.57455e-06	1.6543e-05	--	--	--	--	--	--	--	--	--	--	--	--	--	--	--	--	--	--	--	--	--	--	-	-	-	--
Unigene56378_All	484	0	13	0	1.3025	10.3471	Up	0.000106738	0.000850475	--	--	--	--	--	--	--	--	--	--	--	--	--	--	--	--	--	--	--	--	--	--	-	-	-	--
Unigene21944_All	597	0	16	0	1.2997	10.344	Up	1.29639e-05	0.000119739	gi|226532299|ref|NP_001147655.1|	55.8	2e-07	extensin [Zea mays] >gi|195612880|gb|ACG28270.1| extensin precursor [Zea mays] >gi|414587463|tpg|DAA38034.1| TPA: extensin [Zea mays]	--	--	--	--	P13983	48.5	1e-06	EXTN_TOBAC Extensin OS=Nicotiana tabacum GN=HRGPNT3 PE=2 SV=1	--	--	--	--	--	K01051	8e-06	47	gmx:100776781	pectinesterase [EC:3.1.1.11]	-	-	-	ko01100//Metabolic pathways;ko00500//Starch and sucrose metabolism;ko00040//Pentose and glucuronate interconversions
CL13828.Contig1_All	863	0	23	0	1.2924	10.3358	Up	9.47068e-08	1.14671e-06	gi|983176626|gb|AMB21817.1|	315.8	5e-108	FT17 [Lolium perenne]	gi|357160395|ref|XM_003578703.1|	478	1e-132	PREDICTED: Brachypodium distachyon protein TWIN SISTER of FT-like (LOC100823825), mRNA	Q9S7R5	216	1e-70	TSF_ARATH Protein TWIN SISTER of FT OS=Arabidopsis thaliana GN=TSF PE=2 SV=1	--	--	--	--	--	--	--	--	--	--	-	-	-	--
Unigene37748_All	533	0	14	0	1.2738	10.3149	Up	5.28596e-05	0.000443443	--	--	--	--	--	--	--	--	--	--	--	--	--	--	--	--	--	--	--	--	--	--	-	-	-	--
Unigene23558_All	763	0	20	0	1.2711	10.3119	Up	7.79762e-07	8.52989e-06	--	--	--	--	--	--	--	--	--	--	--	--	--	--	--	--	--	--	--	--	--	--	-	-	-	--
Unigene1926_All	1154	0	29	0	1.2187	10.2511	Up	1.39707e-09	1.99636e-08	--	--	--	--	--	--	--	--	--	--	--	--	--	--	--	--	--	--	--	--	--	--	-	-	-	--
CL19941.Contig4_All	1152	0	28	0	1.1787	10.203	Up	2.82106e-09	3.93236e-08	--	--	--	--	--	--	--	--	--	--	--	--	--	--	--	--	--	--	--	--	--	--	-	-	-	--
Unigene23655_All	703	0	17	0	1.1727	10.1956	Up	6.42012e-06	6.21324e-05	gi|326499257|dbj|BAK06119.1|	171	1e-52	predicted protein [Hordeum vulgare subsp. vulgare]	gi|241983987|dbj|AK331929.1|	218	7e-54	Triticum aestivum cDNA, clone: WT002_L12, cultivar: Chinese Spring	Q9SEE9	49.3	8e-07	SR45_ARATH Serine/arginine-rich splicing factor SR45 OS=Arabidopsis thaliana GN=SR45 PE=1 SV=1	DR2417m	48.5	5e-06	COG0595	Predicted hydrolase of the metallo-beta-lactamase superfamily	K13171	6e-09	57	vvi:100262120	serine/arginine repetitive matrix protein 1	-	-	-	ko03013//RNA transport;ko03015//mRNA surveillance pathway
Unigene30958_All	638	0	15	0	1.1401	10.1549	Up	2.61776e-05	0.000231118	--	--	--	--	--	--	--	--	--	--	--	--	--	--	--	--	--	--	--	--	--	--	-	-	-	--
Unigene43182_All	640	0	15	0	1.1366	10.1505	Up	2.61776e-05	0.000231198	gi|30683885|ref|NP_193431.2|	50.8	5e-06	arabinogalactan family protein [Arabidopsis thaliana] >gi|332658430|gb|AEE83830.1| arabinogalactan family protein [Arabidopsis thaliana]	--	--	--	--	Q9ZT16	46.6	1e-06	AGP4_ARATH Classical arabinogalactan protein 4 OS=Arabidopsis thaliana GN=AGP4 PE=1 SV=1	--	--	--	--	--	--	--	--	--	--	-	-	-	--
Unigene16651_All	1134	0	26	0	1.1119	10.1188	Up	1.15027e-08	1.51773e-07	gi|473900254|gb|EMS49134.1|	443	1e-153	hypothetical protein TRIUR3_24556 [Triticum urartu]	gi|209969843|gb|AC213147.2|	216	4e-53	Oryza officinalis clone OO__Ba0112L09, complete sequence	--	--	--	--	--	--	--	--	--	--	--	--	--	--	-	-	-	--
Unigene36472_All	1004	0	23	0	1.1109	10.1175	Up	9.47068e-08	1.1468e-06	gi|326520061|dbj|BAK03955.1|	63.2	2e-09	predicted protein, partial [Hordeum vulgare subsp. vulgare]	--	--	--	--	Q9FPQ6	53.1	1e-07	GP1_CHLRE Vegetative cell wall protein gp1 OS=Chlamydomonas reinhardtii GN=GP1 PE=1 SV=1	--	--	--	--	--	K01115	3e-06	50.1	vcn:VOLCADRAFT_99471	phospholipase D [EC:3.1.4.4]	-	-	-	ko01100//Metabolic pathways;ko04144//Endocytosis;ko00565//Ether lipid metabolism;ko00564//Glycerophospholipid metabolism
CL19262.Contig8_All	1070	0	24	0	1.0877	10.0871	Up	4.69016e-08	5.86266e-07	--	--	--	--	gi|326509422|dbj|AK360419.1|	65.9	1e-07	Hordeum vulgare subsp. vulgare mRNA for predicted protein, complete cds, clone: NIASHv1117M08	--	--	--	--	--	--	--	--	--	--	--	--	--	--	-	-	-	--
Unigene30253_All	628	0	14	0	1.0811	10.0783	Up	5.28596e-05	0.000443564	--	--	--	--	--	--	--	--	--	--	--	--	--	--	--	--	--	--	--	--	--	--	-	-	-	--
CL13730.Contig1_All	727	0	16	0	1.0673	10.0598	Up	1.29639e-05	0.000119768	gi|937917584|dbj|BAS92502.1|	137.9	4e-35	Os05g0173500 [Oryza sativa Japonica Group]	--	--	--	--	--	--	--	--	--	--	--	--	--	--	--	--	--	--	-	-	-	--
Unigene33462_All	1377	0	29	0	1.0213	9.99619	Up	1.39707e-09	1.99617e-08	gi|944079643|gb|KQK14995.1|	55.1	7e-06	hypothetical protein BRADI_1g20032 [Brachypodium distachyon]	gi|38637192|dbj|AP004759.3|	60	8e-06	Oryza sativa Japonica Group genomic DNA, chromosome 8, PAC clone:P0670E08	Q9LK03	62.4	4e-10	PERK2_ARATH Proline-rich receptor-like protein kinase PERK2 OS=Arabidopsis thaliana GN=PERK2 PE=2 SV=3	--	--	--	--	--	K01115	1e-10	64.7	vcn:VOLCADRAFT_99471	phospholipase D [EC:3.1.4.4]	-	-	-	ko01100//Metabolic pathways;ko00500//Starch and sucrose metabolism;ko00040//Pentose and glucuronate interconversions;ko04144//Endocytosis;ko00565//Ether lipid metabolism;ko00564//Glycerophospholipid metabolism
Unigene29893_All	622	0	13	0	1.0135	9.98513	Up	0.000106738	0.000850431	gi|474059645|gb|EMS53927.1|	132.9	3e-35	Protein IQ-DOMAIN 1 [Triticum urartu]	gi|357129038|ref|XM_003566128.1|	101	1e-18	PREDICTED: Brachypodium distachyon uncharacterized LOC100832435 (LOC100832435), mRNA	--	--	--	--	--	--	--	--	--	--	--	--	--	--	-	-	-	--
Unigene16595_All	1053	0	22	0	1.0132	9.9847	Up	1.91238e-07	2.24342e-06	gi|670391769|ref|XP_008676240.1|	146	2e-36	PREDICTED: uncharacterized protein LOC103652432 [Zea mays]	--	--	--	--	--	--	--	--	--	--	--	--	--	K14327	6e-06	49.7	vvi:100258101	regulator of nonsense transcripts 2	-	-	-	ko03013//RNA transport;ko03015//mRNA surveillance pathway
Unigene40046_All	725	0	15	0	1.0033	9.97054	Up	2.61776e-05	0.000231185	--	--	--	--	--	--	--	--	--	--	--	--	--	--	--	--	--	--	--	--	--	--	-	-	-	--
Unigene40164_All	998	0	20	0	0.9718	9.92452	Up	7.79762e-07	8.52928e-06	--	--	--	--	--	--	--	--	--	--	--	--	--	--	--	--	--	--	--	--	--	--	-	-	-	--
CL4285.Contig5_All	999	0	20	0	0.9708	9.92303	Up	7.79762e-07	8.53049e-06	--	--	--	--	--	--	--	--	--	--	--	--	--	--	--	--	--	--	--	--	--	--	-	-	-	--
Unigene26736_All	864	0	17	0	0.9542	9.89815	Up	6.42012e-06	6.21285e-05	--	--	--	--	--	--	--	--	--	--	--	--	--	--	--	--	--	--	--	--	--	--	-	-	-	--
Unigene14400_All	1071	0	21	0	0.9509	9.89315	Up	3.8616e-07	4.37551e-06	gi|944050294|gb|KQJ85932.1|	65.5	2e-09	hypothetical protein BRADI_4g02495, partial [Brachypodium distachyon]	--	--	--	--	--	--	--	--	--	--	--	--	--	--	--	--	--	--	-	-	-	--
Unigene31754_All	872	0	17	0	0.9454	9.88478	Up	6.42012e-06	6.21441e-05	--	--	--	--	gi|357134467|ref|XM_003568791.1|	71.9	1e-09	PREDICTED: Brachypodium distachyon phosphoenolpyruvate/phosphate translocator 3, chloroplastic-like (LOC100823159), mRNA	--	--	--	--	--	--	--	--	--	K15283	9e-07	37.7	bdi:100823159	solute carrier family 35, member E1	-	-	-	--
Unigene20266_All	681	0	13	0	0.9257	9.8544	Up	0.000106738	0.000850255	--	--	--	--	--	--	--	--	--	--	--	--	--	--	--	--	--	K14325	7e-06	47.4	osa:4337561	RNA-binding protein with serine-rich domain 1	-	-	-	ko03013//RNA transport;ko03015//mRNA surveillance pathway
Unigene7373_All	1003	0	19	0	0.9186	9.84329	Up	1.57455e-06	1.65419e-05	gi|944050294|gb|KQJ85932.1|	65.5	1e-09	hypothetical protein BRADI_4g02495, partial [Brachypodium distachyon]	--	--	--	--	--	--	--	--	--	--	--	--	--	--	--	--	--	--	-	-	-	--
Unigene1833_All	1055	0	19	0	0.8733	9.77033	Up	1.57455e-06	1.65396e-05	--	--	--	--	gi|573917775|ref|XM_006646467.1|	83.8	4e-13	PREDICTED: Oryza brachyantha extradiol ring-cleavage dioxygenase-like (LOC102707459), mRNA	--	--	--	--	--	--	--	--	--	--	--	--	--	--	-	-	-	--
CL15882.Contig4_All	1029	0	18	0	0.8483	9.72843	Up	3.17944e-06	3.21151e-05	gi|474012318|gb|EMS52580.1|	65.9	2e-10	hypothetical protein TRIUR3_06843 [Triticum urartu]	gi|241986116|dbj|AK333377.1|	121	2e-24	Triticum aestivum cDNA, clone: WT006_F05, cultivar: Chinese Spring	F4K265	47	5e-06	AT101_ARATH Autophagy-related protein 101 OS=Arabidopsis thaliana GN=ATG101 PE=1 SV=1	--	--	--	--	--	K12844	2e-07	53.9	gmx:100818919	U4/U6 small nuclear ribonucleoprotein PRP31	GO:0000045//autophagosome assembly	-	GO:0000407//pre-autophagosomal structure	ko03040//Spliceosome
CL15882.Contig2_All	996	0	17	0	0.8277	9.69296	Up	6.42012e-06	6.21402e-05	gi|326495700|dbj|BAJ85946.1|	62.4	2e-09	predicted protein, partial [Hordeum vulgare subsp. vulgare]	gi|241986116|dbj|AK333377.1|	127	3e-26	Triticum aestivum cDNA, clone: WT006_F05, cultivar: Chinese Spring	F4K265	48.1	2e-06	AT101_ARATH Autophagy-related protein 101 OS=Arabidopsis thaliana GN=ATG101 PE=1 SV=1	--	--	--	--	--	K12844	2e-07	53.9	gmx:100818919	U4/U6 small nuclear ribonucleoprotein PRP31	-	-	-	ko03040//Spliceosome
Unigene43070_All	860	0	14	0	0.7894	9.62461	Up	5.28596e-05	0.000443709	--	--	--	--	--	--	--	--	--	--	--	--	--	--	--	--	--	--	--	--	--	--	-	-	-	--
CL12033.Contig1_All	868	0	14	0	0.7822	9.61139	Up	5.28596e-05	0.000443661	gi|326496825|dbj|BAJ98439.1|	407.5	2e-133	predicted protein [Hordeum vulgare subsp. vulgare]	gi|241988131|dbj|AK335388.1|	507	1e-141	Triticum aestivum cDNA, clone: WT012_M13, cultivar: Chinese Spring	O81776	218	8e-65	GLR24_ARATH Glutamate receptor 2.4 OS=Arabidopsis thaliana GN=GLR2.4 PE=2 SV=2	DR2122	56.2	2e-08	COG0683	ABC-type branched-chain amino acid transport systems, periplasmic component	K05387	2e-64	218	ath:AT4G31710	glutamate receptor, ionotropic, other eukaryote	GO:0006810//transport;GO:0007165//signal transduction	GO:0004888//transmembrane signaling receptor activity	GO:0016020//membrane;GO:0016023//cytoplasmic, membrane-bounded vesicle	--
Unigene8929_All	840	0	13	0	0.7505	9.55171	Up	0.000106738	0.000849904	--	--	--	--	--	--	--	--	--	--	--	--	--	--	--	--	--	--	--	--	--	--	-	-	-	--
Unigene39995_All	854	0	13	0	0.7382	9.52787	Up	0.000106738	0.000849728	--	--	--	--	gi|359301483|gb|JN969603.1|	69.9	5e-09	Lolium perenne retrotransposon Lotte_7D23_1 and transposon retrotransposon Camilla_7D23_1, complete sequence; and VRN1 (Lp_7D23_1) gene, complete cds	--	--	--	--	--	--	--	--	--	--	--	--	--	--	-	-	-	--
CL20297.Contig1_All	876	0	13	0	0.7197	9.49125	Up	0.000106738	0.000849948	gi|218201245|gb|EEC83672.1|	103.2	2e-22	hypothetical protein OsI_29451 [Oryza sativa Indica Group]	gi|573955888|ref|XR_423765.1|	180	2e-42	PREDICTED: Oryza brachyantha respiratory burst oxidase homolog protein E-like (LOC102713933), misc_RNA	O81211	56.6	8e-09	RBOHE_ARATH Respiratory burst oxidase homolog protein E OS=Arabidopsis thaliana GN=RBOHE PE=2 SV=2	--	--	--	--	--	K13447	3e-10	62	smo:SELMODRAFT_97417	respiratory burst oxidase [EC:1.6.3.- 1.11.1.-]	GO:0055114//oxidation-reduction process	GO:0050664//oxidoreductase activity, acting on NAD(P)H, oxygen as acceptor;GO:0004601//peroxidase activity;GO:0005509//calcium ion binding	GO:0016021//integral component of membrane	ko04626//Plant-pathogen interaction
Unigene39098_All	915	0	13	0	0.689	9.42836	Up	0.000106738	0.000849816	gi|326503274|dbj|BAJ99262.1|	252.7	2e-82	predicted protein [Hordeum vulgare subsp. vulgare] >gi|326526739|dbj|BAK00758.1| predicted protein [Hordeum vulgare subsp. vulgare]	gi|357153433|ref|XM_003576402.1|	174	1e-40	PREDICTED: Brachypodium distachyon uncharacterized LOC100821957 (LOC100821957), mRNA	--	--	--	--	--	--	--	--	--	K11323	1e-07	53.9	vcn:VOLCADRAFT_121342	histone arginine demethylase JMJD6 [EC:1.14.11.-]	-	-	GO:0016020//membrane	--
CL5647.Contig3_All	990	0	14	0	0.6858	9.42164	Up	5.28596e-05	0.000443612	gi|1002859057|ref|XP_015693803.1|	56.2	5e-08	PREDICTED: protein RADIALIS-like 3 [Oryza brachyantha]	--	--	--	--	Q6NNN0	50.1	5e-08	RADL3_ARATH Protein RADIALIS-like 3 OS=Arabidopsis thaliana GN=RL3 PE=2 SV=1	--	--	--	--	--	--	--	--	--	--	-	-	-	--
CL18421.Contig2_All	3552	0	50	0	0.6826	9.4149	Up	5.44692e-16	1.15092e-14	gi|38346992|emb|CAD40278.2|	1205.3	0	OSJNBb0062H02.17 [Oryza sativa Japonica Group] >gi|38347666|emb|CAE05600.2| OSJNBa0054D14.1 [Oryza sativa Japonica Group]	gi|297729236|ref|NM_001190053.1|	81.8	5e-12	Oryza sativa Japonica Group Os12g0518100 (Os12g0518100) mRNA, complete cds	P31843	127	5e-34	RRPO_OENBE RNA-directed DNA polymerase homolog OS=Oenothera berteroana PE=4 SV=1	YIL082w-a_2	449	1e-139	COG2801	Transposase and inactivated derivatives	K03655	5e-24	111	gmx:100806552	ATP-dependent DNA helicase RecG [EC:3.6.4.12]	-	-	-	ko03440//Homologous recombination
Unigene16641_All	1035	0	13	0	0.6091	9.25054	Up	0.000106738	0.000850123	gi|565495204|ref|XP_006305241.1|	53.5	8e-06	hypothetical protein CARUB_v10009610mg [Capsella rubella] >gi|482573952|gb|EOA38139.1| hypothetical protein CARUB_v10009610mg [Capsella rubella]	--	--	--	--	--	--	--	--	--	--	--	--	--	--	--	--	--	--	-	-	-	--
CL2390.Contig1_All	2072	1	566	0.023	13.2469	9.16981	Up	5.18072e-171	8.77301e-169	gi|944048880|gb|KQJ84521.1|	221.9	0	hypothetical protein BRADI_5g21383 [Brachypodium distachyon]	gi|363987143|dbj|AB597961.1|	537	1e-149	Triticum aestivum TaKSL5 mRNA for ent-kaurene synthase like 5, complete cds	Q84ZW8	474	0	ACSS_MAIZE Acyclic sesquiterpene synthase OS=Zea mays GN=TPS1 PE=1 SV=1	--	--	--	--	--	K15793	0	493	sbi:SORBI_06g028210	acyclic sesquiterpene synthase [EC:4.2.3.49 4.2.3.47 3.1.7.6]	-	GO:0046872//metal ion binding;GO:0016829//lyase activity	-	ko01110//Biosynthesis of secondary metabolites;ko01100//Metabolic pathways;ko00904//Diterpenoid biosynthesis;ko00909//Sesquiterpenoid and triterpenoid biosynthesis;ko00900//Terpenoid backbone biosynthesis
Unigene4089_All	1356	0	16	0	0.5722	9.16038	Up	1.29639e-05	0.000119725	gi|676385245|ref|XP_009035901.1|	65.5	5e-09	hypothetical protein AURANDRAFT_71291, partial [Aureococcus anophagefferens] >gi|323454001|gb|EGB09872.1| hypothetical protein AURANDRAFT_71291, partial [Aureococcus anophagefferens]	--	--	--	--	Q9FPQ6	90.9	2e-19	GP1_CHLRE Vegetative cell wall protein gp1 OS=Chlamydomonas reinhardtii GN=GP1 PE=1 SV=1	Rv3876	78.2	9e-15	COG0455	ATPases involved in chromosome partitioning	K01115	2e-17	85.5	vcn:VOLCADRAFT_99471	phospholipase D [EC:3.1.4.4]	-	-	-	ko01100//Metabolic pathways;ko04144//Endocytosis;ko00565//Ether lipid metabolism;ko00564//Glycerophospholipid metabolism
Unigene10293_All	1189	0	14	0	0.571	9.15735	Up	5.28596e-05	0.000443637	gi|568853218|ref|XP_006480264.1|	57	1e-06	PREDICTED: basic proline-rich protein-like [Citrus sinensis]	--	--	--	--	Q9T0K5	89	7e-19	LRX3_ARATH Leucine-rich repeat extensin-like protein 3 OS=Arabidopsis thaliana GN=LRX3 PE=1 SV=1	Rv2264c	55.5	1e-07	COG0443	Molecular chaperone	K01115	5e-17	83.6	vcn:VOLCADRAFT_99471	phospholipase D [EC:3.1.4.4]	-	-	-	ko01100//Metabolic pathways;ko04144//Endocytosis;ko00565//Ether lipid metabolism;ko00564//Glycerophospholipid metabolism
Unigene28435_All	1634	0	17	0	0.5045	8.97871	Up	6.42012e-06	6.21519e-05	--	--	--	--	--	--	--	--	--	--	--	--	--	--	--	--	--	--	--	--	--	--	-	-	-	--
Unigene17671_All	1732	0	18	0	0.504	8.97728	Up	3.17944e-06	3.21172e-05	--	--	--	--	--	--	--	--	--	--	--	--	--	--	--	--	--	--	--	--	--	--	-	-	-	--
CL16953.Contig10_All	1305	0	13	0	0.4831	8.91618	Up	0.000106738	0.000849772	gi|326520001|dbj|BAK03925.1|	303.9	1e-99	predicted protein, partial [Hordeum vulgare subsp. vulgare]	gi|357129948|ref|XM_003566573.1|	224	2e-55	PREDICTED: Brachypodium distachyon uncharacterized LOC100836137 (LOC100836137), mRNA	A3A2W2	67	4e-12	CSPLO_ORYSJ CASP-like protein 4A2 OS=Oryza sativa subsp. japonica GN=Os02g0134500 PE=2 SV=2	DR2133	61.2	2e-09	COG4372	Uncharacterized protein conserved in bacteria with the myosin-like domain	K13171	8e-14	75.1	ath:AT2G29210	serine/arginine repetitive matrix protein 1	-	-	-	ko03013//RNA transport;ko03015//mRNA surveillance pathway
Unigene3755_All	1460	0	13	0	0.4318	8.75422	Up	0.000106738	0.000849992	--	--	--	--	gi|357134885|ref|XM_003568998.1|	93.7	6e-16	PREDICTED: Brachypodium distachyon isovaleryl-CoA dehydrogenase 1, mitochondrial-like (LOC100833691), mRNA	--	--	--	--	--	--	--	--	--	--	--	--	--	--	-	-	-	--
CL556.Contig9_All	1934	0	17	0	0.4263	8.73573	Up	6.42012e-06	6.2148e-05	gi|357116432|ref|XP_003559985.1|	198.4	4e-170	PREDICTED: PI-PLC X domain-containing protein At5g67130 isoform X2 [Brachypodium distachyon] >gi|944079986|gb|KQK15338.1| hypothetical protein BRADI_1g22001 [Brachypodium distachyon]	gi|357116431|ref|XM_003559937.1|	406	1e-110	PREDICTED: Brachypodium distachyon PI-PLC X domain-containing protein At5g67130-like (LOC100823321), mRNA	Q93XX5	198	7e-95	Y5713_ARATH PI-PLC X domain-containing protein At5g67130 OS=Arabidopsis thaliana GN=At5g67130 PE=1 SV=1	--	--	--	--	--	--	--	--	--	--	GO:0006629//lipid metabolic process	GO:0008081//phosphoric diester hydrolase activity	-	--
Unigene10506_All	1731	0	15	0	0.4202	8.71493	Up	2.61776e-05	0.000231105	gi|944242584|gb|KQL06892.1|	136.3	3e-36	hypothetical protein SETIT_0001282mg, partial [Setaria italica]	gi|242374437|emb|FP095598.1|	262	1e-66	Phyllostachys edulis cDNA clone: bphyem212j10, full insert sequence	Q9C5J7	118	3e-28	PFKA7_ARATH ATP-dependent 6-phosphofructokinase 7 OS=Arabidopsis thaliana GN=PFK7 PE=1 SV=1	BB0727	57	6e-08	COG0205	6-phosphofructokinase	K00850	2e-34	139	bdi:100846104	6-phosphofructokinase [EC:2.7.1.11]	GO:0061615//glycolytic process through fructose-6-phosphate;GO:0006002//fructose 6-phosphate metabolic process	GO:0046872//metal ion binding;GO:0003872//6-phosphofructokinase activity;GO:0005524//ATP binding	GO:0005737//cytoplasm	ko01110//Biosynthesis of secondary metabolites;ko01100//Metabolic pathways;ko00052//Galactose metabolism;ko00051//Fructose and mannose metabolism;ko00010//Glycolysis / Gluconeogenesis;ko00030//Pentose phosphate pathway
Unigene11613_All	2094	0	17	0	0.3937	8.62095	Up	6.42012e-06	6.21363e-05	--	--	--	--	--	--	--	--	--	--	--	--	--	--	--	--	--	--	--	--	--	--	-	-	-	--
Unigene5294_All	4714	0	38	0	0.3909	8.61066	Up	2.50308e-12	4.37475e-11	--	--	--	--	gi|194239068|emb|AM932684.1|	67.9	1e-07	Triticum aestivum 3B chromosome, clone BAC TA3B95C9	--	--	--	--	--	--	--	--	--	--	--	--	--	--	-	-	-	--
CL3823.Contig5_All	2362	0	19	0	0.3901	8.6077	Up	1.57455e-06	1.65441e-05	--	--	--	--	gi|357159706|ref|XM_003578485.1|	61.9	3e-06	PREDICTED: Brachypodium distachyon uncharacterized LOC100835056 (LOC100835056), mRNA	--	--	--	--	--	--	--	--	--	--	--	--	--	--	-	-	-	--
CL17952.Contig1_All	1619	0	13	0	0.3894	8.60511	Up	0.000106738	0.000850387	--	--	--	--	gi|398707638|gb|GQ422597.3|	71.9	2e-09	Triticum monococcum subsp. monococcum UCD DV92 FtsH4 protein (FtsH4) gene, partial cds	--	--	--	--	--	--	--	--	--	--	--	--	--	--	-	-	-	--
Unigene14601_All	2056	0	16	0	0.3774	8.55995	Up	1.29639e-05	0.000119718	--	--	--	--	--	--	--	--	--	--	--	--	--	--	--	--	--	--	--	--	--	--	-	-	-	--
CL12143.Contig4_All	2412	0	18	0	0.3619	8.49945	Up	3.17944e-06	3.21109e-05	gi|326494096|dbj|BAJ85510.1|	1172.2	0	predicted protein [Hordeum vulgare subsp. vulgare]	gi|357135764|ref|XM_003569431.1|	2202	0	PREDICTED: Brachypodium distachyon uncharacterized LOC100838390 (LOC100838390), mRNA	Q9LV04	706	0	PAP14_ARATH Probable plastid-lipid-associated protein 14, chloroplastic OS=Arabidopsis thaliana GN=PAP14 PE=1 SV=1	--	--	--	--	--	--	--	--	--	--	GO:0006468//protein phosphorylation	GO:0004672//protein kinase activity;GO:0005524//ATP binding	GO:0009536//plastid	--
CL17797.Contig1_All	2017	0	15	0	0.3606	8.49426	Up	2.61776e-05	0.000231158	gi|944047031|gb|KQJ82672.1|	156.4	2e-38	hypothetical protein BRADI_5g10404 [Brachypodium distachyon]	gi|37360982|gb|AC134931.2|	61.9	3e-06	Oryza sativa Japonica Group chromosome 5 clone OSJNBb0079L11, complete sequence	Q9FPQ6	75.5	5e-14	GP1_CHLRE Vegetative cell wall protein gp1 OS=Chlamydomonas reinhardtii GN=GP1 PE=1 SV=1	Rv3876	60.1	1e-08	COG0455	ATPases involved in chromosome partitioning	K14709	8e-12	70.5	vcn:VOLCADRAFT_104214	solute carrier family 39 (zinc transporter), member 1/2/3	-	-	-	ko01100//Metabolic pathways;ko04144//Endocytosis;ko00565//Ether lipid metabolism;ko00564//Glycerophospholipid metabolism
Unigene19798_All	953	1	325	0.0499	16.5378	8.37251	Up	1.06371e-97	1.04806e-95	--	--	--	--	gi|349711710|emb|FQ379329.1|	60	5e-06	Vitis vinifera clone SS0AEB10YM07	--	--	--	--	--	--	--	--	--	--	--	--	--	--	-	-	-	--
Unigene7337_All	2367	0	16	0	0.3278	8.35667	Up	1.29639e-05	0.000119703	--	--	--	--	gi|256537339|gb|GQ394394.1|	61.9	3e-06	Gossypium hirsutum cultivar Deltapine 33 B clone MONCS1359 SSR marker CGR6978 genomic sequence	--	--	--	--	--	--	--	--	--	--	--	--	--	--	-	-	-	--
CL229.Contig63_All	2120	0	14	0	0.3202	8.32283	Up	5.28596e-05	0.000443492	gi|475580816|gb|EMT18699.1|	34.3	3e-07	hypothetical protein F775_05177 [Aegilops tauschii]	gi|357128602|ref|XM_003565913.1|	73.8	8e-10	PREDICTED: Brachypodium distachyon uncharacterized LOC100824675 (LOC100824675), mRNA	--	--	--	--	--	--	--	--	--	--	--	--	--	--	-	-	-	--
CL19941.Contig5_All	2170	0	14	0	0.3129	8.28956	Up	5.28596e-05	0.000443419	--	--	--	--	--	--	--	--	--	--	--	--	--	--	--	--	--	--	--	--	--	--	-	-	-	--
CL14508.Contig1_All	2490	0	16	0	0.3116	8.28355	Up	1.29639e-05	0.000119732	gi|944067057|gb|KQK02541.1|	98.6	9e-19	hypothetical protein BRADI_2g02160 [Brachypodium distachyon]	gi|357127244|ref|XR_137970.1|	660	0	PREDICTED: Brachypodium distachyon receptor-like protein 12-like (LOC100829472), miscRNA	Q9C9H7	320	2e-96	RLP12_ARATH Receptor-like protein 12 OS=Arabidopsis thaliana GN=RLP12 PE=2 SV=2	RSp0875	82.4	2e-15	COG4886	Leucine-rich repeat (LRR) protein	K13420	5e-70	252	sbi:SORBI_06g028760	LRR receptor-like serine/threonine-protein kinase FLS2 [EC:2.7.11.1]	-	-	-	ko04626//Plant-pathogen interaction
CL7791.Contig4_All	2408	0	15	0	0.3021	8.23888	Up	2.61776e-05	0.000231132	gi|242068609|ref|XP_002449581.1|	55.8	5e-53	hypothetical protein SORBIDRAFT_05g019580 [Sorghum bicolor]	--	--	--	--	Q2R0Q1	49.3	1e-05	U2A2A_ORYSJ Splicing factor U2af large subunit A OS=Oryza sativa subsp. japonica GN=U2AF65A PE=2 SV=2	--	--	--	--	--	--	--	--	--	--	-	-	-	--
CL229.Contig17_All	2165	0	13	0	0.2912	8.18587	Up	0.000106738	0.000850079	--	--	--	--	gi|242383642|emb|FP092486.1|	67.9	5e-08	Phyllostachys edulis cDNA clone: bphyst002c20, full insert sequence	--	--	--	--	--	--	--	--	--	--	--	--	--	--	-	-	-	--
CL15699.Contig4_All	6073	0	33	0	0.2635	8.04166	Up	8.40318e-11	1.32202e-09	gi|475618691|gb|EMT30505.1|	260.8	1e-70	Putative cysteine-rich receptor-like protein kinase 30 [Aegilops tauschii]	gi|357130066|ref|XM_003566630.1|	99.6	4e-17	PREDICTED: Brachypodium distachyon G-type lectin S-receptor-like serine/threonine-protein kinase SD1-13-like (LOC100832324), mRNA	--	--	--	--	YPO3007	72.8	4e-12	COG2304	Uncharacterized protein containing a von Willebrand factor type A (vWA) domain	--	--	--	--	--	-	-	-	--
Unigene42313_All	3997	0	17	0	0.2063	7.6886	Up	6.42012e-06	6.21246e-05	gi|669031223|emb|CDM86063.1|	268.9	6e-75	unnamed protein product [Triticum aestivum]	gi|514808450|ref|XM_004979009.1|	73.8	1e-09	PREDICTED: Setaria italica probable serine/threonine-protein kinase mkcF-like (LOC101774273), transcript variant X4, mRNA	Q8S9L6	187	3e-49	CRK29_ARATH Cysteine-rich receptor-like protein kinase 29 OS=Arabidopsis thaliana GN=CRK29 PE=2 SV=1	SPy1625_1	87	2e-17	COG0515	Serine/threonine protein kinase	K00924	1e-37	154	osa:4333912	[EC:2.7.1.-]	-	GO:0000166//nucleotide binding	-	ko04626//Plant-pathogen interaction
CL2520.Contig5_All	1169	1	184	0.0407	7.6329	7.55106	Up	6.5326e-55	3.79731e-53	gi|473735689|gb|EMS45262.1|	513.8	0	O-methyltransferase ZRP4 [Triticum urartu]	gi|241989773|dbj|AK330314.1|	184	2e-43	Triticum aestivum cDNA, clone: SET1_E24, cultivar: Chinese Spring	P47917	431	3e-151	ZRP4_MAIZE O-methyltransferase ZRP4 OS=Zea mays GN=ZRP4 PE=2 SV=1	Rv0567	50.8	2e-06	COG0500	SAM-dependent methyltransferases	K16040	1e-104	314	vvi:100233030	trans-resveratrol di-O-methyltransferase [EC:2.1.1.240]	GO:0032259//methylation;GO:0019438//aromatic compound biosynthetic process	GO:0046983//protein dimerization activity;GO:0008757//S-adenosylmethionine-dependent methyltransferase activity;GO:0008171//O-methyltransferase activity	-	ko00945//Stilbenoid, diarylheptanoid and gingerol biosynthesis;ko00944//Flavone and flavonol biosynthesis;ko00402//Benzoxazinoid biosynthesis
CL15699.Contig3_All	6452	0	16	0	0.1203	6.91049	Up	1.29639e-05	0.000119711	gi|475618691|gb|EMT30505.1|	244.6	4e-65	Putative cysteine-rich receptor-like protein kinase 30 [Aegilops tauschii]	--	--	--	--	--	--	--	--	YPO3007	73.9	2e-12	COG2304	Uncharacterized protein containing a von Willebrand factor type A (vWA) domain	--	--	--	--	--	-	-	-	--
CL6738.Contig24_All	6187	0	13	0	0.1019	6.67101	Up	0.000106738	0.000850299	gi|326522202|dbj|BAK04229.1|	100.5	6e-23	predicted protein [Hordeum vulgare subsp. vulgare]	gi|151419406|dbj|AK250757.1|	87.7	2e-13	Hordeum vulgare subsp. vulgare cDNA clone: FLbaf85m22, mRNA sequence	--	--	--	--	--	--	--	--	--	--	--	--	--	--	-	-	-	--
CL11448.Contig2_All	804	2	190	0.1184	11.46	6.59679	Up	4.86952e-55	2.83486e-53	gi|326526147|dbj|BAJ93250.1|	201.8	3e-64	predicted protein [Hordeum vulgare subsp. vulgare]	gi|241983385|dbj|AK331325.1|	297	1e-77	Triticum aestivum cDNA, clone: SET1_I21, cultivar: Chinese Spring	--	--	--	--	--	--	--	--	--	--	--	--	--	--	-	GO:0031072//heat shock protein binding;GO:0051082//unfolded protein binding	-	--
CL15988.Contig3_All	1009	1	94	0.0472	4.5178	6.58069	Up	9.94052e-28	3.27313e-26	--	--	--	--	--	--	--	--	--	--	--	--	--	--	--	--	--	--	--	--	--	--	-	-	-	--
CL13026.Contig1_All	1117	1	60	0.0426	2.6049	5.93423	Up	1.53645e-17	3.49212e-16	gi|828309966|ref|XP_012570944.1|	30.8	1e-08	PREDICTED: formin-like protein 20 isoform X1 [Cicer arietinum]	--	--	--	--	Q84ZL0	46.2	8e-08	FH5_ORYSJ Formin-like protein 5 OS=Oryza sativa subsp. japonica GN=FH5 PE=2 SV=2	--	--	--	--	--	K13171	3e-07	53.9	rcu:RCOM_0733150	serine/arginine repetitive matrix protein 1	-	-	-	ko03013//RNA transport;ko03015//mRNA surveillance pathway
CL20047.Contig1_All	2001	1	43	0.0238	1.0421	5.45239	Up	1.73053e-12	3.05328e-11	--	--	--	--	gi|357126833|ref|XM_003565044.1|	69.9	1e-08	PREDICTED: Brachypodium distachyon beta-galactosidase-like (LOC100839496), mRNA	--	--	--	--	--	--	--	--	--	--	--	--	--	--	-	-	-	--
Unigene1798_All	764	1	39	0.0623	2.4755	5.31234	Up	2.62682e-11	4.30353e-10	gi|302828406|ref|XP_002945770.1|	58.2	1e-07	pathogenesis-related protein 1-like protein [Volvox carteri f. nagariensis] >gi|300268585|gb|EFJ52765.1| pathogenesis-related protein 1-like protein [Volvox carteri f. nagariensis]	--	--	--	--	P21997	68.6	4e-13	SSGP_VOLCA Sulfated surface glycoprotein 185 OS=Volvox carteri PE=1 SV=1	SP0117	55.1	5e-08	COG5263	FOG: Glucan-binding domain (YG repeat)	K14325	1e-10	62	ppp:PHYPADRAFT_105411	RNA-binding protein with serine-rich domain 1	GO:0009987//cellular process;GO:0044699	-	-	ko03013//RNA transport;ko03015//mRNA surveillance pathway;ko01100//Metabolic pathways;ko04144//Endocytosis;ko00565//Ether lipid metabolism;ko00564//Glycerophospholipid metabolism
CL19815.Contig2_All	1154	1	37	0.0412	1.5548	5.23794	Up	1.02004e-10	1.595e-09	--	--	--	--	--	--	--	--	--	--	--	--	--	--	--	--	--	--	--	--	--	--	-	-	-	--
Unigene7397_All	3447	8	289	0.1104	4.0658	5.20273	Up	3.78876e-76	2.91194e-74	gi|743770165|ref|XP_010915376.1|	345.5	1e-101	PREDICTED: nuclear poly(A) polymerase 4-like isoform X3 [Elaeis guineensis]	gi|6573201|gb|AF202645.1|	135	4e-28	Avena clauda clone ClG2 ribulose-1,5-bisphosphate carboxylase small subunit (rbcS) gene, partial cds	Q8VYW1	311	1e-91	PAPS4_ARATH Nuclear poly(A) polymerase 4 OS=Arabidopsis thaliana GN=PAPS4 PE=1 SV=1	SPBC646.04	201	2e-54	COG5186	Poly(A) polymerase	K14376	2e-99	332	zma:100382126	poly(A) polymerase [EC:2.7.7.19]	GO:0016070//RNA metabolic process	-	-	ko03015//mRNA surveillance pathway
Unigene43546_All	1231	1	36	0.0386	1.4182	5.19932	Up	2.00822e-10	3.06948e-09	--	--	--	--	--	--	--	--	--	--	--	--	--	--	--	--	--	--	--	--	--	--	-	-	-	--
CL19607.Contig1_All	1225	7	252	0.2719	9.9759	5.1973	Up	1.54009e-66	1.05058e-64	gi|693500006|emb|CEF98058.1|	55.5	2e-06	Protein of unknown function DUF1421 [Ostreococcus tauri]	--	--	--	--	Q9SEE9	50.4	1e-06	SR45_ARATH Serine/arginine-rich splicing factor SR45 OS=Arabidopsis thaliana GN=SR45 PE=1 SV=1	--	--	--	--	--	K14325	3e-06	50.4	ath:AT1G16610	RNA-binding protein with serine-rich domain 1	-	-	-	ko03013//RNA transport;ko03015//mRNA surveillance pathway
CL12903.Contig1_All	376	1	32	0.1265	4.1271	5.02792	Up	2.99616e-09	4.16213e-08	gi|326512322|dbj|BAJ99516.1|	101.3	1e-25	predicted protein [Hordeum vulgare subsp. vulgare] >gi|326528007|dbj|BAJ89055.1| predicted protein [Hordeum vulgare subsp. vulgare]	gi|242383636|emb|FP092480.1|	121	6e-25	Phyllostachys edulis cDNA clone: bphylf047f08, full insert sequence	--	--	--	--	--	--	--	--	--	--	--	--	--	--	GO:0044699	-	-	--
Unigene11359_All	815	1	32	0.0584	1.9041	5.027	Up	2.99616e-09	4.16176e-08	--	--	--	--	gi|110734748|gb|DQ680849.1|	511	1e-142	Avena strigosa beta-amyrin synthase (Sad1) and cytochrome P450 CYP51H10 (Sad2) genes, complete cds	--	--	--	--	--	--	--	--	--	--	--	--	--	--	-	-	-	--
CL4499.Contig3_All	1279	1	29	0.0372	1.0995	4.8854	Up	2.25532e-08	2.89909e-07	gi|326520605|dbj|BAK07561.1|	229.9	1e-72	predicted protein [Hordeum vulgare subsp. vulgare]	gi|554779812|dbj|AK433583.1|	129	9e-27	Brachypodium distachyon mRNA, clone: PL016C01-A-060_J08	Q9S740	47.8	5e-06	AGP19_ARATH Lysine-rich arabinogalactan protein 19 OS=Arabidopsis thaliana GN=AGP19 PE=2 SV=2	--	--	--	--	--	--	--	--	--	--	-	-	-	--
Unigene7901_All	2170	1	28	0.0219	0.6257	4.83647	Up	4.41168e-08	5.52937e-07	gi|944050294|gb|KQJ85932.1|	65.5	9e-09	hypothetical protein BRADI_4g02495, partial [Brachypodium distachyon]	--	--	--	--	--	--	--	--	--	--	--	--	--	--	--	--	--	--	-	-	-	--
Unigene23398_All	694	1	28	0.0686	1.9565	4.83392	Up	4.41168e-08	5.52892e-07	gi|721686861|ref|XP_003575848.2|	211.5	2e-64	PREDICTED: uncharacterized protein LOC100846026 [Brachypodium distachyon] >gi|944052138|gb|KQJ87776.1| hypothetical protein BRADI_4g13490 [Brachypodium distachyon]	gi|357151612|ref|XM_003575800.1|	244	1e-61	PREDICTED: Brachypodium distachyon uncharacterized LOC100846026 (LOC100846026), mRNA	--	--	--	--	--	--	--	--	--	--	--	--	--	--	-	-	-	--
CL6219.Contig6_All	1272	3	83	0.1122	3.1643	4.81774	Up	6.52298e-22	1.7672e-20	gi|326534116|dbj|BAJ89408.1|	482.6	5e-170	predicted protein [Hordeum vulgare subsp. vulgare]	gi|514743459|ref|XM_004960333.1|	664	0	PREDICTED: Setaria italica beta-carotene isomerase D27, chloroplastic-like (LOC101756319), mRNA	C7AU21	125	8e-33	D27_ORYSJ Beta-carotene isomerase D27, chloroplastic OS=Oryza sativa subsp. japonica GN=D27 PE=1 SV=1	--	--	--	--	--	--	--	--	--	--	-	-	GO:0009536//plastid	--
Unigene21819_All	1880	1	26	0.0253	0.6707	4.72846	Up	1.68271e-07	1.98533e-06	gi|670403753|ref|XP_008643513.1|	300.4	0	PREDICTED: uncharacterized protein LOC100280217 isoform X1 [Zea mays] >gi|413936069|gb|AFW70620.1| hypothetical protein ZEAMMB73_082662 [Zea mays]	gi|357139909|ref|XM_003571470.1|	1174	0	PREDICTED: Brachypodium distachyon (6-4)DNA photolyase-like (LOC100823069), mRNA	Q0E2Y1	640	0	UVR3_ORYSJ (6-4)DNA photolyase OS=Oryza sativa subsp. japonica GN=UVR3 PE=3 SV=1	SPy1505	135	1e-51	COG0415	Deoxyribodipyrimidine photolyase	K02295	0	646	bdi:100823069	cryptochrome	GO:0009411//response to UV;GO:0006281//DNA repair	GO:0003677//DNA binding;GO:0003914//DNA (6-4) photolyase activity;GO:0000166//nucleotide binding	-	ko04710//Circadian rhythm - mammal
Unigene10291_All	1269	2	52	0.075	1.9871	4.72763	Up	5.24144e-14	1.0046e-12	gi|955715710|ref|XP_014660272.1|	63.5	8e-09	PREDICTED: vegetative cell wall protein gp1-like [Setaria italica]	--	--	--	--	Q9C6S1	50.8	2e-06	FH14_ARATH Formin-like protein 14 OS=Arabidopsis thaliana GN=FH14 PE=3 SV=3	--	--	--	--	--	K01115	3e-06	50.4	vcn:VOLCADRAFT_99471	phospholipase D [EC:3.1.4.4]	-	-	-	ko03013//RNA transport;ko03015//mRNA surveillance pathway;ko01100//Metabolic pathways;ko04144//Endocytosis;ko00565//Ether lipid metabolism;ko00564//Glycerophospholipid metabolism
Unigene2199_All	739	1	26	0.0644	1.7061	4.7275	Up	1.68271e-07	1.98548e-06	--	--	--	--	--	--	--	--	Q9FPQ6	48.1	3e-06	GP1_CHLRE Vegetative cell wall protein gp1 OS=Chlamydomonas reinhardtii GN=GP1 PE=1 SV=1	--	--	--	--	--	--	--	--	--	--	-	-	-	--
Unigene36769_All	578	1	24	0.0823	2.0136	4.61274	Up	6.38764e-07	7.05157e-06	--	--	--	--	--	--	--	--	--	--	--	--	--	--	--	--	--	--	--	--	--	--	-	-	-	--
CL3976.Contig6_All	1683	1	24	0.0283	0.6915	4.61086	Up	6.38764e-07	7.05208e-06	gi|475494206|gb|EMT03748.1|	714.9	0	Anthocyanin 5-aromatic acyltransferase [Aegilops tauschii]	gi|357139720|ref|XM_003571378.1|	565	1e-158	PREDICTED: Brachypodium distachyon anthocyanin 5-aromatic acyltransferase-like (LOC100837270), mRNA	Q9LRQ8	154	3e-41	PMAT2_ARATH Phenolic glucoside malonyltransferase 2 OS=Arabidopsis thaliana GN=PMAT2 PE=1 SV=1	Cgl1939	63.5	8e-10	COG0532	Translation initiation factor 2 (IF-2; GTPase)	K14329	2e-32	131	ath:AT5G61160	agmatine coumaroyltransferase [EC:2.3.1.64 2.3.1.-]	GO:0008152//metabolic process	GO:0016747//transferase activity, transferring acyl groups other than amino-acyl groups	-	ko01110//Biosynthesis of secondary metabolites;ko00940//Phenylpropanoid biosynthesis;ko00945//Stilbenoid, diarylheptanoid and gingerol biosynthesis;ko00073//Cutin, suberine and wax biosynthesis;ko00941//Flavonoid biosynthesis;ko00330//Arginine and proline metabolism
CL8212.Contig1_All	891	1	23	0.0534	1.2518	4.55102	Up	1.24203e-06	1.32152e-05	gi|357130071|ref|XP_003566680.1|	316.2	1e-107	PREDICTED: nitrogen regulatory protein P-II homolog [Brachypodium distachyon] >gi|944072466|gb|KQK07950.1| hypothetical protein BRADI_2g38563 [Brachypodium distachyon]	gi|242382663|emb|FP091905.1|	420	1e-114	Phyllostachys edulis cDNA clone: bphylf048p16, full insert sequence	Q6AUR2	263	9e-89	GLNB_ORYSJ Nitrogen regulatory protein P-II homolog OS=Oryza sativa subsp. japonica GN=GLB PE=2 SV=1	aq_109	129	4e-37	COG0347	Nitrogen regulatory protein PII	--	--	--	--	--	GO:0009072//aromatic amino acid family metabolic process;GO:0009750//response to fructose;GO:0000096//sulfur amino acid metabolic process;GO:0009749//response to glucose;GO:2000013//regulation of arginine biosynthetic process via ornithine;GO:0006636//unsaturated fatty acid biosynthetic process;GO:0044272//sulfur compound biosynthetic process;GO:0009718//anthocyanin-containing compound biosynthet…	GO:0010307//acetylglutamate kinase regulator activity;GO:0000287//magnesium ion binding	GO:0005829//cytosol;GO:0009534//chloroplast thylakoid	--
CL2777.Contig3_All	1022	1	23	0.0466	1.0913	4.54957	Up	1.24203e-06	1.32143e-05	gi|357164674|ref|XP_003580130.1|	432.9	1e-151	PREDICTED: protein CUP-SHAPED COTYLEDON 1-like [Brachypodium distachyon] >gi|944047932|gb|KQJ83573.1| hypothetical protein BRADI_5g15587 [Brachypodium distachyon]	gi|151426057|dbj|AK248480.1|	745	0	Hordeum vulgare subsp. vulgare cDNA clone: FLbaf7e16, mRNA sequence	Q9FRV4	194	1e-59	NAC54_ARATH Protein CUP-SHAPED COTYLEDON 1 OS=Arabidopsis thaliana GN=NAC054 PE=1 SV=1	--	--	--	--	--	--	--	--	--	--	GO:0006355//regulation of transcription, DNA-templated	GO:0003677//DNA binding	GO:0005634//nucleus	--
Unigene19396_All	2515	1	22	0.0189	0.4242	4.48829	Up	2.41146e-06	2.47389e-05	gi|293333680|ref|NP_001170555.1|	57.4	2e-06	uncharacterized protein LOC100384576 precursor [Zea mays]	gi|514810443|ref|XM_004979968.1|	63.9	9e-07	PREDICTED: Setaria italica uncharacterized LOC101784000 (LOC101784000), mRNA	Q9LJ64	53.1	8e-07	PLRX1_ARATH Pollen-specific leucine-rich repeat extensin-like protein 1 OS=Arabidopsis thaliana GN=PEX1 PE=2 SV=1	--	--	--	--	--	K12826	4e-08	57.4	zma:100273898	splicing factor 3A subunit 2	-	-	-	ko01100//Metabolic pathways;ko04144//Endocytosis;ko00565//Ether lipid metabolism;ko00564//Glycerophospholipid metabolism;ko03040//Spliceosome
CL1698.Contig11_All	876	1	22	0.0543	1.2179	4.4873	Up	2.41146e-06	2.47422e-05	gi|474221658|gb|EMS59283.1|	67.8	6e-11	37 kDa inner envelope membrane protein, chloroplastic [Triticum urartu]	gi|242387846|emb|FP099673.1|	109	6e-21	Phyllostachys edulis cDNA clone: bphylf043b24, full insert sequence	Q2QM69	62.4	6e-11	BQMT2_ORYSJ 2-methyl-6-phytyl-1,4-hydroquinone methyltransferase 2, chloroplastic OS=Oryza sativa subsp. japonica GN=Os12g0615400 PE=2 SV=2	--	--	--	--	--	K12502	1e-10	62.4	osa:4352791	MPBQ/MSBQ methyltransferase	-	-	-	ko01110//Biosynthesis of secondary metabolites;ko01100//Metabolic pathways;ko00130//Ubiquinone and other terpenoid-quinone biosynthesis
Unigene6713_All	1811	1	22	0.0263	0.5891	4.48538	Up	2.41146e-06	2.47406e-05	gi|944052213|gb|KQJ87851.1|	73.2	3e-12	hypothetical protein BRADI_4g13916 [Brachypodium distachyon]	--	--	--	--	--	--	--	--	--	--	--	--	--	--	--	--	--	--	-	-	-	--
CL2865.Contig1_All	2530	6	131	0.1128	2.5109	4.47637	Up	1.54037e-32	5.73771e-31	gi|944062710|gb|KQJ98300.1|	258.1	5e-78	hypothetical protein BRADI_3g36070 [Brachypodium distachyon]	gi|37806027|dbj|AP004005.3|	129	2e-26	Oryza sativa Japonica Group genomic DNA, chromosome 8, BAC clone:OJ1188_F05	Q9SEE9	52.8	7e-07	SR45_ARATH Serine/arginine-rich splicing factor SR45 OS=Arabidopsis thaliana GN=SR45 PE=1 SV=1	--	--	--	--	--	K14325	4e-07	54.7	bdi:100845778	RNA-binding protein with serine-rich domain 1	-	-	-	ko03013//RNA transport;ko03015//mRNA surveillance pathway
CL6224.Contig19_All	1003	2	43	0.0949	2.079	4.45334	Up	2.0538e-11	3.38744e-10	gi|326503262|dbj|BAJ99256.1|	205.3	1e-118	predicted protein [Hordeum vulgare subsp. vulgare] >gi|326514890|dbj|BAJ99806.1| predicted protein [Hordeum vulgare subsp. vulgare]	gi|242375510|emb|FP101431.1|	323	2e-85	Phyllostachys edulis cDNA clone: bphylf027h11, full insert sequence	Q9FLC0	186	8e-84	PER52_ARATH Peroxidase 52 OS=Arabidopsis thaliana GN=PER52 PE=2 SV=1	--	--	--	--	--	K00430	3e-88	199	bdi:100826951	peroxidase [EC:1.11.1.7]	GO:0006979//response to oxidative stress;GO:0042744//hydrogen peroxide catabolic process;GO:0055114//oxidation-reduction process	GO:0046872//metal ion binding;GO:0020037//heme binding;GO:0004601//peroxidase activity	GO:0005576//extracellular region;GO:0016023//cytoplasmic, membrane-bounded vesicle	ko01110//Biosynthesis of secondary metabolites;ko00360//Phenylalanine metabolism;ko00940//Phenylpropanoid biosynthesis;ko01100//Metabolic pathways
CL1491.Contig7_All	1470	3	63	0.0971	2.0783	4.41979	Up	3.78526e-16	8.05892e-15	gi|326523295|dbj|BAJ88688.1|	54.7	4e-06	predicted protein [Hordeum vulgare subsp. vulgare]	gi|357145940|ref|XM_003573773.1|	113	6e-22	PREDICTED: Brachypodium distachyon uncharacterized LOC100842468 (LOC100842468), mRNA	--	--	--	--	--	--	--	--	--	--	--	--	--	--	-	-	-	--
Unigene18807_All	661	1	21	0.072	1.5407	4.41945	Up	4.67446e-06	4.59599e-05	gi|357130038|ref|XP_003566665.1|	169.5	9e-52	PREDICTED: uncharacterized protein At4g08330, chloroplastic-like [Brachypodium distachyon] >gi|944072390|gb|KQK07874.1| hypothetical protein BRADI_2g38163 [Brachypodium distachyon]	gi|357130037|ref|XM_003566617.1|	234	1e-58	PREDICTED: Brachypodium distachyon uncharacterized LOC100825591 (LOC100825591), mRNA	Q9STN5	72	1e-15	Y4833_ARATH Uncharacterized protein At4g08330, chloroplastic OS=Arabidopsis thaliana GN=At4g08330 PE=1 SV=1	DR2133	47.8	7e-06	COG4372	Uncharacterized protein conserved in bacteria with the myosin-like domain	K14325	3e-08	54.3	pop:POPTR_823076	RNA-binding protein with serine-rich domain 1	-	-	-	ko03013//RNA transport;ko03015//mRNA surveillance pathway
CL556.Contig64_All	2029	1	20	0.0234	0.478	4.35243	Up	9.04538e-06	8.56194e-05	gi|357116432|ref|XP_003559985.1|	197.2	6e-169	PREDICTED: PI-PLC X domain-containing protein At5g67130 isoform X2 [Brachypodium distachyon] >gi|944079986|gb|KQK15338.1| hypothetical protein BRADI_1g22001 [Brachypodium distachyon]	gi|357116431|ref|XM_003559937.1|	406	1e-110	PREDICTED: Brachypodium distachyon PI-PLC X domain-containing protein At5g67130-like (LOC100823321), mRNA	Q93XX5	198	4e-95	Y5713_ARATH PI-PLC X domain-containing protein At5g67130 OS=Arabidopsis thaliana GN=At5g67130 PE=1 SV=1	--	--	--	--	--	--	--	--	--	--	GO:0006629//lipid metabolic process	GO:0008081//phosphoric diester hydrolase activity	-	--
CL5182.Contig1_All	846	1	20	0.0562	1.1464	4.3504	Up	9.04538e-06	8.56247e-05	--	--	--	--	--	--	--	--	--	--	--	--	--	--	--	--	--	--	--	--	--	--	-	-	-	--
Unigene33757_All	612	1	20	0.0777	1.5848	4.35024	Up	9.04538e-06	8.56299e-05	gi|302841557|ref|XP_002952323.1|	65.9	1e-10	hypothetical protein VOLCADRAFT_92962 [Volvox carteri f. nagariensis] >gi|300262259|gb|EFJ46466.1| hypothetical protein VOLCADRAFT_92962 [Volvox carteri f. nagariensis]	gi|514742273|ref|XM_004960044.1|	61.9	8e-07	PREDICTED: Setaria italica BTB/POZ domain-containing protein At3g19850-like (LOC101779293), mRNA	Q9FPQ6	60.1	1e-10	GP1_CHLRE Vegetative cell wall protein gp1 OS=Chlamydomonas reinhardtii GN=GP1 PE=1 SV=1	Rv3876	49.3	2e-06	COG0455	ATPases involved in chromosome partitioning	K01115	1e-10	61.2	vcn:VOLCADRAFT_99471	phospholipase D [EC:3.1.4.4]	-	-	-	ko01100//Metabolic pathways;ko04144//Endocytosis;ko00565//Ether lipid metabolism;ko00564//Glycerophospholipid metabolism
CL15494.Contig4_All	1036	1	19	0.0459	0.8894	4.27627	Up	1.74703e-05	0.000158651	gi|204307670|gb|ACI00359.1|	200.7	3e-61	ZCCT2-B2a [Triticum turgidum] >gi|204307672|gb|ACI00360.1| ZCCT2-B2b [Triticum turgidum]	gi|554782421|dbj|AK436209.1|	159	8e-36	Brachypodium distachyon mRNA, clone: PL016C01-A-077_P18	Q9FDX8	70.9	2e-13	HD1_ORYSJ Zinc finger protein HD1 OS=Oryza sativa subsp. japonica GN=HD1 PE=2 SV=1	--	--	--	--	--	K12135	2e-12	68.9	aly:ARALYDRAFT_488429	zinc finger protein CONSTANS	-	-	-	ko04712//Circadian rhythm - plant
Unigene28669_All	711	1	19	0.0669	1.2959	4.2758	Up	1.74703e-05	0.00015866	--	--	--	--	--	--	--	--	--	--	--	--	--	--	--	--	--	--	--	--	--	--	-	-	-	--
CL7146.Contig1_All	567	1	19	0.0839	1.625	4.27563	Up	1.74703e-05	0.00015867	--	--	--	--	--	--	--	--	--	--	--	--	--	--	--	--	--	--	--	--	--	--	-	-	-	--
Unigene1762_All	1279	1	19	0.0372	0.7204	4.27542	Up	1.74703e-05	0.000158632	gi|67523403|gb|AAX54942.2|	457.2	1e-159	Dof1 [Triticum aestivum]	gi|67523402|gb|AY955493.2|	722	0	Triticum aestivum Dof1 mRNA, complete cds	Q8LDR0	139	9e-38	DOF54_ARATH Dof zinc finger protein DOF5.4 OS=Arabidopsis thaliana GN=DOF5.4 PE=2 SV=2	DR0479	57	5e-08	COG0744	Membrane carboxypeptidase (penicillin-binding protein)	K14325	1e-12	70.5	sbi:SORBI_03g046480	RNA-binding protein with serine-rich domain 1	-	-	-	ko03013//RNA transport;ko03015//mRNA surveillance pathway
Unigene2146_All	676	1	19	0.0704	1.363	4.27507	Up	1.74703e-05	0.000158642	gi|475533861|gb|EMT08469.1|	238.4	1e-78	Putative LRR receptor-like serine/threonine-protein kinase [Aegilops tauschii]	gi|44888773|gb|AY534123.1|SEG_AY534122S2	299	2e-78	Aegilops tauschii transposons Caspar, XJ, Angela, and XJ, complete sequence; LRR protein WM1.7 (WM1.7) and LRR protein WM1.12 (WM1.12) genes, complete cds; transposons Ophelia2, Angela3s, and XJ3, complete sequence; LRR protein WM1.3 (WM1.3) gene, complete cds; Stowaway MITE, transposons XJ1, Jody, Angela, and XJ and Stowaway MITE, complete sequence; LRR protein WM1.2 (WM1.2) and LLR protein WM1.…	C0LGP9	73.2	8e-15	IMK3_ARATH Probable leucine-rich repeat receptor-like protein kinase IMK3 OS=Arabidopsis thaliana GN=IMK3 PE=1 SV=1	--	--	--	--	--	K13420	4e-15	75.1	vvi:100253808	LRR receptor-like serine/threonine-protein kinase FLS2 [EC:2.7.11.1]	-	-	-	ko04626//Plant-pathogen interaction
Unigene22747_All	838	1	19	0.0568	1.0995	4.27481	Up	1.74703e-05	0.000158679	gi|475548129|gb|EMT11015.1|	63.5	3e-09	Putative sulfate transporter 3.3 [Aegilops tauschii]	gi|241983187|dbj|AK331127.1|	135	1e-28	Triticum aestivum cDNA, clone: SET6_E16, cultivar: Chinese Spring	Q9SXS2	53.1	9e-08	SUT33_ARATH Probable sulfate transporter 3.3 OS=Arabidopsis thaliana GN=SULTR3;3 PE=2 SV=2	--	--	--	--	--	--	--	--	--	--	-	-	-	--
CL432.Contig7_All	7451	1	19	0.0064	0.1237	4.27263	Up	1.74703e-05	0.000158623	--	--	--	--	--	--	--	--	Q9LV48	51.2	1e-05	PERK1_ARATH Proline-rich receptor-like protein kinase PERK1 OS=Arabidopsis thaliana GN=PERK1 PE=2 SV=1	--	--	--	--	--	--	--	--	--	--	-	-	-	--
CL7387.Contig3_All	608	2	37	0.1565	2.9511	4.23702	Up	1.05628e-09	1.52637e-08	gi|475546522|gb|EMT10700.1|	135.2	4e-39	hypothetical protein F775_06619 [Aegilops tauschii]	gi|151418798|dbj|AK250149.1|	77.8	1e-11	Hordeum vulgare subsp. vulgare cDNA clone: FLbaf70e20, mRNA sequence	Q945T0	48.9	1e-07	RALF_TOBAC Rapid alkalinization factor OS=Nicotiana tabacum GN=RALF PE=1 SV=1	--	--	--	--	--	--	--	--	--	--	-	-	GO:0016023//cytoplasmic, membrane-bounded vesicle	--
CL556.Contig13_All	2013	1	18	0.0236	0.4336	4.19951	Up	3.36722e-05	0.000292247	gi|357116432|ref|XP_003559985.1|	195.3	3e-169	PREDICTED: PI-PLC X domain-containing protein At5g67130 isoform X2 [Brachypodium distachyon] >gi|944079986|gb|KQK15338.1| hypothetical protein BRADI_1g22001 [Brachypodium distachyon]	gi|357116431|ref|XM_003559937.1|	406	1e-110	PREDICTED: Brachypodium distachyon PI-PLC X domain-containing protein At5g67130-like (LOC100823321), mRNA	Q93XX5	198	7e-95	Y5713_ARATH PI-PLC X domain-containing protein At5g67130 OS=Arabidopsis thaliana GN=At5g67130 PE=1 SV=1	--	--	--	--	--	--	--	--	--	--	GO:0006629//lipid metabolic process	GO:0008081//phosphoric diester hydrolase activity	-	--
CL12322.Contig2_All	1151	1	18	0.0413	0.7584	4.19875	Up	3.36722e-05	0.00029228	gi|113534480|dbj|BAF06863.1|	119	1e-59	Os01g0872900 [Oryza sativa Japonica Group] >gi|937899494|dbj|BAS75474.1| Os01g0872900 [Oryza sativa Japonica Group]	gi|284192952|gb|GU350872.1|	151	2e-33	Sasa veitchii clone Sv-1 transposon Pong-Like, partial sequence	--	--	--	--	--	--	--	--	--	--	--	--	--	--	GO:0008152//metabolic process	GO:0016788//hydrolase activity, acting on ester bonds	GO:0005840//ribosome;GO:0005739//mitochondrion	--
CL438.Contig3_All	1457	2	36	0.0653	1.1982	4.19764	Up	2.02894e-09	2.86421e-08	gi|475561839|gb|EMT13849.1|	632.9	0	hypothetical protein F775_18178 [Aegilops tauschii]	gi|300681452|emb|FN564429.1|	1146	0	Triticum aestivum chromosome 3B-specific BAC library, contig ctg0382b	Q9SY29	317	1e-104	PUP4_ARATH Probable purine permease 4 OS=Arabidopsis thaliana GN=PUP4 PE=2 SV=1	SPBC28F2.12	61.2	4e-09	COG0086	DNA-directed RNA polymerase, beta' subunit/160 kD subunit	K03006	5e-10	63.5	sbi:SORBI_07g003680	DNA-directed RNA polymerase II subunit RPB1 [EC:2.7.7.6]	GO:0006810//transport	GO:0005215//transporter activity	GO:0016021//integral component of membrane	ko01100//Metabolic pathways;ko03020//RNA polymerase;ko00240//Pyrimidine metabolism;ko00230//Purine metabolism
CL1610.Contig1_All	2301	1	18	0.0207	0.3794	4.19602	Up	3.36722e-05	0.000292264	--	--	--	--	--	--	--	--	--	--	--	--	--	--	--	--	--	--	--	--	--	--	-	-	-	--
Unigene12444_All	1490	3	52	0.0958	1.6924	4.1429	Up	5.03156e-13	9.17692e-12	gi|113622774|dbj|BAF22719.1|	84.7	1e-15	Os08g0108300 [Oryza sativa Japonica Group] >gi|937928559|dbj|BAT03475.1| Os08g0108300 [Oryza sativa Japonica Group]	--	--	--	--	Q9FPQ6	79	2e-15	GP1_CHLRE Vegetative cell wall protein gp1 OS=Chlamydomonas reinhardtii GN=GP1 PE=1 SV=1	Rv3876	70.5	3e-12	COG0455	ATPases involved in chromosome partitioning	K01115	2e-13	73.6	vcn:VOLCADRAFT_99471	phospholipase D [EC:3.1.4.4]	-	-	-	ko03013//RNA transport;ko03015//mRNA surveillance pathway;ko01100//Metabolic pathways;ko04144//Endocytosis;ko00565//Ether lipid metabolism;ko00564//Glycerophospholipid metabolism
CL20498.Contig5_All	2224	5	86	0.107	1.8752	4.13136	Up	9.57224e-21	2.48664e-19	gi|326493658|dbj|BAJ85290.1|	825.9	0	predicted protein [Hordeum vulgare subsp. vulgare] >gi|326525166|dbj|BAK07853.1| predicted protein [Hordeum vulgare subsp. vulgare] >gi|326526021|dbj|BAJ93187.1| predicted protein [Hordeum vulgare subsp. vulgare]	gi|357133518|ref|XM_003568324.1|	1445	0	PREDICTED: Brachypodium distachyon tubby-like F-box protein 8-like (LOC100836023), mRNA	Q75HX5	811	0	TLP8_ORYSJ Tubby-like F-box protein 8 OS=Oryza sativa subsp. japonica GN=TULP8 PE=2 SV=1	--	--	--	--	--	--	--	--	--	--	GO:0061512//protein localization to cilium	GO:0035091//phosphatidylinositol binding	GO:0005929//cilium	--
CL6224.Contig4_All	1222	7	119	0.2725	4.7224	4.11519	Up	3.76458e-28	1.25377e-26	gi|326503262|dbj|BAJ99256.1|	495	1e-174	predicted protein [Hordeum vulgare subsp. vulgare] >gi|326514890|dbj|BAJ99806.1| predicted protein [Hordeum vulgare subsp. vulgare]	gi|242375510|emb|FP101431.1|	579	1e-162	Phyllostachys edulis cDNA clone: bphylf027h11, full insert sequence	A7NY33	369	8e-127	PER4_VITVI Peroxidase 4 OS=Vitis vinifera GN=GSVIVT00023967001 PE=1 SV=1	--	--	--	--	--	K00430	4e-131	380	gmx:100803637	peroxidase [EC:1.11.1.7]	GO:0006979//response to oxidative stress;GO:0042744//hydrogen peroxide catabolic process;GO:0055114//oxidation-reduction process	GO:0046872//metal ion binding;GO:0020037//heme binding;GO:0004601//peroxidase activity	GO:0005576//extracellular region;GO:0016023//cytoplasmic, membrane-bounded vesicle	ko01110//Biosynthesis of secondary metabolites;ko00360//Phenylalanine metabolism;ko00940//Phenylpropanoid biosynthesis;ko01100//Metabolic pathways
Unigene20058_All	901	1	17	0.0528	0.915	4.11516	Up	6.47526e-05	0.000535432	gi|721626902|ref|XP_010229389.1|	73.2	2e-13	PREDICTED: uncharacterized protein LOC104581921 [Brachypodium distachyon]	--	--	--	--	Q9SN46	53.9	7e-08	LRX5_ARATH Leucine-rich repeat extensin-like protein 5 OS=Arabidopsis thaliana GN=LRX5 PE=2 SV=2	Cgl1939	49.3	6e-06	COG0532	Translation initiation factor 2 (IF-2; GTPase)	K14325	2e-09	59.3	sbi:SORBI_03g046480	RNA-binding protein with serine-rich domain 1	-	-	-	ko03013//RNA transport;ko03015//mRNA surveillance pathway
CL6241.Contig2_All	503	1	17	0.0946	1.639	4.11483	Up	6.47526e-05	0.000535518	gi|475546093|gb|EMT10610.1|	111.7	2e-29	hypothetical protein F775_01301 [Aegilops tauschii]	gi|281193037|gb|FJ896242.1|	81.8	7e-13	Hordeum vulgare subsp. vulgare cultivar Morex clone BAC 418E01, complete sequence	Q9FPQ6	65.5	7e-13	GP1_CHLRE Vegetative cell wall protein gp1 OS=Chlamydomonas reinhardtii GN=GP1 PE=1 SV=1	Rv3876	52	1e-07	COG0455	ATPases involved in chromosome partitioning	K13171	3e-12	65.1	ath:AT2G29210	serine/arginine repetitive matrix protein 1	-	-	-	ko03013//RNA transport;ko03015//mRNA surveillance pathway;ko01100//Metabolic pathways;ko04144//Endocytosis;ko00565//Ether lipid metabolism;ko00564//Glycerophospholipid metabolism
Unigene6482_All	1458	2	34	0.0653	1.1309	4.11424	Up	7.45686e-09	9.98952e-08	gi|302830181|ref|XP_002946657.1|	64.7	8e-09	hypothetical protein VOLCADRAFT_86831 [Volvox carteri f. nagariensis] >gi|300268403|gb|EFJ52584.1| hypothetical protein VOLCADRAFT_86831 [Volvox carteri f. nagariensis]	--	--	--	--	Q9FPQ6	94	3e-20	GP1_CHLRE Vegetative cell wall protein gp1 OS=Chlamydomonas reinhardtii GN=GP1 PE=1 SV=1	Rv3876	76.3	5e-14	COG0455	ATPases involved in chromosome partitioning	K01115	7e-22	99	vcn:VOLCADRAFT_99471	phospholipase D [EC:3.1.4.4]	-	-	-	ko01100//Metabolic pathways;ko04144//Endocytosis;ko00565//Ether lipid metabolism;ko00564//Glycerophospholipid metabolism
CL18631.Contig3_All	1465	1	17	0.0325	0.5627	4.11385	Up	6.47526e-05	0.000535547	gi|669028542|emb|CDM82391.1|	652.5	0	unnamed protein product [Triticum aestivum]	gi|573916113|ref|XM_006645644.1|	866	0	PREDICTED: Oryza brachyantha S-type anion channel SLAH1-like (LOC102710833), partial mRNA	Q5E930	387	9e-132	SLAH1_ARATH S-type anion channel SLAH1 OS=Arabidopsis thaliana GN=SLAH1 PE=2 SV=1	STM1609	71.2	7e-13	COG1275	Tellurite resistance protein and related permeases	K13171	5e-12	69.7	ath:AT2G29210	serine/arginine repetitive matrix protein 1	GO:0055085//transmembrane transport	-	GO:0016021//integral component of membrane	ko03013//RNA transport;ko03015//mRNA surveillance pathway
CL5200.Contig2_All	968	1	17	0.0492	0.8516	4.11345	Up	6.47526e-05	0.000535461	gi|474449723|gb|EMS68801.1|	161.8	7e-47	hypothetical protein TRIUR3_31981 [Triticum urartu]	gi|151421441|dbj|AK252594.1|	188	9e-45	Hordeum vulgare subsp. vulgare cDNA clone: FLbaf160g23, mRNA sequence	Q38895	52.8	5e-08	SUP_ARATH Transcriptional regulator SUPERMAN OS=Arabidopsis thaliana GN=SUP PE=1 SV=1	--	--	--	--	--	--	--	--	--	--	-	-	-	--
CL17952.Contig15_All	1684	1	17	0.0283	0.4895	4.11243	Up	6.47526e-05	0.000535489	--	--	--	--	gi|398707638|gb|GQ422597.3|	79.8	1e-11	Triticum monococcum subsp. monococcum UCD DV92 FtsH4 protein (FtsH4) gene, partial cds	--	--	--	--	--	--	--	--	--	--	--	--	--	--	-	-	-	--
CL1713.Contig11_All	3252	1	16	0.0146	0.2386	4.03055	Up	0.000124209	0.000980104	--	--	--	--	--	--	--	--	--	--	--	--	--	--	--	--	--	K11968	5e-07	55.1	bdi:100837207	ariadne-1	-	-	-	--
CL17952.Contig17_All	1901	1	16	0.025	0.4082	4.02928	Up	0.000124209	0.000980405	--	--	--	--	gi|326500707|dbj|AK363817.1|	67.9	4e-08	Hordeum vulgare subsp. vulgare mRNA for predicted protein, complete cds, clone: NIASHv2019C16	--	--	--	--	--	--	--	--	--	--	--	--	--	--	-	-	-	--
Unigene21818_All	1924	1	16	0.0247	0.4033	4.02927	Up	0.000124209	0.000980305	gi|326513908|dbj|BAJ92104.1|	192.6	0	predicted protein [Hordeum vulgare subsp. vulgare]	gi|357139909|ref|XM_003571470.1|	1033	0	PREDICTED: Brachypodium distachyon (6-4)DNA photolyase-like (LOC100823069), mRNA	Q0E2Y1	527	0	UVR3_ORYSJ (6-4)DNA photolyase OS=Oryza sativa subsp. japonica GN=UVR3 PE=3 SV=1	SPy1505	114	3e-46	COG0415	Deoxyribodipyrimidine photolyase	K02295	0	525	bdi:100823069	cryptochrome	GO:0009411//response to UV;GO:0006281//DNA repair	GO:0003677//DNA binding;GO:0003914//DNA (6-4) photolyase activity;GO:0000166//nucleotide binding	-	ko04710//Circadian rhythm - mammal
CL18934.Contig7_All	1207	1	16	0.0394	0.6428	4.0281	Up	0.000124209	0.000980455	--	--	--	--	--	--	--	--	--	--	--	--	--	--	--	--	--	--	--	--	--	--	-	-	-	--
Unigene16519_All	635	1	16	0.0749	1.2219	4.02802	Up	0.000124209	0.000980556	--	--	--	--	--	--	--	--	--	--	--	--	--	--	--	--	--	--	--	--	--	--	-	-	-	--
Unigene16725_All	481	1	16	0.0989	1.6131	4.02772	Up	0.000124209	0.000979954	--	--	--	--	--	--	--	--	--	--	--	--	--	--	--	--	--	--	--	--	--	--	-	-	-	--
CL533.Contig16_All	380	1	16	0.1252	2.0418	4.02754	Up	0.000124209	0.000980204	gi|357147739|ref|XP_003574465.1|	74.7	7e-49	PREDICTED: probable trehalose-phosphate phosphatase 6 [Brachypodium distachyon] >gi|944062634|gb|KQJ98224.1| hypothetical protein BRADI_3g35590 [Brachypodium distachyon]	gi|357147738|ref|XM_003574417.1|	214	6e-53	PREDICTED: Brachypodium distachyon uncharacterized LOC100836365 (LOC100836365), mRNA	Q6ZAL2	124	4e-35	TPP6_ORYSJ Probable trehalose-phosphate phosphatase 6 OS=Oryza sativa subsp. japonica GN=TPP6 PE=2 SV=1	--	--	--	--	--	K01087	2e-50	142	bdi:100836365	trehalose 6-phosphate phosphatase [EC:3.1.3.12]	GO:0016311//dephosphorylation;GO:0005992//trehalose biosynthetic process	GO:0004805//trehalose-phosphatase activity	-	ko00500//Starch and sucrose metabolism
CL19311.Contig2_All	873	1	16	0.0545	0.8888	4.02753	Up	0.000124209	0.000979903	--	--	--	--	gi|46518554|gb|AC120986.2|	61.9	1e-06	Oryza sativa Japonica Group chromosome 5 clone OJ1781_H11, complete sequence	--	--	--	--	--	--	--	--	--	--	--	--	--	--	-	-	-	--
CL8015.Contig2_All	675	1	16	0.0705	1.1495	4.02724	Up	0.000124209	0.000980054	--	--	--	--	--	--	--	--	--	--	--	--	--	--	--	--	--	--	--	--	--	--	-	-	-	--
Unigene36078_All	2134	1	16	0.0223	0.3636	4.02724	Up	0.000124209	0.000980154	gi|474377012|gb|EMS64242.1|	330.5	3e-106	2&apos;-deoxymugineic-acid 2&apos;-dioxygenase [Triticum urartu]	gi|357154726|ref|XM_003576833.1|	242	1e-60	PREDICTED: Brachypodium distachyon 2'-deoxymugineic-acid 2'-dioxygenase-like (LOC100828125), mRNA	Q9ZSA8	133	5e-34	DLO1_ARATH Protein DMR6-LIKE OXYGENASE 1 OS=Arabidopsis thaliana GN=DLO1 PE=1 SV=1	PA4191	78.2	7e-15	COG3491	Isopenicillin N synthase and related dioxygenases	K05278	2e-34	135	osa:4330843	flavonol synthase [EC:1.14.11.23]	GO:0055114//oxidation-reduction process	GO:0051213//dioxygenase activity;GO:0005506//iron ion binding	-	ko01110//Biosynthesis of secondary metabolites;ko01100//Metabolic pathways;ko00941//Flavonoid biosynthesis;ko00904//Diterpenoid biosynthesis
CL9293.Contig1_All	1019	1	16	0.0467	0.7614	4.02716	Up	0.000124209	0.000980506	gi|326491791|dbj|BAJ94373.1|	147.1	2e-37	predicted protein [Hordeum vulgare subsp. vulgare] >gi|326531370|dbj|BAK05036.1| predicted protein [Hordeum vulgare subsp. vulgare]	gi|326501237|dbj|AK367647.1|	87.7	2e-14	Hordeum vulgare subsp. vulgare mRNA for predicted protein, complete cds, clone: NIASHv2059P06	Q38913	89	1e-19	EXTN1_ARATH Extensin-1 OS=Arabidopsis thaliana GN=EXT1 PE=2 SV=2	XF0818	80.9	4e-16	COG2730	Endoglucanase	K01115	3e-12	68.6	vcn:VOLCADRAFT_99471	phospholipase D [EC:3.1.4.4]	-	-	-	ko01100//Metabolic pathways;ko04144//Endocytosis;ko00565//Ether lipid metabolism;ko00564//Glycerophospholipid metabolism;ko03040//Spliceosome
Unigene43509_All	753	1	16	0.0632	1.0304	4.02714	Up	0.000124209	0.000980255	--	--	--	--	--	--	--	--	--	--	--	--	--	--	--	--	--	--	--	--	--	--	-	-	-	--
CL2765.Contig5_All	745	1	16	0.0639	1.0415	4.0267	Up	0.000124209	0.000980355	gi|380750162|gb|AFE55545.1|	313.5	6e-107	NF-YB1 [Hordeum vulgare]	gi|380750161|gb|JF764600.1|	543	1e-151	Hordeum vulgare NF-YB1 mRNA, complete cds	O23310	222	7e-74	NFYB3_ARATH Nuclear transcription factor Y subunit B-3 OS=Arabidopsis thaliana GN=NFYB3 PE=2 SV=1	YBL021c	136	6e-40	COG2036	Histones H3 and H4	K08065	2e-70	215	gmx:100813169	nuclear transcription Y subunit beta	GO:0006355//regulation of transcription, DNA-templated	GO:0043565//sequence-specific DNA binding;GO:0046982//protein heterodimerization activity	GO:0005634//nucleus	ko01100//Metabolic pathways;ko00240//Pyrimidine metabolism;ko03410//Base excision repair;ko00230//Purine metabolism;ko03420//Nucleotide excision repair;ko03030//DNA replication
Unigene13026_All	2228	1	16	0.0214	0.3483	4.02465	Up	0.000124209	0.000980004	gi|669027496|emb|CDM80898.1|	954.1	0	unnamed protein product [Triticum aestivum]	gi|357127279|ref|XR_137971.1|	1235	0	PREDICTED: Brachypodium distachyon uncharacterized LOC100835622 (LOC100835622), miscRNA	F4HQ20	395	1e-127	LRL25_ARATH LEAF RUST 10 DISEASE-RESISTANCE LOCUS RECEPTOR-LIKE PROTEIN KINASE-like 2.5 OS=Arabidopsis thaliana GN=LRK10L-2.5 PE=3 SV=1	CAC1728_1	88.6	4e-18	COG0515	Serine/threonine protein kinase	K13418	7e-49	183	pop:POPTR_913861	somatic embryogenesis receptor kinase 1 [EC:2.7.10.1 2.7.11.1]	GO:0016310//phosphorylation	GO:0004672//protein kinase activity;GO:0000166//nucleotide binding	GO:0016020//membrane;GO:0016023//cytoplasmic, membrane-bounded vesicle	ko04075//Plant hormone signal transduction;ko04626//Plant-pathogen interaction
Unigene34750_All	1042	4	63	0.1826	2.932	4.00513	Up	3.29938e-15	6.72617e-14	gi|937915660|dbj|BAS90579.1|	282.3	2e-93	Os04g0572200 [Oryza sativa Japonica Group]	gi|357165359|ref|XM_003580309.1|	337	2e-89	PREDICTED: Brachypodium distachyon ethylene-responsive transcription factor ERF025-like (LOC100832405), mRNA	Q9FJ90	164	6e-49	ERF25_ARATH Ethylene-responsive transcription factor ERF025 OS=Arabidopsis thaliana GN=ERF025 PE=2 SV=1	--	--	--	--	--	K09286	1e-33	124	ath:AT4G25490	EREBP-like factor	GO:0006351//transcription, DNA-templated	-	-	--
CL13927.Contig1_All	1018	12	184	0.5608	8.7651	3.96621	Up	1.02421e-41	4.68757e-40	gi|326511033|dbj|BAJ91864.1|	357.1	2e-123	predicted protein [Hordeum vulgare subsp. vulgare] >gi|326512354|dbj|BAJ99532.1| predicted protein [Hordeum vulgare subsp. vulgare]	gi|40019250|emb|AJ617793.1|	755	0	Secale cereale mRNA for peptide methionine sulfoxide reductase (msrA gene)	Q7XUP7	334	3e-116	MSR21_ORYSJ Peptide methionine sulfoxide reductase A2-1 OS=Oryza sativa subsp. japonica GN=MSRA2-1 PE=2 SV=2	MA1431	175	2e-53	COG0225	Peptide methionine sulfoxide reductase	K07304	4e-122	350	bdi:100823222	peptide-methionine (S)-S-oxide reductase [EC:1.8.4.11]	GO:0055114//oxidation-reduction process;GO:0030091//protein repair;GO:0006979//response to oxidative stress	GO:0008113//peptide-methionine (S)-S-oxide reductase activity	-	--
Unigene43142_All	619	2	30	0.1537	2.3503	3.93466	Up	9.89552e-08	1.19571e-06	gi|475619161|gb|EMT30676.1|	150.6	8e-40	hypothetical protein F775_13560 [Aegilops tauschii]	gi|591390447|gb|JX295577.2|	95.6	6e-17	Aegilops tauschii chromosome 1Ds prolamin gene locus, complete sequence	--	--	--	--	--	--	--	--	--	--	--	--	--	--	-	-	-	--
Unigene40292_All	840	2	30	0.1133	1.7319	3.93414	Up	9.89552e-08	1.1958e-06	gi|218185944|gb|EEC68371.1|	272.3	7e-85	hypothetical protein OsI_36508 [Oryza sativa Indica Group]	gi|514811638|ref|XM_004980557.1|	77.8	2e-11	PREDICTED: Setaria italica leucine-rich repeat receptor-like protein kinase PXL1-like (LOC101753900), mRNA	Q9C9H7	92.4	7e-21	RLP12_ARATH Receptor-like protein 12 OS=Arabidopsis thaliana GN=RLP12 PE=2 SV=2	--	--	--	--	--	K13420	9e-22	96.3	vvi:100253808	LRR receptor-like serine/threonine-protein kinase FLS2 [EC:2.7.11.1]	-	-	GO:0016023//cytoplasmic, membrane-bounded vesicle	ko04626//Plant-pathogen interaction
Unigene25531_All	933	6	88	0.306	4.5739	3.90182	Up	2.11564e-20	5.41828e-19	gi|475535946|gb|EMT08826.1|	174.9	3e-52	Proline dehydrogenase, mitochondrial [Aegilops tauschii]	gi|241984929|dbj|AK332189.1|	432	1e-118	Triticum aestivum cDNA, clone: WT003_F24, cultivar: Chinese Spring	Q6NKX1	107	4e-26	PROD2_ARATH Proline dehydrogenase 2, mitochondrial OS=Arabidopsis thaliana GN=POX2 PE=2 SV=1	SPCC70.03c	50.1	3e-06	COG0506	Proline dehydrogenase	K00318	9e-49	170	bdi:100838313	proline dehydrogenase [EC:1.5.99.8]	GO:0006562//proline catabolic process;GO:0055114//oxidation-reduction process	GO:0004657//proline dehydrogenase activity	GO:0016023//cytoplasmic, membrane-bounded vesicle	ko01110//Biosynthesis of secondary metabolites;ko01100//Metabolic pathways;ko00330//Arginine and proline metabolism
CL2390.Contig4_All	2033	2	28	0.0468	0.6679	3.83505	Up	3.5679e-07	4.05614e-06	gi|363987144|dbj|BAL41692.1|	832.8	0	ent-kaurene synthase like 5 [Triticum aestivum]	gi|363987143|dbj|AB597961.1|	309	7e-81	Triticum aestivum TaKSL5 mRNA for ent-kaurene synthase like 5, complete cds	Q84ZW8	675	0	ACSS_MAIZE Acyclic sesquiterpene synthase OS=Zea mays GN=TPS1 PE=1 SV=1	--	--	--	--	--	K15793	0	696	sbi:SORBI_06g028210	acyclic sesquiterpene synthase [EC:4.2.3.49 4.2.3.47 3.1.7.6]	-	GO:0046872//metal ion binding;GO:0016829//lyase activity	-	ko01110//Biosynthesis of secondary metabolites;ko01100//Metabolic pathways;ko00904//Diterpenoid biosynthesis;ko00909//Sesquiterpenoid and triterpenoid biosynthesis;ko00900//Terpenoid backbone biosynthesis
CL6269.Contig12_All	651	2	28	0.1462	2.0858	3.83459	Up	3.5679e-07	4.05644e-06	gi|357113098|ref|XP_003558341.1|	57	3e-08	PREDICTED: protein SPA, chloroplastic [Brachypodium distachyon] >gi|721623638|ref|XP_010228874.1| PREDICTED: protein SPA, chloroplastic [Brachypodium distachyon] >gi|960455538|ref|XP_014752209.1| PREDICTED: protein SPA, chloroplastic [Brachypodium distachyon] >gi|944087198|gb|KQK22550.1| hypothetical protein BRADI_1g67990 [Brachypodium distachyon] >gi|944087199|gb|KQK22551.1| hypothetical protein…	gi|241985786|dbj|AK333047.1|	107	2e-20	Triticum aestivum cDNA, clone: SET1_P12, cultivar: Chinese Spring	--	--	--	--	--	--	--	--	--	--	--	--	--	--	GO:0019684//photosynthesis, light reaction;GO:0044267//cellular protein metabolic process;GO:0006796//phosphate-containing compound metabolic process;GO:0006139//nucleobase-containing compound metabolic process;GO:0016043//cellular component organization;GO:0044085	GO:0005515//protein binding	GO:0016020//membrane;GO:0044434	--
Unigene5938_All	1598	4	55	0.1191	1.6691	3.80883	Up	5.50852e-13	1.00243e-11	gi|326528971|dbj|BAJ97507.1|	190.7	2e-56	predicted protein [Hordeum vulgare subsp. vulgare]	gi|554781705|dbj|AK435488.1|	167	5e-38	Brachypodium distachyon mRNA, clone: PL016C01-A-073_C07	Q9FYB5	82.8	2e-18	DNJ11_ARATH Chaperone protein dnaJ 11, chloroplastic OS=Arabidopsis thaliana GN=ATJ11 PE=1 SV=2	alr2447	68.2	1e-11	COG0484	DnaJ-class molecular chaperone with C-terminal Zn finger domain	K03686	9e-11	65.5	zma:100191825	molecular chaperone DnaJ	-	-	GO:0005739//mitochondrion;GO:0009536//plastid	ko01100//Metabolic pathways;ko00500//Starch and sucrose metabolism;ko00040//Pentose and glucuronate interconversions
Unigene30168_All	564	2	27	0.1687	2.3215	3.78253	Up	6.75486e-07	7.433e-06	--	--	--	--	gi|357120191|ref|XM_003561765.1|	101	9e-19	PREDICTED: Brachypodium distachyon uncharacterized LOC100843021 (LOC100843021), mRNA	--	--	--	--	--	--	--	--	--	--	--	--	--	--	-	-	-	--
Unigene12129_All	946	2	26	0.1006	1.3328	3.72776	Up	1.27612e-06	1.35592e-05	--	--	--	--	--	--	--	--	--	--	--	--	--	--	--	--	--	--	--	--	--	--	-	-	-	--
CL20040.Contig3_All	2538	2	26	0.0375	0.4968	3.7277	Up	1.27612e-06	1.35582e-05	--	--	--	--	--	--	--	--	--	--	--	--	--	--	--	--	--	--	--	--	--	--	-	-	-	--
CL8940.Contig2_All	1919	2	26	0.0496	0.657	3.72748	Up	1.27612e-06	1.35573e-05	gi|1002867305|ref|XP_015696306.1|	836.6	0	PREDICTED: L-type lectin-domain containing receptor kinase IX.1-like [Oryza brachyantha]	gi|573957847|ref|XM_006661071.1|	531	1e-147	PREDICTED: Oryza brachyantha L-type lectin-domain containing receptor kinase IX.2-like (LOC102718300), mRNA	Q9LXA5	471	6e-159	LRK91_ARATH L-type lectin-domain containing receptor kinase IX.1 OS=Arabidopsis thaliana GN=LECRK91 PE=1 SV=1	ML0897	98.6	2e-21	COG0515	Serine/threonine protein kinase	K04733	9e-65	217	smo:SELMODRAFT_230241	interleukin-1 receptor-associated kinase 4 [EC:2.7.11.1]	-	GO:0005488;GO:0016301//kinase activity	GO:0016023//cytoplasmic, membrane-bounded vesicle	ko04626//Plant-pathogen interaction
CL1506.Contig4_All	2416	3	39	0.0591	0.7828	3.72741	Up	2.1155e-09	2.97959e-08	gi|695028030|ref|XP_009401378.1|	75.9	5e-12	PREDICTED: F-box/LRR-repeat protein 14-like isoform X2 [Musa acuminata subsp. malaccensis] >gi|695028032|ref|XP_009401379.1| PREDICTED: F-box/LRR-repeat protein 14-like isoform X2 [Musa acuminata subsp. malaccensis] >gi|695028034|ref|XP_009401381.1| PREDICTED: F-box/LRR-repeat protein 14-like isoform X2 [Musa acuminata subsp. malaccensis] >gi|695028036|ref|XP_009401382.1| PREDICTED: F-box/LRR-rep…	gi|357150115|ref|XM_003575299.1|	1219	0	PREDICTED: Brachypodium distachyon F-box/LRR-repeat protein 14-like (LOC100824516), mRNA	Q9FIZ3	59.3	1e-08	GSO2_ARATH LRR receptor-like serine/threonine-protein kinase GSO2 OS=Arabidopsis thaliana GN=GSO2 PE=2 SV=2	CAC3279_2	75.5	6e-14	COG4886	Leucine-rich repeat (LRR) protein	K14515	5e-09	60.8	vvi:100267990	EIN3-binding F-box protein	-	-	-	ko04075//Plant hormone signal transduction
Unigene26700_All	1549	3	38	0.0921	1.1897	3.69125	Up	3.98098e-09	5.4676e-08	--	--	--	--	--	--	--	--	--	--	--	--	--	--	--	--	--	--	--	--	--	--	-	-	-	--
CL613.Contig5_All	2221	2	25	0.0428	0.5459	3.67295	Up	2.40532e-06	2.46825e-05	gi|475541144|gb|EMT09727.1|	189.5	3e-50	hypothetical protein F775_13549 [Aegilops tauschii]	gi|242385712|emb|FP093564.1|	272	2e-69	Phyllostachys edulis cDNA clone: bphylf056b03, full insert sequence	Q93ZR6	171	8e-46	WSD1_ARATH O-acyltransferase WSD1 OS=Arabidopsis thaliana GN=WSD1 PE=2 SV=1	DR2133	53.5	1e-06	COG4372	Uncharacterized protein conserved in bacteria with the myosin-like domain	K15406	2e-45	171	ath:AT5G37300	wax-ester synthase / diacylglycerol O-acyltransferase [EC:2.3.1.75 2.3.1.20]	GO:0019432//triglyceride biosynthetic process	GO:0004144//diacylglycerol O-acyltransferase activity;GO:0047196//long-chain-alcohol O-fatty-acyltransferase activity	GO:0005886//plasma membrane	ko01110//Biosynthesis of secondary metabolites;ko00073//Cutin, suberine and wax biosynthesis;ko01100//Metabolic pathways;ko00052//Galactose metabolism;ko00051//Fructose and mannose metabolism;ko00010//Glycolysis / Gluconeogenesis;ko00030//Pentose phosphate pathway
CL610.Contig10_All	2999	2	25	0.0317	0.4043	3.67287	Up	2.40532e-06	2.46842e-05	gi|474177384|gb|EMS57808.1|	417.9	0	Chloride channel protein CLC-e [Triticum urartu]	gi|297720330|ref|NM_001185598.1|	1487	0	Oryza sativa Japonica Group Os01g0704700 (Os01g0704700) mRNA, complete cds	Q8GX93	388	0	CLCE_ARATH Chloride channel protein CLC-e OS=Arabidopsis thaliana GN=CLC-E PE=2 SV=2	alr2079_1	150	5e-70	COG0038	Chloride channel protein EriC	--	--	--	--	--	GO:0006821//chloride transport	GO:0005247//voltage-gated chloride channel activity	GO:0016021//integral component of membrane	--
CL10307.Contig18_All	3913	2	25	0.0243	0.3098	3.67231	Up	2.40532e-06	2.46809e-05	gi|473723820|gb|EMS45000.1|	114	2e-23	Kinesin-4 [Triticum urartu]	gi|554783910|dbj|AK437642.1|	147	1e-31	Brachypodium distachyon mRNA, clone: PL016C01-A-087_I05	--	--	--	--	--	--	--	--	--	K10406	3e-20	99	zma:100285120	kinesin family member C2/C3	-	-	GO:0043229//intracellular organelle	--
CL2199.Contig2_All	1723	2	25	0.0552	0.7036	3.67202	Up	2.40532e-06	2.46858e-05	--	--	--	--	--	--	--	--	--	--	--	--	--	--	--	--	--	--	--	--	--	--	-	-	-	--
CL18421.Contig5_All	5105	5	62	0.0466	0.589	3.65987	Up	4.37884e-14	8.42942e-13	gi|38346992|emb|CAD40278.2|	60.5	1e-33	OSJNBb0062H02.17 [Oryza sativa Japonica Group] >gi|38347666|emb|CAE05600.2| OSJNBa0054D14.1 [Oryza sativa Japonica Group]	gi|297729236|ref|NM_001190053.1|	81.8	8e-12	Oryza sativa Japonica Group Os12g0518100 (Os12g0518100) mRNA, complete cds	P31843	127	8e-34	RRPO_OENBE RNA-directed DNA polymerase homolog OS=Oenothera berteroana PE=4 SV=1	YIL082w-a_2	454	1e-137	COG2801	Transposase and inactivated derivatives	K03655	8e-24	111	gmx:100806552	ATP-dependent DNA helicase RecG [EC:3.6.4.12]	-	-	-	ko03440//Homologous recombination
CL14112.Contig2_All	838	83	1022	4.7123	59.1417	3.64967	Up	1.3977e-210	2.97493e-208	gi|326508454|dbj|BAJ99494.1|	231.9	3e-75	predicted protein, partial [Hordeum vulgare subsp. vulgare]	gi|357167852|ref|XR_138578.1|	507	1e-141	PREDICTED: Brachypodium distachyon uncharacterized LOC100841198 (LOC100841198), miscRNA	--	--	--	--	--	--	--	--	--	--	--	--	--	--	GO:0006661//phosphatidylinositol biosynthetic process	-	GO:0009536//plastid	--
Unigene27100_All	563	2	24	0.169	2.0672	3.61258	Up	4.52258e-06	4.46632e-05	--	--	--	--	--	--	--	--	--	--	--	--	--	--	--	--	--	--	--	--	--	--	-	-	-	--
Unigene16553_All	340	3	35	0.4198	4.992	3.57184	Up	2.62524e-08	3.35251e-07	gi|8778696|gb|AAF79704.1|AC020889_12	72	8e-15	T1N15.22 [Arabidopsis thaliana]	gi|514825943|gb|KC776913.1|	125	4e-26	Triticum aestivum heat responsive transcription factor protein mRNA, partial cds	Q944H0	63.2	9e-13	PEAM2_ARATH Phosphomethylethanolamine N-methyltransferase OS=Arabidopsis thaliana GN=NMT2 PE=2 SV=2	--	--	--	--	--	K05929	3e-13	65.5	vvi:100254279	phosphoethanolamine N-methyltransferase [EC:2.1.1.103]	-	-	-	ko00564//Glycerophospholipid metabolism
CL4090.Contig1_All	831	2	23	0.1145	1.3422	3.55118	Up	8.48124e-06	8.05517e-05	gi|474001198|gb|EMS52233.1|	394.8	1e-136	Flavonol sulfotransferase-like protein [Triticum urartu]	gi|573953938|ref|XM_006659167.1|	101	1e-18	PREDICTED: Oryza brachyantha cytosolic sulfotransferase 10-like (LOC102700640), mRNA	P52839	186	4e-57	SOT12_ARATH Cytosolic sulfotransferase 12 OS=Arabidopsis thaliana GN=SOT12 PE=1 SV=2	--	--	--	--	--	K11821	2e-41	146	ath:AT1G74100	desulfoglucosinolate sulfotransferase A/B/C [EC:2.8.2.-]	GO:0008152//metabolic process	GO:0008146//sulfotransferase activity	-	ko01110//Biosynthesis of secondary metabolites;ko00380//Tryptophan metabolism;ko00966//Glucosinolate biosynthesis;ko00920//Sulfur metabolism
CL1967.Contig5_All	1281	2	23	0.0743	0.8707	3.55074	Up	8.48124e-06	8.05467e-05	--	--	--	--	--	--	--	--	--	--	--	--	--	--	--	--	--	--	--	--	--	--	-	-	-	--
CL1624.Contig11_All	1261	2	23	0.0755	0.8845	3.55031	Up	8.48124e-06	8.05566e-05	gi|955716394|ref|XP_014660371.1|	63.5	1e-08	PREDICTED: extensin-like [Setaria italica]	--	--	--	--	--	--	--	--	--	--	--	--	--	--	--	--	--	--	-	-	-	--
CL556.Contig33_All	1897	2	23	0.0502	0.588	3.55006	Up	8.48124e-06	8.05417e-05	gi|357116432|ref|XP_003559985.1|	200.3	1e-174	PREDICTED: PI-PLC X domain-containing protein At5g67130 isoform X2 [Brachypodium distachyon] >gi|944079986|gb|KQK15338.1| hypothetical protein BRADI_1g22001 [Brachypodium distachyon]	gi|357116431|ref|XM_003559937.1|	406	1e-110	PREDICTED: Brachypodium distachyon PI-PLC X domain-containing protein At5g67130-like (LOC100823321), mRNA	Q93XX5	198	1e-99	Y5713_ARATH PI-PLC X domain-containing protein At5g67130 OS=Arabidopsis thaliana GN=At5g67130 PE=1 SV=1	--	--	--	--	--	--	--	--	--	--	GO:0006629//lipid metabolic process	GO:0008081//phosphoric diester hydrolase activity	-	--
CL1859.Contig2_All	1476	4	45	0.1289	1.4785	3.51981	Up	2.9768e-10	4.49155e-09	gi|357153332|ref|XP_003576417.1|	603.6	0	PREDICTED: bisdemethoxycurcumin synthase-like [Brachypodium distachyon] >gi|944054206|gb|KQJ89844.1| hypothetical protein BRADI_4g28070 [Brachypodium distachyon]	gi|357153331|ref|XM_003576369.1|	311	1e-81	PREDICTED: Brachypodium distachyon curcuminoid synthase-like (LOC100835138), mRNA	Q8LIL0	419	2e-144	CUS_ORYSJ Bisdemethoxycurcumin synthase OS=Oryza sativa subsp. japonica GN=Os07g0271500 PE=1 SV=2	DRA0326	144	2e-37	COG3424	Predicted naringenin-chalcone synthase	K00660	1e-123	367	gmx:100775264	chalcone synthase [EC:2.3.1.74]	GO:0009058//biosynthetic process	GO:0016747//transferase activity, transferring acyl groups other than amino-acyl groups	-	ko01110//Biosynthesis of secondary metabolites;ko01100//Metabolic pathways;ko00941//Flavonoid biosynthesis;ko04712//Circadian rhythm - plant
CL13828.Contig5_All	873	4	45	0.218	2.4997	3.51935	Up	2.9768e-10	4.49199e-09	gi|983176626|gb|AMB21817.1|	312.4	1e-106	FT17 [Lolium perenne]	gi|357160395|ref|XM_003578703.1|	478	1e-132	PREDICTED: Brachypodium distachyon protein TWIN SISTER of FT-like (LOC100823825), mRNA	Q9S7R5	214	5e-70	TSF_ARATH Protein TWIN SISTER of FT OS=Arabidopsis thaliana GN=TSF PE=2 SV=1	YLR179c	49.3	2e-06	COG1881	Phospholipid-binding protein	--	--	--	--	--	-	-	-	--
Unigene38749_All	1787	2	22	0.0532	0.597	3.48823	Up	1.58599e-05	0.000144769	gi|514820870|ref|XP_004985119.1|	373.6	1e-124	PREDICTED: homeobox-leucine zipper protein HOX19 isoform X2 [Setaria italica]	gi|242383989|emb|FP097788.1|	611	1e-171	Phyllostachys edulis cDNA clone: bphylf059k15, full insert sequence	Q8GRL4	363	1e-122	HOX19_ORYSJ Homeobox-leucine zipper protein HOX19 OS=Oryza sativa subsp. japonica GN=HOX19 PE=2 SV=1	SPAC32A11.03c	55.8	2e-07	COG5576	Homeodomain-containing transcription factor	K09338	7e-69	225	ath:AT4G37790	homeobox-leucine zipper protein	GO:0006351//transcription, DNA-templated	GO:0003677//DNA binding	-	--
CL4432.Contig1_All	1347	2	22	0.0706	0.792	3.48776	Up	1.58599e-05	0.000144761	gi|724470707|ref|NP_001289802.1|	203.4	2e-62	uncharacterized LOC104581721 [Brachypodium distachyon] >gi|400180212|gb|AFP73235.1| CST complex subunit TEN1-like protein [Brachypodium distachyon]	gi|400180211|gb|JX198686.1|	293	3e-76	Brachypodium distachyon CST complex subunit TEN1-like protein mRNA, complete cds	Q6NME7	127	2e-35	TEN1_ARATH CST complex subunit TEN1 OS=Arabidopsis thaliana GN=TEN1 PE=1 SV=1	--	--	--	--	--	--	--	--	--	--	GO:0019827//stem cell population maintenance;GO:0051974//negative regulation of telomerase activity;GO:0048367//shoot system development;GO:0000723//telomere maintenance;GO:0006661//phosphatidylinositol biosynthetic process	GO:0010521//telomerase inhibitor activity;GO:0003697//single-stranded DNA binding	-	--
CL3814.Contig4_All	579	2	22	0.1643	1.8426	3.48734	Up	1.58599e-05	0.000144778	--	--	--	--	--	--	--	--	--	--	--	--	--	--	--	--	--	--	--	--	--	--	-	-	-	--
CL20699.Contig15_All	4372	2	22	0.0218	0.244	3.48448	Up	1.58599e-05	0.000144752	gi|222635925|gb|EEE66057.1|	32.7	1e-15	hypothetical protein OsJ_22054 [Oryza sativa Japonica Group]	--	--	--	--	--	--	--	--	--	--	--	--	--	--	--	--	--	--	-	-	-	--
CL1624.Contig14_All	1195	2	21	0.0796	0.8522	3.42035	Up	2.95674e-05	0.00025922	gi|937922401|dbj|BAS97318.1|	58.5	1e-07	Os06g0293300, partial [Oryza sativa Japonica Group]	--	--	--	--	--	--	--	--	--	--	--	--	--	--	--	--	--	--	-	-	-	--
CL1624.Contig9_All	1218	2	21	0.0781	0.8361	3.42028	Up	2.95674e-05	0.00025919	gi|937922401|dbj|BAS97318.1|	67.8	7e-11	Os06g0293300, partial [Oryza sativa Japonica Group]	--	--	--	--	Q9S740	48.1	4e-06	AGP19_ARATH Lysine-rich arabinogalactan protein 19 OS=Arabidopsis thaliana GN=AGP19 PE=2 SV=2	--	--	--	--	--	K14325	1e-07	54.7	aly:ARALYDRAFT_471861	RNA-binding protein with serine-rich domain 1	-	-	-	ko03013//RNA transport;ko03015//mRNA surveillance pathway
CL11321.Contig1_All	795	2	21	0.1197	1.281	3.41978	Up	2.95674e-05	0.000259249	--	--	--	--	gi|271885527|gb|AC203365.4|	109	5e-21	Zea mays BAC clone ZMMBBb-196K7 from chromosome 5, complete sequence	--	--	--	--	--	--	--	--	--	K07977	6e-06	47	osa:4330631	Arf/Sar family, other	-	-	-	--
CL14601.Contig3_All	982	2	21	0.0969	1.037	3.41978	Up	2.95674e-05	0.000259205	gi|326526859|dbj|BAK00818.1|	392.5	1e-127	predicted protein [Hordeum vulgare subsp. vulgare]	gi|357153742|ref|XR_138400.1|	240	3e-60	PREDICTED: Brachypodium distachyon glutamate receptor 2.7-like (LOC100836188), miscRNA	Q9C5V5	126	6e-32	GLR28_ARATH Glutamate receptor 2.8 OS=Arabidopsis thaliana GN=GLR2.8 PE=2 SV=2	--	--	--	--	--	K05387	1e-31	126	ath:AT2G29110	glutamate receptor, ionotropic, other eukaryote	GO:0006811//ion transport;GO:0035235//ionotropic glutamate receptor signaling pathway	GO:0004970//ionotropic glutamate receptor activity	GO:0016021//integral component of membrane;GO:0016023//cytoplasmic, membrane-bounded vesicle	--
CL19815.Contig1_All	674	2	21	0.1412	1.5109	3.4196	Up	2.95674e-05	0.000259235	--	--	--	--	--	--	--	--	--	--	--	--	--	--	--	--	--	--	--	--	--	--	-	-	-	--
CL7938.Contig1_All	1157	2	20	0.0822	0.8383	3.35026	Up	5.494e-05	0.000458897	gi|302804506|ref|XP_002984005.1|	70.5	5e-11	hypothetical protein SELMODRAFT_423136 [Selaginella moellendorffii] >gi|300148357|gb|EFJ15017.1| hypothetical protein SELMODRAFT_423136 [Selaginella moellendorffii]	--	--	--	--	Q84ZL0	40.8	4e-07	FH5_ORYSJ Formin-like protein 5 OS=Oryza sativa subsp. japonica GN=FH5 PE=2 SV=2	--	--	--	--	--	K14325	5e-07	52.8	osa:4325394	RNA-binding protein with serine-rich domain 1	-	-	-	ko03013//RNA transport;ko03015//mRNA surveillance pathway
CL89.Contig13_All	2228	2	20	0.0427	0.4353	3.3497	Up	5.494e-05	0.000458873	gi|475582011|gb|EMT19006.1|	105.1	3e-21	Respiratory burst oxidase-E-like protein [Aegilops tauschii]	gi|357147994|ref|XM_003574532.1|	172	1e-39	PREDICTED: Brachypodium distachyon respiratory burst oxidase homolog protein E-like (LOC100846836), mRNA	Q948U0	57.4	3e-08	RBOHA_SOLTU Respiratory burst oxidase homolog protein A OS=Solanum tuberosum GN=RBOHA PE=1 SV=1	--	--	--	--	--	K13447	3e-08	58.5	rcu:RCOM_1689300	respiratory burst oxidase [EC:1.6.3.- 1.11.1.-]	GO:0055114//oxidation-reduction process	GO:0050664//oxidoreductase activity, acting on NAD(P)H, oxygen as acceptor;GO:0004601//peroxidase activity;GO:0005509//calcium ion binding	GO:0016021//integral component of membrane	ko04626//Plant-pathogen interaction
Unigene42740_All	1014	4	40	0.1877	1.913	3.34934	Up	6.53248e-09	8.79476e-08	gi|937899750|dbj|BAS75730.1|	62.4	5e-10	Os01g0899100 [Oryza sativa Japonica Group]	gi|241987022|dbj|AK334283.1|	260	3e-66	Triticum aestivum cDNA, clone: WT009_F03, cultivar: Chinese Spring	Q7XWK5	54.3	4e-08	SAG39_ORYSJ Senescence-specific cysteine protease SAG39 OS=Oryza sativa subsp. japonica GN=SAG39 PE=2 SV=2	--	--	--	--	--	K15272	1e-08	57.8	vvi:100248746	solute carrier family 35 (UDP-sugar transporter), member A1/2/3	-	GO:0003824//catalytic activity	-	ko04145//Phagosome
CL66.Contig2_All	793	2	20	0.12	1.223	3.34932	Up	5.494e-05	0.000458972	gi|326515950|dbj|BAJ87998.1|	132.9	9e-35	predicted protein, partial [Hordeum vulgare subsp. vulgare]	gi|554788472|dbj|AK426120.1|	121	1e-24	Brachypodium distachyon mRNA, clone: PL016C01-A-012_H16	--	--	--	--	--	--	--	--	--	--	--	--	--	--	-	-	-	--
CL9605.Contig1_All	684	3	30	0.2087	2.1269	3.34925	Up	5.84446e-07	6.50036e-06	--	--	--	--	gi|237858827|gb|AC212421.2|	99.6	4e-18	Oryza glaberrima clone OG_BBa0087N15, complete sequence	--	--	--	--	--	--	--	--	--	--	--	--	--	--	-	-	-	--
CL16377.Contig3_All	767	2	20	0.1241	1.2645	3.34899	Up	5.494e-05	0.000458922	gi|669027491|emb|CDM80887.1|	233	7e-75	unnamed protein product [Triticum aestivum]	gi|409101999|emb|HE996427.1|	61.9	1e-06	Triticum aestivum cv. Arina SNP, chromosome 3B, clone Taes_arina_ctg_293491	--	--	--	--	--	--	--	--	--	--	--	--	--	--	-	-	-	--
Unigene57027_All	1304	3	30	0.1095	1.1157	3.34895	Up	5.84446e-07	6.50083e-06	gi|326534116|dbj|BAJ89408.1|	468	5e-164	predicted protein [Hordeum vulgare subsp. vulgare]	gi|514743459|ref|XM_004960333.1|	664	0	PREDICTED: Setaria italica beta-carotene isomerase D27, chloroplastic-like (LOC101756319), mRNA	C7AU21	125	1e-32	D27_ORYSJ Beta-carotene isomerase D27, chloroplastic OS=Oryza sativa subsp. japonica GN=D27 PE=1 SV=1	--	--	--	--	--	--	--	--	--	--	-	-	GO:0009536//plastid	--
CL556.Contig42_All	2159	2	20	0.0441	0.4492	3.34851	Up	5.494e-05	0.000458947	gi|357116432|ref|XP_003559985.1|	198.4	3e-169	PREDICTED: PI-PLC X domain-containing protein At5g67130 isoform X2 [Brachypodium distachyon] >gi|944079986|gb|KQK15338.1| hypothetical protein BRADI_1g22001 [Brachypodium distachyon]	gi|357116431|ref|XM_003559937.1|	406	1e-110	PREDICTED: Brachypodium distachyon PI-PLC X domain-containing protein At5g67130-like (LOC100823321), mRNA	Q93XX5	198	2e-95	Y5713_ARATH PI-PLC X domain-containing protein At5g67130 OS=Arabidopsis thaliana GN=At5g67130 PE=1 SV=1	--	--	--	--	--	--	--	--	--	--	GO:0006629//lipid metabolic process	GO:0008081//phosphoric diester hydrolase activity	-	--
CL6224.Contig3_All	2068	3	29	0.069	0.68	3.30087	Up	1.07929e-06	1.15917e-05	gi|326503262|dbj|BAJ99256.1|	100.5	2e-85	predicted protein [Hordeum vulgare subsp. vulgare] >gi|326514890|dbj|BAJ99806.1| predicted protein [Hordeum vulgare subsp. vulgare]	gi|242375510|emb|FP101431.1|	315	1e-82	Phyllostachys edulis cDNA clone: bphylf027h11, full insert sequence	Q9FLC0	180	1e-62	PER52_ARATH Peroxidase 52 OS=Arabidopsis thaliana GN=PER52 PE=2 SV=1	--	--	--	--	--	K00430	1e-64	193	bdi:100826951	peroxidase [EC:1.11.1.7]	GO:0006979//response to oxidative stress;GO:0042744//hydrogen peroxide catabolic process;GO:0055114//oxidation-reduction process	GO:0046872//metal ion binding;GO:0020037//heme binding;GO:0004601//peroxidase activity	GO:0005576//extracellular region;GO:0016023//cytoplasmic, membrane-bounded vesicle	ko01110//Biosynthesis of secondary metabolites;ko00360//Phenylalanine metabolism;ko00940//Phenylpropanoid biosynthesis;ko01100//Metabolic pathways
Unigene37089_All	947	3	29	0.1507	1.485	3.30071	Up	1.07929e-06	1.15925e-05	--	--	--	--	--	--	--	--	--	--	--	--	--	--	--	--	--	--	--	--	--	--	-	-	-	--
Unigene3992_All	1997	2	19	0.0476	0.4614	3.27698	Up	0.000101719	0.000813557	--	--	--	--	--	--	--	--	--	--	--	--	--	--	--	--	--	--	--	--	--	--	-	-	-	--
CL5920.Contig1_All	2015	2	19	0.0472	0.4573	3.27628	Up	0.000101719	0.000813514	gi|326518786|dbj|BAJ92554.1|	168.7	3e-43	predicted protein [Hordeum vulgare subsp. vulgare]	gi|357132509|ref|XM_003567825.1|	1481	0	PREDICTED: Brachypodium distachyon MATE efflux family protein 7-like (LOC100840615), mRNA	Q8L731	397	4e-132	DTX12_ARATH Protein DETOXIFICATION 12 OS=Arabidopsis thaliana GN=DTX12 PE=2 SV=1	SPCC4B3.13	196	3e-54	COG0534	Na+-driven multidrug efflux pump	K03327	0	695	bdi:100842847	multidrug resistance protein, MATE family	GO:0006855//drug transmembrane transport	GO:0015297//antiporter activity;GO:0015238//drug transmembrane transporter activity	GO:0016021//integral component of membrane	--
CL20617.Contig10_All	1119	2	19	0.085	0.8234	3.27606	Up	0.000101719	0.000813726	--	--	--	--	--	--	--	--	--	--	--	--	--	--	--	--	--	--	--	--	--	--	-	-	-	--
Unigene26707_All	459	2	19	0.2073	2.0074	3.27554	Up	0.000101719	0.000813683	--	--	--	--	gi|241984927|dbj|AK332187.1|	58	1e-05	Triticum aestivum cDNA, clone: WT003_F22, cultivar: Chinese Spring	--	--	--	--	--	--	--	--	--	--	--	--	--	--	-	-	-	--
Unigene4536_All	1939	2	19	0.0491	0.4752	3.27474	Up	0.000101719	0.000813599	gi|326509537|dbj|BAJ91685.1|	63.9	9e-09	predicted protein [Hordeum vulgare subsp. vulgare]	gi|357134850|ref|XM_003568981.1|	107	5e-20	PREDICTED: Brachypodium distachyon uncharacterized LOC100828290 (LOC100828290), mRNA	--	--	--	--	--	--	--	--	--	--	--	--	--	--	GO:0009902//chloroplast relocation;GO:0006401//RNA catabolic process;GO:0006364//rRNA processing;GO:0010027//thylakoid membrane organization;GO:0006399//tRNA metabolic process;GO:0090503//RNA phosphodiester bond hydrolysis, exonucleolytic	GO:0000175//3'-5'-exoribonuclease activity	GO:0005623//cell	--
Unigene29624_All	1378	2	19	0.0691	0.6686	3.27439	Up	0.000101719	0.000813641	gi|567209980|ref|XP_006409967.1|	65.1	6e-09	hypothetical protein EUTSA_v10016250mg [Eutrema salsugineum] >gi|557111136|gb|ESQ51420.1| hypothetical protein EUTSA_v10016250mg [Eutrema salsugineum]	--	--	--	--	--	--	--	--	--	--	--	--	--	--	--	--	--	--	-	-	-	--
CL6219.Contig7_All	1103	3	28	0.1294	1.231	3.24992	Up	1.98768e-06	2.05999e-05	gi|326534116|dbj|BAJ89408.1|	468	4e-165	predicted protein [Hordeum vulgare subsp. vulgare]	gi|514743459|ref|XM_004960333.1|	664	0	PREDICTED: Setaria italica beta-carotene isomerase D27, chloroplastic-like (LOC101756319), mRNA	C7AU21	125	3e-33	D27_ORYSJ Beta-carotene isomerase D27, chloroplastic OS=Oryza sativa subsp. japonica GN=D27 PE=1 SV=1	--	--	--	--	--	--	--	--	--	--	-	-	GO:0009536//plastid	--
CL9.Contig2_All	2228	7	65	0.1495	1.4148	3.24238	Up	2.17792e-13	4.04356e-12	gi|960453130|ref|XP_014758817.1|	61.2	2e-07	PREDICTED: uncharacterized protein LOC100829644 [Brachypodium distachyon]	gi|151420399|dbj|AK251751.1|	977	0	Hordeum vulgare subsp. vulgare cDNA clone: FLbaf134n18, mRNA sequence	Q9SGA8	229	5e-67	U83A1_ARATH UDP-glycosyltransferase 83A1 OS=Arabidopsis thaliana GN=UGT83A1 PE=2 SV=1	DR2133	57.4	7e-08	COG4372	Uncharacterized protein conserved in bacteria with the myosin-like domain	K13692	6e-54	133	vvi:100252177	UDP-glucose:(indol-3-yl)acetate beta-D-glucosyltransferase [EC:2.4.1.121]	GO:0009813//flavonoid biosynthetic process;GO:0052696//flavonoid glucuronidation	GO:0080043//quercetin 3-O-glucosyltransferase activity;GO:0080044//quercetin 7-O-glucosyltransferase activity	GO:0043231//intracellular membrane-bounded organelle	ko00940//Phenylpropanoid biosynthesis
Unigene9441_All	1543	4	37	0.1233	1.1628	3.23736	Up	4.07086e-08	5.11426e-07	gi|326528971|dbj|BAJ97507.1|	188	1e-55	predicted protein [Hordeum vulgare subsp. vulgare]	gi|554781705|dbj|AK435488.1|	226	6e-56	Brachypodium distachyon mRNA, clone: PL016C01-A-073_C07	Q9FYB5	78.2	8e-17	DNJ11_ARATH Chaperone protein dnaJ 11, chloroplastic OS=Arabidopsis thaliana GN=ATJ11 PE=1 SV=2	lin1509	67	2e-11	COG0484	DnaJ-class molecular chaperone with C-terminal Zn finger domain	K03686	7e-11	65.5	ota:Ot10g00240	molecular chaperone DnaJ	-	-	GO:0005739//mitochondrion;GO:0009536//plastid	ko04141//Protein processing in endoplasmic reticulum
CL9434.Contig7_All	2437	8	74	0.1562	1.4725	3.2368	Up	4.77322e-15	9.6592e-14	gi|326532698|dbj|BAJ89194.1|	859.4	0	predicted protein, partial [Hordeum vulgare subsp. vulgare]	gi|573926882|ref|XM_006650900.1|	240	7e-60	PREDICTED: Oryza brachyantha protein WEAK CHLOROPLAST MOVEMENT UNDER BLUE LIGHT 1-like (LOC102709449), mRNA	O48724	360	3e-112	WEB1_ARATH Protein WEAK CHLOROPLAST MOVEMENT UNDER BLUE LIGHT 1 OS=Arabidopsis thaliana GN=WEB1 PE=1 SV=1	Rv3876	94	4e-19	COG0455	ATPases involved in chromosome partitioning	K01115	2e-31	129	vcn:VOLCADRAFT_99471	phospholipase D [EC:3.1.4.4]	GO:0009904//chloroplast accumulation movement;GO:0009903//chloroplast avoidance movement	-	GO:0005829//cytosol	ko01100//Metabolic pathways;ko04144//Endocytosis;ko00565//Ether lipid metabolism;ko00564//Glycerophospholipid metabolism
CL7003.Contig3_All	1599	16	145	0.4761	4.3975	3.20735	Up	5.49568e-28	1.82242e-26	gi|475561948|gb|EMT13888.1|	102.4	5e-22	Choline-phosphate cytidylyltransferase B [Aegilops tauschii]	gi|357147571|ref|XM_003574350.1|	791	0	PREDICTED: Brachypodium distachyon choline-phosphate cytidylyltransferase B-like (LOC100842053), mRNA	F4JJE0	353	3e-119	CCT2_ARATH Choline-phosphate cytidylyltransferase 2 OS=Arabidopsis thaliana GN=CCT2 PE=1 SV=1	SPCC1827.02c	199	2e-58	COG0615	Cytidylyltransferase	K00968	1e-146	423	osa:4349510	choline-phosphate cytidylyltransferase [EC:2.7.7.15]	GO:0009058//biosynthetic process	GO:0016779//nucleotidyltransferase activity	-	ko01100//Metabolic pathways;ko00564//Glycerophospholipid metabolism
CL20040.Contig2_All	2672	3	27	0.0534	0.49	3.19787	Up	3.65e-06	3.65591e-05	--	--	--	--	--	--	--	--	--	--	--	--	--	--	--	--	--	--	--	--	--	--	-	-	-	--
Unigene56204_All	735	3	27	0.1942	1.7814	3.1974	Up	3.65e-06	3.65567e-05	--	--	--	--	--	--	--	--	--	--	--	--	--	--	--	--	--	--	--	--	--	--	-	-	-	--
CL1838.Contig5_All	528	16	139	1.4417	12.7664	3.14651	Up	1.9855e-26	6.27616e-25	gi|475571368|gb|EMT16228.1|	233.8	9e-74	Aspartic proteinase nepenthesin-1 [Aegilops tauschii]	gi|326520290|dbj|AK376209.1|	135	6e-29	Hordeum vulgare subsp. vulgare mRNA for predicted protein, complete cds, clone: NIASHv3118D15	Q766C3	127	6e-35	NEP1_NEPGR Aspartic proteinase nepenthesin-1 OS=Nepenthes gracilis GN=nep1 PE=1 SV=1	--	--	--	--	--	K00924	5e-06	47	aly:ARALYDRAFT_489138	[EC:2.7.1.-]	-	-	-	--
CL556.Contig39_All	1957	3	26	0.0729	0.6443	3.14374	Up	6.6818e-06	6.44948e-05	gi|357116432|ref|XP_003559985.1|	200.3	1e-174	PREDICTED: PI-PLC X domain-containing protein At5g67130 isoform X2 [Brachypodium distachyon] >gi|944079986|gb|KQK15338.1| hypothetical protein BRADI_1g22001 [Brachypodium distachyon]	gi|357116431|ref|XM_003559937.1|	406	1e-110	PREDICTED: Brachypodium distachyon PI-PLC X domain-containing protein At5g67130-like (LOC100823321), mRNA	Q93XX5	198	1e-99	Y5713_ARATH PI-PLC X domain-containing protein At5g67130 OS=Arabidopsis thaliana GN=At5g67130 PE=1 SV=1	--	--	--	--	--	--	--	--	--	--	GO:0006629//lipid metabolic process	GO:0008081//phosphoric diester hydrolase activity	-	--
Unigene42522_All	2071	3	26	0.0689	0.6088	3.14339	Up	6.6818e-06	6.44867e-05	gi|413941749|gb|AFW74398.1|	72	4e-13	hypothetical protein ZEAMMB73_681593 [Zea mays]	gi|241986143|dbj|AK333404.1|	105	2e-19	Triticum aestivum cDNA, clone: WT006_G07, cultivar: Chinese Spring	--	--	--	--	--	--	--	--	--	--	--	--	--	--	-	-	-	--
CL5977.Contig8_All	796	3	26	0.1793	1.584	3.14312	Up	6.6818e-06	6.44907e-05	gi|326492113|dbj|BAJ98281.1|	200.7	2e-63	predicted protein [Hordeum vulgare subsp. vulgare] >gi|326510409|dbj|BAJ87421.1| predicted protein [Hordeum vulgare subsp. vulgare] >gi|326518598|dbj|BAJ88328.1| predicted protein [Hordeum vulgare subsp. vulgare]	gi|554775427|dbj|AK429170.1|	228	8e-57	Brachypodium distachyon mRNA, clone: PL016C01-A-031_P01 >gi|554782719|dbj|AK436508.1| Brachypodium distachyon mRNA, clone: PL016C01-A-079_N18	--	--	--	--	--	--	--	--	--	--	--	--	--	--	-	-	GO:0016021//integral component of membrane	--
CL15376.Contig2_All	671	3	26	0.2127	1.879	3.14307	Up	6.6818e-06	6.44826e-05	gi|357122151|ref|XP_003562779.1|	294.3	2e-100	PREDICTED: zinc finger protein 7-like [Brachypodium distachyon] >gi|944080091|gb|KQK15443.1| hypothetical protein BRADI_1g22820 [Brachypodium distachyon]	gi|554775256|dbj|AK429000.1|	569	1e-159	Brachypodium distachyon mRNA, clone: PL016C01-A-030_N16	Q39266	79	7e-18	ZFP7_ARATH Zinc finger protein 7 OS=Arabidopsis thaliana GN=ZFP7 PE=2 SV=1	--	--	--	--	--	--	--	--	--	--	-	GO:0046872//metal ion binding	-	--
CL1810.Contig8_All	831	3	26	0.1718	1.5173	3.1427	Up	6.6818e-06	6.44786e-05	gi|475612975|gb|EMT28594.1|	173.7	1e-52	hypothetical protein F775_27976 [Aegilops tauschii]	gi|116638210|emb|CT828968.1|	153	4e-34	Oryza sativa (indica cultivar-group) cDNA clone:OSIGCSN015A14, full insert sequence	--	--	--	--	--	--	--	--	--	--	--	--	--	--	-	-	-	--
Unigene31564_All	1548	35	298	1.0757	9.3354	3.11744	Up	1.6753e-54	9.69074e-53	gi|357164692|ref|XP_003580135.1|	597.8	0	PREDICTED: probable low-specificity L-threonine aldolase 2 [Brachypodium distachyon] >gi|721692732|ref|XP_010240138.1| PREDICTED: probable low-specificity L-threonine aldolase 2 [Brachypodium distachyon] >gi|944047959|gb|KQJ83600.1| hypothetical protein BRADI_5g15710 [Brachypodium distachyon] >gi|944047960|gb|KQJ83601.1| hypothetical protein BRADI_5g15710 [Brachypodium distachyon]	gi|357164691|ref|XM_003580087.1|	1241	0	PREDICTED: Brachypodium distachyon L-allo-threonine aldolase-like (LOC100842610), mRNA	Q8RXU4	458	9e-160	THA1_ARATH Probable low-specificity L-threonine aldolase 1 OS=Arabidopsis thaliana GN=THA1 PE=1 SV=1	TM1744	273	2e-87	COG2008	Threonine aldolase	K01620	0	597	bdi:100842610	threonine aldolase [EC:4.1.2.5]	GO:0006567//threonine catabolic process;GO:0006545//glycine biosynthetic process	GO:0008732//L-allo-threonine aldolase activity	GO:0005829//cytosol	ko01110//Biosynthesis of secondary metabolites;ko01100//Metabolic pathways;ko00260//Glycine, serine and threonine metabolism
CL6224.Contig9_All	2337	5	42	0.1018	0.8715	3.09776	Up	9.47744e-09	1.25772e-07	gi|326503262|dbj|BAJ99256.1|	114	1e-25	predicted protein [Hordeum vulgare subsp. vulgare] >gi|326514890|dbj|BAJ99806.1| predicted protein [Hordeum vulgare subsp. vulgare]	gi|242375510|emb|FP101431.1|	406	1e-110	Phyllostachys edulis cDNA clone: bphylf027h11, full insert sequence	Q9FLC0	250	1e-76	PER52_ARATH Peroxidase 52 OS=Arabidopsis thaliana GN=PER52 PE=2 SV=1	DR2133	52.8	2e-06	COG4372	Uncharacterized protein conserved in bacteria with the myosin-like domain	K00430	3e-79	258	bdi:100826951	peroxidase [EC:1.11.1.7]	GO:0006979//response to oxidative stress;GO:0042744//hydrogen peroxide catabolic process;GO:0055114//oxidation-reduction process	GO:0046872//metal ion binding;GO:0020037//heme binding;GO:0004601//peroxidase activity	GO:0005576//extracellular region;GO:0016023//cytoplasmic, membrane-bounded vesicle	ko01110//Biosynthesis of secondary metabolites;ko00360//Phenylalanine metabolism;ko00940//Phenylpropanoid biosynthesis;ko01100//Metabolic pathways
CL556.Contig47_All	2080	3	25	0.0686	0.5829	3.08697	Up	1.21916e-05	0.000113128	gi|357116432|ref|XP_003559985.1|	194.1	5e-174	PREDICTED: PI-PLC X domain-containing protein At5g67130 isoform X2 [Brachypodium distachyon] >gi|944079986|gb|KQK15338.1| hypothetical protein BRADI_1g22001 [Brachypodium distachyon]	gi|357116431|ref|XM_003559937.1|	704	0	PREDICTED: Brachypodium distachyon PI-PLC X domain-containing protein At5g67130-like (LOC100823321), mRNA	Q93XX5	301	6e-100	Y5713_ARATH PI-PLC X domain-containing protein At5g67130 OS=Arabidopsis thaliana GN=At5g67130 PE=1 SV=1	--	--	--	--	--	--	--	--	--	--	GO:0006629//lipid metabolic process	GO:0008081//phosphoric diester hydrolase activity	-	--
Unigene44352_All	2966	3	25	0.0481	0.4087	3.08693	Up	1.21916e-05	0.000113108	gi|960469479|ref|XP_014754819.1|	1150.2	0	PREDICTED: DEAD-box ATP-dependent RNA helicase 40-like isoform X2 [Brachypodium distachyon]	gi|357130257|ref|XM_003566719.1|	1810	0	PREDICTED: Brachypodium distachyon DEAD-box ATP-dependent RNA helicase 40-like (LOC100822322), mRNA	Q5JKF2	954	0	RH40_ORYSJ DEAD-box ATP-dependent RNA helicase 40 OS=Oryza sativa subsp. japonica GN=Os01g0549400 PE=2 SV=2	ECU08g1080	358	1e-112	COG0513	Superfamily II DNA and RNA helicases	K12823	0	1130	bdi:100822322	ATP-dependent RNA helicase DDX5/DBP2 [EC:3.6.4.13]	GO:0010501//RNA secondary structure unwinding	GO:0004004//ATP-dependent RNA helicase activity;GO:0003676//nucleic acid binding;GO:0005524//ATP binding	GO:0005739//mitochondrion	ko03040//Spliceosome
Unigene30570_All	1689	3	25	0.0845	0.7178	3.08656	Up	1.21916e-05	0.000113115	--	--	--	--	--	--	--	--	--	--	--	--	--	--	--	--	--	--	--	--	--	--	-	-	-	--
CL5200.Contig1_All	896	3	25	0.1593	1.3531	3.08645	Up	1.21916e-05	0.000113101	gi|326492716|dbj|BAJ90214.1|	139.4	1e-38	predicted protein [Hordeum vulgare subsp. vulgare]	gi|151421441|dbj|AK252594.1|	182	5e-43	Hordeum vulgare subsp. vulgare cDNA clone: FLbaf160g23, mRNA sequence	Q9FKA9	50.8	1e-07	LATE_ARATH Protein LATE FLOWERING OS=Arabidopsis thaliana GN=LATE PE=2 SV=1	--	--	--	--	--	--	--	--	--	--	-	-	-	--
Unigene37063_All	933	3	25	0.153	1.2994	3.08624	Up	1.21916e-05	0.000113121	gi|960469457|ref|XP_003567367.3|	290	7e-87	PREDICTED: putative ABC transporter C family member 15 isoform X1 [Brachypodium distachyon]	gi|357131483|ref|XM_003567319.1|	151	2e-33	PREDICTED: Brachypodium distachyon ABC transporter C family member 3-like (LOC100833878), mRNA	--	--	--	--	--	--	--	--	--	--	--	--	--	--	GO:0006810//transport	GO:0016887//ATPase activity;GO:0000166//nucleotide binding	GO:0016020//membrane	--
Unigene42743_All	1438	8	66	0.2647	2.2257	3.07183	Up	5.7179e-13	1.0393e-11	gi|514745887|ref|XP_004960991.1|	600.1	0	PREDICTED: vacuolar-processing enzyme-like [Setaria italica] >gi|944249738|gb|KQL14001.1| hypothetical protein SETIT_021942mg [Setaria italica]	gi|313660973|emb|FR696366.1|	383	1e-103	Hordeum vulgare mRNA for vacuolar processing enzyme 4 (vpe4 gene)	Q39119	546	0	VPEG_ARATH Vacuolar-processing enzyme gamma-isozyme OS=Arabidopsis thaliana GN=At4g32940 PE=2 SV=2	SPCC11E10.02c	103	2e-23	COG5206	Glycosylphosphatidylinositol transamidase (GPIT), subunit GPI8	K01369	0	582	bdi:100833939	legumain [EC:3.4.22.34]	GO:0006624//vacuolar protein processing;GO:0051603//proteolysis involved in cellular protein catabolic process	GO:0004197//cysteine-type endopeptidase activity	GO:0005773//vacuole;GO:0016023//cytoplasmic, membrane-bounded vesicle	--
Unigene6949_All	1400	5	41	0.1699	1.4202	3.06334	Up	1.71912e-08	2.23274e-07	gi|326521002|dbj|BAJ92864.1|	697.2	0	predicted protein, partial [Hordeum vulgare subsp. vulgare]	gi|357127279|ref|XR_137971.1|	1037	0	PREDICTED: Brachypodium distachyon uncharacterized LOC100835622 (LOC100835622), miscRNA	F4HQ22	338	5e-110	LRL24_ARATH LEAF RUST 10 DISEASE-RESISTANCE LOCUS RECEPTOR-LIKE PROTEIN KINASE-like 2.4 OS=Arabidopsis thaliana GN=LRK10L-2.4 PE=3 SV=1	aq_576	88.6	4e-19	COG0515	Serine/threonine protein kinase	K13418	1e-52	188	pop:POPTR_913861	somatic embryogenesis receptor kinase 1 [EC:2.7.10.1 2.7.11.1]	-	GO:0000166//nucleotide binding	GO:0016020//membrane	ko04075//Plant hormone signal transduction;ko04626//Plant-pathogen interaction
Unigene30109_All	1357	5	41	0.1753	1.4652	3.0632	Up	1.71912e-08	2.23256e-07	gi|944063140|gb|KQJ98730.1|	521.9	0	hypothetical protein BRADI_3g38696 [Brachypodium distachyon]	--	--	--	--	Q9FHE1	102	3e-23	GSTT3_ARATH Glutathione S-transferase T3 OS=Arabidopsis thaliana GN=GSTT3 PE=2 SV=1	--	--	--	--	--	--	--	--	--	--	-	-	-	--
CL12188.Contig5_All	2786	3	24	0.0512	0.4178	3.0286	Up	2.21666e-05	0.000197802	--	--	--	--	gi|357115826|ref|XM_003559639.1|	71.9	4e-09	PREDICTED: Brachypodium distachyon uncharacterized LOC100842601 (LOC100842601), mRNA	--	--	--	--	--	--	--	--	--	--	--	--	--	--	-	-	-	--
Unigene41464_All	1605	3	24	0.0889	0.7251	3.02792	Up	2.21666e-05	0.000197814	gi|944065950|gb|KQK01541.1|	161	1e-41	hypothetical protein BRADI_3g56567 [Brachypodium distachyon]	gi|357143642|ref|XM_003572946.1|	1179	0	PREDICTED: Brachypodium distachyon probable amino acid permease 7-like (LOC100835338), mRNA	Q9FF99	415	4e-144	AAP7_ARATH Probable amino acid permease 7 OS=Arabidopsis thaliana GN=AAP7 PE=2 SV=1	DR2417m	50.8	5e-06	COG0595	Predicted hydrolase of the metallo-beta-lactamase superfamily	K14209	8e-09	59.3	zma:100283119	solute carrier family 36 (proton-coupled amino acid transporter)	GO:0003333//amino acid transmembrane transport	GO:0015171//amino acid transmembrane transporter activity	GO:0005886//plasma membrane;GO:0016021//integral component of membrane	ko03013//RNA transport;ko03015//mRNA surveillance pathway
Unigene19590_All	863	14	110	0.7718	6.1811	3.00156	Up	2.58308e-20	6.58696e-19	gi|662570964|gb|AIE58042.1|	107.5	6e-27	VRN3, partial [Phleum pratense]	gi|514761483|ref|XM_004964742.1|	266	4e-68	PREDICTED: Setaria italica protein HEADING DATE 3A-like (LOC101767579), mRNA	Q93WI9	99.4	3e-25	HD3A_ORYSJ Protein HEADING DATE 3A OS=Oryza sativa subsp. japonica GN=HD3A PE=1 SV=1	--	--	--	--	--	--	--	--	--	--	GO:0048573//photoperiodism, flowering;GO:0009909//regulation of flower development	GO:0008429//phosphatidylethanolamine binding	-	--
CL16986.Contig7_All	2069	5	39	0.115	0.9141	2.99072	Up	5.61618e-08	6.96201e-07	--	--	--	--	--	--	--	--	--	--	--	--	--	--	--	--	--	--	--	--	--	--	-	-	-	--
Unigene1259_All	1259	4	31	0.1512	1.1941	2.98139	Up	1.48035e-06	1.56033e-05	--	--	--	--	--	--	--	--	--	--	--	--	--	--	--	--	--	--	--	--	--	--	-	-	-	--
Unigene4845_All	1170	4	31	0.1627	1.2849	2.98137	Up	1.48035e-06	1.56023e-05	--	--	--	--	--	--	--	--	--	--	--	--	--	--	--	--	--	--	--	--	--	--	-	-	-	--
CL20394.Contig17_All	3122	3	23	0.0457	0.3573	2.96687	Up	4.01504e-05	0.000344342	gi|944059457|gb|KQJ95047.1|	251.1	1e-70	hypothetical protein BRADI_3g14886, partial [Brachypodium distachyon]	gi|110734748|gb|DQ680849.1|	884	0	Avena strigosa beta-amyrin synthase (Sad1) and cytochrome P450 CYP51H10 (Sad2) genes, complete cds	--	--	--	--	--	--	--	--	--	--	--	--	--	--	-	-	-	--
CL556.Contig63_All	1915	3	23	0.0745	0.5824	2.9667	Up	4.01504e-05	0.000344265	gi|357116432|ref|XP_003559985.1|	200.3	1e-174	PREDICTED: PI-PLC X domain-containing protein At5g67130 isoform X2 [Brachypodium distachyon] >gi|944079986|gb|KQK15338.1| hypothetical protein BRADI_1g22001 [Brachypodium distachyon]	gi|357116431|ref|XM_003559937.1|	406	1e-110	PREDICTED: Brachypodium distachyon PI-PLC X domain-containing protein At5g67130-like (LOC100823321), mRNA	Q93XX5	198	1e-99	Y5713_ARATH PI-PLC X domain-containing protein At5g67130 OS=Arabidopsis thaliana GN=At5g67130 PE=1 SV=1	--	--	--	--	--	--	--	--	--	--	GO:0006629//lipid metabolic process	GO:0008081//phosphoric diester hydrolase activity	-	--
CL1535.Contig1_All	248	3	23	0.5755	4.4974	2.9662	Up	4.01504e-05	0.000344323	gi|326521492|dbj|BAK00322.1|	60.1	4e-10	predicted protein [Hordeum vulgare subsp. vulgare]	--	--	--	--	--	--	--	--	--	--	--	--	--	--	--	--	--	--	-	-	-	--
CL17952.Contig8_All	2169	3	23	0.0658	0.5142	2.96617	Up	4.01504e-05	0.000344304	--	--	--	--	--	--	--	--	--	--	--	--	--	--	--	--	--	--	--	--	--	--	-	-	-	--
CL3626.Contig6_All	2747	3	23	0.052	0.406	2.9649	Up	4.01504e-05	0.000344284	gi|302856079|ref|XP_002959480.1|	56.2	8e-07	hypothetical protein VOLCADRAFT_33984 [Volvox carteri f. nagariensis] >gi|300255039|gb|EFJ39454.1| hypothetical protein VOLCADRAFT_33984, partial [Volvox carteri f. nagariensis]	--	--	--	--	--	--	--	--	--	--	--	--	--	--	--	--	--	--	-	-	-	--
CL4854.Contig1_All	543	5	38	0.4381	3.3937	2.95353	Up	1.01127e-07	1.22004e-06	gi|357134839|ref|XP_003569023.1|	124.8	6e-34	PREDICTED: glycine-rich protein A3 [Brachypodium distachyon] >gi|944072313|gb|KQK07797.1| hypothetical protein BRADI_2g37690 [Brachypodium distachyon] >gi|944072314|gb|KQK07798.1| hypothetical protein BRADI_2g37690 [Brachypodium distachyon]	gi|554789074|dbj|AK426720.1|	188	5e-45	Brachypodium distachyon mRNA, clone: PL016C01-A-016_E04	Q07202	54.3	3e-09	CORA_MEDSA Cold and drought-regulated protein CORA OS=Medicago sativa GN=CORA PE=2 SV=1	--	--	--	--	--	K12890	5e-06	47	cre:CHLREDRAFT_195849	splicing factor, arginine/serine-rich 1/9	-	-	-	ko03040//Spliceosome
CL19812.Contig1_All	6744	23	174	0.1623	1.2512	2.94658	Up	9.03662e-31	3.22869e-29	gi|222615792|gb|EEE51924.1|	810.4	0	hypothetical protein OsJ_33534 [Oryza sativa Japonica Group]	gi|357168324|ref|XR_138592.1|	575	1e-160	PREDICTED: Brachypodium distachyon uncharacterized LOC100833043 (LOC100833043), miscRNA	P21997	63.5	1e-09	SSGP_VOLCA Sulfated surface glycoprotein 185 OS=Volvox carteri PE=1 SV=1	Rv1078	52	4e-06	COG1714	Predicted membrane protein/domain	K15255	2e-77	271	sbi:SORBI_01g026970	ATP-dependent DNA helicase PIF1 [EC:3.6.4.12]	-	-	-	ko01100//Metabolic pathways;ko04144//Endocytosis;ko00565//Ether lipid metabolism;ko00564//Glycerophospholipid metabolism
CL4487.Contig29_All	4035	19	142	0.224	1.7066	2.92955	Up	3.12982e-25	9.49975e-24	gi|475453115|gb|EMT01754.1|	912.1	0	ATP-dependent Clp protease ATP-binding subunit clpC [Aegilops tauschii]	gi|241986202|dbj|AK333463.1|	779	0	Triticum aestivum cDNA, clone: WT006_I14, cultivar: Chinese Spring	Q9TM05	536	1e-172	CLPC_CYACA ATP-dependent Clp protease ATP-binding subunit ClpA homolog OS=Cyanidium caldarium GN=clpC PE=3 SV=1	SA0483	564	0	COG0542	ATPases with chaperone activity, ATP-binding subunit	K03696	5e-173	537	ppp:PHYPADRAFT_106487	ATP-dependent Clp protease ATP-binding subunit ClpC	-	GO:0005524//ATP binding	-	--
Unigene7133_All	1929	5	37	0.1233	0.9302	2.91537	Up	1.81605e-07	2.13497e-06	gi|676385245|ref|XP_009035901.1|	68.2	1e-09	hypothetical protein AURANDRAFT_71291, partial [Aureococcus anophagefferens] >gi|323454001|gb|EGB09872.1| hypothetical protein AURANDRAFT_71291, partial [Aureococcus anophagefferens]	gi|325196809|emb|FR827597.1|	131	4e-27	Albugo laibachii Nc14, genomic contig CONTIG_4764_NC14_v4_171_1148 >gi|328798294|emb|FR836183.1| Albugo laibachii Alem1, genomic contig CONTIG_4764_Em1_cons_v4_171_1148_1	Q84ZL0	67.8	2e-11	FH5_ORYSJ Formin-like protein 5 OS=Oryza sativa subsp. japonica GN=FH5 PE=2 SV=2	CC3494_1	66.6	4e-11	COG3637	Opacity protein and related surface antigens	K06640	7e-11	67.4	vcn:VOLCADRAFT_88866	serine/threonine-protein kinase ATR [EC:2.7.11.1]	-	-	GO:0016021//integral component of membrane	--
CL8791.Contig5_All	2701	3	22	0.0528	0.395	2.90324	Up	7.24298e-05	0.0005935	gi|326497245|dbj|BAK02207.1|	71.2	2e-10	predicted protein [Hordeum vulgare subsp. vulgare]	gi|297724258|ref|NM_001187564.1|	77.8	6e-11	Oryza sativa Japonica Group Os05g0521400 (Os05g0521400) mRNA, complete cds	Q9LIR8	68.9	4e-12	FBK67_ARATH F-box/kelch-repeat protein At3g23880 OS=Arabidopsis thaliana GN=At3g23880 PE=2 SV=1	--	--	--	--	--	--	--	--	--	--	-	-	-	--
Unigene15983_All	1539	3	22	0.0927	0.6932	2.90263	Up	7.24298e-05	0.000593437	gi|475626166|gb|EMT33223.1|	371.7	5e-119	E3 ubiquitin-protein ligase UPL5 [Aegilops tauschii]	--	--	--	--	Q9SU29	126	2e-30	UPL5_ARATH E3 ubiquitin-protein ligase UPL5 OS=Arabidopsis thaliana GN=UPL5 PE=1 SV=1	YDR457w	53.5	1e-06	COG5021	Ubiquitin-protein ligase	K10591	5e-61	216	zma:100279774	E3 ubiquitin-protein ligase NEDD4 [EC:6.3.2.19]	-	-	-	ko04144//Endocytosis;ko04120//Ubiquitin mediated proteolysis
CL19853.Contig2_All	581	3	22	0.2457	1.8363	2.90183	Up	7.24298e-05	0.000593468	gi|992161299|gb|KXG24061.1|	64.7	2e-10	hypothetical protein SORBI_008G178900 [Sorghum bicolor]	--	--	--	--	Q9FPQ6	54.7	7e-09	GP1_CHLRE Vegetative cell wall protein gp1 OS=Chlamydomonas reinhardtii GN=GP1 PE=1 SV=1	Rv3886c	50.4	6e-07	COG1404	Subtilisin-like serine proteases	K03126	4e-07	50.4	gmx:100787779	transcription initiation factor TFIID subunit 12	-	-	-	ko01100//Metabolic pathways;ko00500//Starch and sucrose metabolism;ko00040//Pentose and glucuronate interconversions;ko03022//Basal transcription factors
CL2390.Contig3_All	2118	3	22	0.0674	0.5037	2.90174	Up	7.24298e-05	0.000593405	gi|363987144|dbj|BAL41692.1|	318.2	0	ent-kaurene synthase like 5 [Triticum aestivum]	gi|363987143|dbj|AB597961.1|	309	8e-81	Triticum aestivum TaKSL5 mRNA for ent-kaurene synthase like 5, complete cds	Q0JA81	442	0	KSL2_ORYSJ Ent-kaurene synthase-like 2 OS=Oryza sativa subsp. japonica GN=KSL2 PE=2 SV=2	--	--	--	--	--	K15793	0	428	sbi:SORBI_06g028210	acyclic sesquiterpene synthase [EC:4.2.3.49 4.2.3.47 3.1.7.6]	-	GO:0046872//metal ion binding;GO:0016829//lyase activity	-	ko01110//Biosynthesis of secondary metabolites;ko01100//Metabolic pathways;ko00904//Diterpenoid biosynthesis;ko00909//Sesquiterpenoid and triterpenoid biosynthesis;ko00900//Terpenoid backbone biosynthesis
Unigene58335_All	3188	3	22	0.0448	0.3347	2.9013	Up	7.24298e-05	0.000593531	gi|669031223|emb|CDM86063.1|	78.2	1e-12	unnamed protein product [Triticum aestivum]	gi|514808450|ref|XM_004979009.1|	73.8	1e-09	PREDICTED: Setaria italica probable serine/threonine-protein kinase mkcF-like (LOC101774273), transcript variant X4, mRNA	Q8S9L6	189	6e-50	CRK29_ARATH Cysteine-rich receptor-like protein kinase 29 OS=Arabidopsis thaliana GN=CRK29 PE=2 SV=1	SPy1625_1	87	2e-17	COG0515	Serine/threonine protein kinase	K00924	9e-38	154	osa:4333912	[EC:2.7.1.-]	-	GO:0000166//nucleotide binding	-	ko04626//Plant-pathogen interaction
Unigene25236_All	702	19	138	1.2877	9.533	2.88813	Up	3.15658e-24	9.28116e-23	gi|474127033|gb|EMS56253.1|	61.2	3e-38	DnaJ homolog subfamily C member 2 [Triticum urartu]	gi|359950749|gb|JF951925.1|	256	3e-65	Aegilops speltoides clone TaMYB42 MYB-related protein mRNA, complete cds	Q6NNN0	68.2	2e-18	RADL3_ARATH Protein RADIALIS-like 3 OS=Arabidopsis thaliana GN=RL3 PE=2 SV=1	--	--	--	--	--	K09285	8e-06	47.4	sbi:SORBI_02g025080	AP2-like factor, ANT lineage	-	GO:0003677//DNA binding	GO:0005739//mitochondrion	--
Unigene32988_All	1498	8	58	0.2541	1.8776	2.88542	Up	6.2136e-11	9.88346e-10	--	--	--	--	--	--	--	--	--	--	--	--	--	--	--	--	--	--	--	--	--	--	-	-	-	--
CL6314.Contig4_All	969	5	36	0.2455	1.8016	2.87548	Up	3.25216e-07	3.71639e-06	gi|944076156|gb|KQK11640.1|	74.7	1e-41	hypothetical protein BRADI_2g61365, partial [Brachypodium distachyon]	--	--	--	--	Q9FHE1	54.3	2e-11	GSTT3_ARATH Glutathione S-transferase T3 OS=Arabidopsis thaliana GN=GSTT3 PE=2 SV=1	--	--	--	--	--	--	--	--	--	--	-	-	-	--
Unigene16383_All	763	9	64	0.5612	4.0676	2.85759	Up	7.86846e-12	1.33098e-10	gi|669028266|emb|CDM82011.1|	217.6	2e-70	unnamed protein product [Triticum aestivum]	gi|554789625|dbj|AK427274.1|	119	5e-24	Brachypodium distachyon mRNA, clone: PL016C01-A-019_M09	P17816	89	2e-21	GRP1_HORVU Glycine-rich cell wall structural protein OS=Hordeum vulgare GN=GRP PE=2 SV=1	XF0818	56.2	2e-08	COG2730	Endoglucanase	K12741	2e-13	70.5	aly:ARALYDRAFT_493936	heterogeneous nuclear ribonucleoprotein A1/A3	-	-	-	ko03040//Spliceosome
Unigene54787_All	663	4	28	0.287	2.048	2.83509	Up	8.57348e-06	8.13776e-05	gi|413925553|gb|AFW65485.1|	211.8	5e-69	hypothetical protein ZEAMMB73_908010 [Zea mays] >gi|414588351|tpg|DAA38922.1| TPA: hypothetical protein ZEAMMB73_594683 [Zea mays]	gi|357157303|ref|XM_003577705.1|	355	4e-95	PREDICTED: Brachypodium distachyon probable NAD kinase 2, chloroplastic-like (LOC100826077), mRNA	Q53NI2	214	4e-64	NADK2_ORYSJ Probable NAD kinase 2, chloroplastic OS=Oryza sativa subsp. japonica GN=Os11g0191400 PE=2 SV=1	SPAC1B1.02c	118	3e-30	COG0061	Predicted sugar kinase	K00858	6e-45	157	cre:CHLREDRAFT_196779	NAD+ kinase [EC:2.7.1.23]	GO:0016310//phosphorylation;GO:0006741//NADP biosynthetic process;GO:0019674//NAD metabolic process	GO:0003951//NAD+ kinase activity	-	ko01100//Metabolic pathways;ko00760//Nicotinate and nicotinamide metabolism
Unigene3756_All	4015	4	28	0.0474	0.3382	2.83492	Up	8.57348e-06	8.13826e-05	gi|474389449|gb|EMS65207.1|	845.1	0	Disease resistance protein RPP13 [Triticum urartu]	gi|357161808|ref|XM_003579162.1|	375	1e-100	PREDICTED: Brachypodium distachyon disease resistance protein RPM1-like (LOC100842395), mRNA	Q9M667	224	1e-60	RPP13_ARATH Disease resistance protein RPP13 OS=Arabidopsis thaliana GN=RPP13 PE=2 SV=2	--	--	--	--	--	K13457	3e-90	324	vvi:100252764	disease resistance protein RPM1	-	-	-	ko04626//Plant-pathogen interaction
Unigene44215_All	773	4	28	0.2462	1.7566	2.83488	Up	8.57348e-06	8.13876e-05	gi|474448521|gb|EMS68745.1|	486.1	6e-174	1-aminocyclopropane-1-carboxylate oxidase 1 [Triticum urartu]	gi|357124040|ref|XM_003563667.1|	916	0	PREDICTED: Brachypodium distachyon 1-aminocyclopropane-1-carboxylate oxidase 1-like (LOC100831517), mRNA	Q9ZUN4	305	2e-104	ACCO1_ARATH 1-aminocyclopropane-1-carboxylate oxidase 1 OS=Arabidopsis thaliana GN=ACO1 PE=2 SV=1	PA4191	86.3	5e-19	COG3491	Isopenicillin N synthase and related dioxygenases	K05933	6e-168	466	bdi:100831517	aminocyclopropanecarboxylate oxidase [EC:1.14.17.4]	GO:0044036;GO:0010089//xylem development;GO:0055114//oxidation-reduction process	GO:0046872//metal ion binding;GO:0016491//oxidoreductase activity	-	ko01110//Biosynthesis of secondary metabolites;ko01100//Metabolic pathways;ko00270//Cysteine and methionine metabolism
CL6224.Contig5_All	3132	4	28	0.0608	0.4335	2.83389	Up	8.57348e-06	8.13926e-05	gi|475560176|gb|EMT13502.1|	86.7	5e-16	Peroxidase 70 [Aegilops tauschii]	gi|357139168|ref|XM_003571109.1|	410	1e-111	PREDICTED: Brachypodium distachyon peroxidase 70-like (LOC100830431), mRNA	P00434	240	5e-78	PERP7_BRARR Peroxidase P7 OS=Brassica rapa subsp. rapa PE=1 SV=3	DR2418	52.4	3e-06	COG0745	Response regulators consisting of a CheY-like receiver domain and a winged-helix DNA-binding domain	K00430	2e-79	241	gmx:100803637	peroxidase [EC:1.11.1.7]	GO:0006979//response to oxidative stress;GO:0042744//hydrogen peroxide catabolic process;GO:0055114//oxidation-reduction process	GO:0046872//metal ion binding;GO:0020037//heme binding;GO:0004601//peroxidase activity	GO:0005576//extracellular region;GO:0016023//cytoplasmic, membrane-bounded vesicle	ko01110//Biosynthesis of secondary metabolites;ko00360//Phenylalanine metabolism;ko00940//Phenylpropanoid biosynthesis;ko01100//Metabolic pathways
CL2479.Contig3_All	1772	26	180	0.6981	4.926	2.81891	Up	2.01552e-30	7.14163e-29	gi|474434163|gb|EMS68116.1|	768.8	0	Obtusifoliol 14-alpha demethylase [Triticum urartu]	gi|300681517|emb|FN564434.1|	708	0	Triticum aestivum chromosome 3B-specific BAC library, contig ctg0954b	P93596	515	1e-179	CP51_WHEAT Obtusifoliol 14-alpha demethylase (Fragment) OS=Triticum aestivum GN=CYP51 PE=2 SV=1	Rv0764c	213	3e-62	COG2124	Cytochrome P450	K05917	0	746	bdi:100830263	cytochrome P450, family 51 (sterol 14-demethylase) [EC:1.14.13.70]	GO:0070988//demethylation;GO:0016126//sterol biosynthetic process;GO:0055114//oxidation-reduction process	GO:0008398//sterol 14-demethylase activity;GO:0005506//iron ion binding;GO:0020037//heme binding	GO:0005886//plasma membrane;GO:0016021//integral component of membrane;GO:0005783//endoplasmic reticulum	ko01110//Biosynthesis of secondary metabolites;ko00100//Steroid biosynthesis;ko01100//Metabolic pathways
Unigene3596_All	2067	7	48	0.1611	1.1261	2.80531	Up	4.96644e-09	6.75723e-08	--	--	--	--	--	--	--	--	--	--	--	--	--	--	--	--	--	--	--	--	--	--	-	-	-	--
Unigene3581_All	2789	7	48	0.1194	0.8346	2.80528	Up	4.96644e-09	6.75782e-08	gi|669029400|emb|CDM83582.1|	388.7	1e-125	unnamed protein product [Triticum aestivum]	gi|227937391|gb|FJ883562.1|	147	9e-32	Triticum aestivum cultivar Chinese Spring cyclin-dependent kinase Tacdk-like A3 gene, complete cds	Q7XUF4	181	3e-47	CDKG2_ORYSJ Cyclin-dependent kinase G-2 OS=Oryza sativa subsp. japonica GN=CDKG-2 PE=2 SV=2	YBL016w	117	6e-28	COG0515	Serine/threonine protein kinase	K08818	6e-47	181	osa:4336224	cell division cycle 2-like [EC:2.7.11.22]	-	-	-	--
CL15474.Contig1_All	1498	4	27	0.127	0.8741	2.78297	Up	1.52862e-05	0.000139806	gi|747081735|ref|XP_011088155.1|	70.1	4e-11	PREDICTED: leucine-rich repeat extensin-like protein 3 [Sesamum indicum]	--	--	--	--	Q9LK03	71.2	7e-13	PERK2_ARATH Proline-rich receptor-like protein kinase PERK2 OS=Arabidopsis thaliana GN=PERK2 PE=2 SV=3	--	--	--	--	--	K01115	2e-09	61.2	vcn:VOLCADRAFT_99471	phospholipase D [EC:3.1.4.4]	-	-	-	ko01100//Metabolic pathways;ko04144//Endocytosis;ko00565//Ether lipid metabolism;ko00564//Glycerophospholipid metabolism
Unigene15895_All	1181	4	27	0.1611	1.1087	2.78284	Up	1.52862e-05	0.000139797	gi|743791860|ref|XP_011042743.1|	55.5	3e-06	PREDICTED: flocculation protein FLO11-like [Populus euphratica]	--	--	--	--	--	--	--	--	--	--	--	--	--	--	--	--	--	--	-	-	-	--
Unigene26718_All	535	4	27	0.3557	2.4474	2.78252	Up	1.52862e-05	0.000139789	--	--	--	--	--	--	--	--	--	--	--	--	--	--	--	--	--	--	--	--	--	--	-	-	-	--
CL3019.Contig4_All	1523	40	269	1.2496	8.5652	2.77702	Up	4.90398e-44	2.34908e-42	gi|669031961|emb|CDM87215.1|	713.8	0	unnamed protein product [Triticum aestivum]	gi|357127010|ref|XM_003565132.1|	866	0	PREDICTED: Brachypodium distachyon protein notum homolog (LOC100841115), mRNA	Q9SR22	416	2e-142	PAE5_ARATH Pectin acetylesterase 5 OS=Arabidopsis thaliana GN=PAE5 PE=2 SV=1	--	--	--	--	--	--	--	--	--	--	GO:0008152//metabolic process	GO:0016787//hydrolase activity	GO:0016021//integral component of membrane;GO:0016023//cytoplasmic, membrane-bounded vesicle;GO:0005739//mitochondrion	--
CL4389.Contig9_All	575	7	47	0.5792	3.9638	2.77475	Up	8.80198e-09	1.1706e-07	gi|475608317|gb|EMT26991.1|	89.4	8e-22	hypothetical protein F775_43198 [Aegilops tauschii]	gi|554781670|dbj|AK435453.1|	119	4e-24	Brachypodium distachyon mRNA, clone: PL016C01-A-072_O14	--	--	--	--	--	--	--	--	--	--	--	--	--	--	-	-	-	--
CL6272.Contig3_All	1206	6	40	0.2367	1.6084	2.76449	Up	1.26225e-07	1.51276e-06	gi|729399982|ref|XP_010553934.1|	70.9	5e-11	PREDICTED: proline-rich receptor-like protein kinase PERK8 [Tarenaya hassleriana]	gi|514816519|ref|XM_004982941.1|	83.8	5e-13	PREDICTED: Setaria italica actin-related protein 7-like (LOC101778513), transcript variant X2, mRNA	Q9LK03	60.8	8e-10	PERK2_ARATH Proline-rich receptor-like protein kinase PERK2 OS=Arabidopsis thaliana GN=PERK2 PE=2 SV=3	Rv3876	50.8	3e-06	COG0455	ATPases involved in chromosome partitioning	K01115	2e-07	54.3	vcn:VOLCADRAFT_99471	phospholipase D [EC:3.1.4.4]	-	-	-	ko03013//RNA transport;ko03015//mRNA surveillance pathway;ko01100//Metabolic pathways;ko04144//Endocytosis;ko00565//Ether lipid metabolism;ko00564//Glycerophospholipid metabolism
CL2952.Contig5_All	1485	120	793	3.8446	25.8961	2.75183	Up	2.26556e-125	2.86164e-123	gi|326496336|dbj|BAJ94630.1|	330.5	0	predicted protein [Hordeum vulgare subsp. vulgare] >gi|326512400|dbj|BAJ99555.1| predicted protein [Hordeum vulgare subsp. vulgare]	gi|357123988|ref|XM_003563641.1|	894	0	PREDICTED: Brachypodium distachyon F-box/kelch-repeat protein At1g80440-like (LOC100823238), mRNA	Q9M8L2	137	5e-58	FBK30_ARATH F-box/kelch-repeat protein At1g80440 OS=Arabidopsis thaliana GN=At1g80440 PE=2 SV=1	DR2133	67	4e-11	COG4372	Uncharacterized protein conserved in bacteria with the myosin-like domain	K14325	6e-14	75.1	osa:4325394	RNA-binding protein with serine-rich domain 1	-	-	-	ko03013//RNA transport;ko03015//mRNA surveillance pathway
Unigene11988_All	1678	7	46	0.1985	1.3294	2.74356	Up	1.55612e-08	2.02668e-07	gi|475372471|gb|EMT00567.1|	380.2	4e-128	Nuclear transcription factor Y subunit B-3 [Aegilops tauschii]	gi|116631438|emb|CT837794.1|	498	1e-137	Oryza sativa (indica cultivar-group) cDNA clone:OSIGCRA121O04, full insert sequence	O23310	191	3e-58	NFYB3_ARATH Nuclear transcription factor Y subunit B-3 OS=Arabidopsis thaliana GN=NFYB3 PE=2 SV=1	SPAC23C11.08	124	4e-33	COG2036	Histones H3 and H4	K08065	2e-55	186	gmx:100813169	nuclear transcription Y subunit beta	-	GO:0005488	-	ko03013//RNA transport;ko03015//mRNA surveillance pathway
CL7014.Contig3_All	5332	7	46	0.0625	0.4184	2.74295	Up	1.55612e-08	2.02651e-07	gi|255677830|dbj|BAF21740.2|	404.1	2e-124	Os07g0525300 [Oryza sativa Japonica Group]	gi|300681517|emb|FN564434.1|	143	3e-30	Triticum aestivum chromosome 3B-specific BAC library, contig ctg0954b	Q6AVI0	206	4e-55	RSLE2_ORYSJ Zinc finger BED domain-containing protein RICESLEEPER 2 OS=Oryza sativa subsp. japonica GN=Os03g0733400 PE=2 SV=1	--	--	--	--	--	K00001	2e-08	60.8	gmx:100787307	alcohol dehydrogenase [EC:1.1.1.1]	-	GO:0005488	GO:0009536//plastid	ko01110//Biosynthesis of secondary metabolites;ko01100//Metabolic pathways;ko00071//Fatty acid metabolism;ko00010//Glycolysis / Gluconeogenesis;ko00350//Tyrosine metabolism
Unigene1394_All	5352	6	39	0.0533	0.3534	2.72909	Up	2.23172e-07	2.59964e-06	gi|669031223|emb|CDM86063.1|	81.6	3e-13	unnamed protein product [Triticum aestivum]	gi|514808450|ref|XM_004979009.1|	73.8	2e-09	PREDICTED: Setaria italica probable serine/threonine-protein kinase mkcF-like (LOC101774273), transcript variant X4, mRNA	Q8S9L6	189	2e-49	CRK29_ARATH Cysteine-rich receptor-like protein kinase 29 OS=Arabidopsis thaliana GN=CRK29 PE=2 SV=1	SPy1625_1	87	3e-17	COG0515	Serine/threonine protein kinase	K00924	2e-37	154	osa:4333912	[EC:2.7.1.-]	-	GO:0000166//nucleotide binding	-	ko04626//Plant-pathogen interaction
Unigene25442_All	785	4	26	0.2424	1.6062	2.72819	Up	2.71466e-05	0.000239317	gi|326534036|dbj|BAJ89368.1|	220.3	7e-67	predicted protein [Hordeum vulgare subsp. vulgare]	gi|357114992|ref|XM_003559230.1|	317	1e-83	PREDICTED: Brachypodium distachyon UDP-glycosyltransferase 91B1-like (LOC100825654), mRNA	Q9LSM0	132	1e-35	U91B1_ARATH UDP-glycosyltransferase 91B1 OS=Arabidopsis thaliana GN=UGT91B1 PE=2 SV=1	--	--	--	--	--	K00850	1e-06	50.4	osa:4336113	6-phosphofructokinase [EC:2.7.1.11]	GO:0009813//flavonoid biosynthetic process;GO:0052696//flavonoid glucuronidation	GO:0080043//quercetin 3-O-glucosyltransferase activity;GO:0080044//quercetin 7-O-glucosyltransferase activity	GO:0043231//intracellular membrane-bounded organelle	ko01110//Biosynthesis of secondary metabolites;ko01100//Metabolic pathways;ko00052//Galactose metabolism;ko00051//Fructose and mannose metabolism;ko00010//Glycolysis / Gluconeogenesis;ko00030//Pentose phosphate pathway
CL6004.Contig1_All	2291	14	91	0.2907	1.9262	2.72815	Up	1.4422e-15	2.99275e-14	gi|326528621|dbj|BAJ97332.1|	1120.2	0	predicted protein [Hordeum vulgare subsp. vulgare]	gi|241983865|dbj|AK331807.1|	210	6e-51	Triticum aestivum cDNA, clone: WT002_G12, cultivar: Chinese Spring	Q9SZY3	612	0	SBT38_ARATH Subtilisin-like protease SBT3.8 OS=Arabidopsis thaliana GN=SBT3.8 PE=3 SV=1	BS_vpr	125	7e-29	COG1404	Subtilisin-like serine proteases	--	--	--	--	--	GO:0006508//proteolysis	GO:0004252//serine-type endopeptidase activity	GO:0005618//cell wall;GO:0016023//cytoplasmic, membrane-bounded vesicle	--
Unigene30126_All	291	6	39	0.981	6.4992	2.72794	Up	2.23172e-07	2.59983e-06	gi|326526705|dbj|BAK00741.1|	59.7	8e-10	predicted protein [Hordeum vulgare subsp. vulgare]	gi|241986570|dbj|AK333831.1|	95.6	3e-17	Triticum aestivum cDNA, clone: WT008_M14, cultivar: Chinese Spring	--	--	--	--	--	--	--	--	--	--	--	--	--	--	-	-	-	--
Unigene11092_All	3641	4	26	0.0523	0.3463	2.72714	Up	2.71466e-05	0.000239303	gi|669029400|emb|CDM83582.1|	388.7	3e-123	unnamed protein product [Triticum aestivum]	gi|227937391|gb|FJ883562.1|	147	1e-31	Triticum aestivum cultivar Chinese Spring cyclin-dependent kinase Tacdk-like A3 gene, complete cds	Q7XUF4	181	6e-47	CDKG2_ORYSJ Cyclin-dependent kinase G-2 OS=Oryza sativa subsp. japonica GN=CDKG-2 PE=2 SV=2	YBL016w	117	9e-28	COG0515	Serine/threonine protein kinase	K08818	1e-46	181	osa:4336224	cell division cycle 2-like [EC:2.7.11.22]	-	-	-	--
Unigene4980_All	4556	6	39	0.0627	0.4151	2.72692	Up	2.23172e-07	2.59944e-06	gi|474389449|gb|EMS65207.1|	845.1	0	Disease resistance protein RPP13 [Triticum urartu]	gi|357161808|ref|XM_003579162.1|	375	1e-100	PREDICTED: Brachypodium distachyon disease resistance protein RPM1-like (LOC100842395), mRNA	Q9M667	224	1e-60	RPP13_ARATH Disease resistance protein RPP13 OS=Arabidopsis thaliana GN=RPP13 PE=2 SV=2	--	--	--	--	--	K13457	1e-89	324	vvi:100252764	disease resistance protein RPM1	-	-	-	ko04626//Plant-pathogen interaction
CL7019.Contig11_All	3507	5	32	0.0678	0.4425	2.70632	Up	3.24274e-06	3.26945e-05	gi|721612373|ref|XP_010238734.1|	62.4	1e-07	PREDICTED: ultraviolet-B receptor UVR8 [Brachypodium distachyon] >gi|721612375|ref|XP_010238736.1| PREDICTED: ultraviolet-B receptor UVR8 [Brachypodium distachyon] >gi|721612377|ref|XP_010238745.1| PREDICTED: ultraviolet-B receptor UVR8 [Brachypodium distachyon] >gi|944081039|gb|KQK16391.1| hypothetical protein BRADI_1g28530 [Brachypodium distachyon] >gi|944081040|gb|KQK16392.1| hypothetical prot…	gi|241985992|dbj|AK333253.1|	688	0	Triticum aestivum cDNA, clone: WT006_A07, cultivar: Chinese Spring	Q9FN03	79.3	1e-29	UVR8_ARATH Ultraviolet-B receptor UVR8 OS=Arabidopsis thaliana GN=UVR8 PE=1 SV=1	CAC2722	49.3	2e-11	COG5184	Alpha-tubulin suppressor and related RCC1 domain-containing proteins	K10615	3e-12	62	cme:CMB070C	E3 ubiquitin-protein ligase HERC4 [EC:6.3.2.19]	GO:0006486//protein glycosylation	-	-	ko04120//Ubiquitin mediated proteolysis
Unigene23915_All	521	5	32	0.4566	2.9785	2.70558	Up	3.24274e-06	3.26988e-05	gi|944046032|gb|KQJ81673.1|	55.8	1e-08	hypothetical protein BRADI_5g02205 [Brachypodium distachyon]	gi|554781194|dbj|AK434974.1|	65.9	5e-08	Brachypodium distachyon mRNA, clone: PL016C01-A-069_H12	--	--	--	--	--	--	--	--	--	--	--	--	--	--	-	-	-	--
Unigene56063_All	1286	5	32	0.185	1.2067	2.70547	Up	3.24274e-06	3.26967e-05	gi|326493514|dbj|BAJ85218.1|	72.8	2e-12	predicted protein [Hordeum vulgare subsp. vulgare] >gi|326497181|dbj|BAK02175.1| predicted protein [Hordeum vulgare subsp. vulgare]	gi|554789856|dbj|AK427506.1|	486	1e-134	Brachypodium distachyon mRNA, clone: PL016C01-A-021_D20	Q9ZUU2	79.7	9e-17	AAED1_ARATH Thioredoxin-like protein AAED1, chloroplastic OS=Arabidopsis thaliana GN=At2g37240 PE=1 SV=2	--	--	--	--	--	K01684	4e-07	51.6	olu:OSTLU_29175	galactonate dehydratase [EC:4.2.1.6]	-	-	GO:0009536//plastid	ko03013//RNA transport;ko03015//mRNA surveillance pathway;ko00052//Galactose metabolism
CL12452.Contig21_All	4819	5	32	0.0494	0.322	2.70448	Up	3.24274e-06	3.26924e-05	gi|992171119|gb|KXG31386.1|	53.9	1e-18	hypothetical protein SORBI_004G348300 [Sorghum bicolor]	gi|242387200|emb|FP099407.1|	115	5e-22	Phyllostachys edulis cDNA clone: bphylf026i11, full insert sequence	P48489	65.1	2e-11	PP1_ORYSJ Serine/threonine-protein phosphatase PP1 OS=Oryza sativa subsp. japonica GN=Os03g0268000 PE=2 SV=2	YER133w	62.8	1e-09	COG0639	Diadenosine tetraphosphatase and related serine/threonine protein phosphatases	K06269	1e-16	65.1	bdi:100838096	protein phosphatase 1, catalytic subunit [EC:3.1.3.16]	GO:0006470//protein dephosphorylation	GO:0004721//phosphoprotein phosphatase activity;GO:0046872//metal ion binding	-	ko03015//mRNA surveillance pathway
CL12911.Contig7_All	2468	9	57	0.1735	1.12	2.69049	Up	4.24092e-10	6.313e-09	gi|960470131|ref|XP_010233063.2|	804.7	0	PREDICTED: transcription factor APG [Brachypodium distachyon] >gi|944068512|gb|KQK03996.1| hypothetical protein BRADI_2g11100 [Brachypodium distachyon]	gi|357128031|ref|XM_003565632.1|	549	1e-153	PREDICTED: Brachypodium distachyon transcription factor PIF3-like (LOC100844358), mRNA	Q6AT90	273	2e-82	APG_ORYSJ Transcription factor APG OS=Oryza sativa subsp. japonica GN=APG PE=1 SV=1	--	--	--	--	--	K12126	4e-46	174	ath:AT1G09530	phytochrome-interacting factor 3	-	-	-	ko04712//Circadian rhythm - plant;ko04075//Plant hormone signal transduction;ko04626//Plant-pathogen interaction
CL556.Contig54_All	1977	6	38	0.1444	0.9321	2.69041	Up	3.93398e-07	4.45195e-06	gi|357116432|ref|XP_003559985.1|	213	1e-179	PREDICTED: PI-PLC X domain-containing protein At5g67130 isoform X2 [Brachypodium distachyon] >gi|944079986|gb|KQK15338.1| hypothetical protein BRADI_1g22001 [Brachypodium distachyon]	gi|357116431|ref|XM_003559937.1|	704	0	PREDICTED: Brachypodium distachyon PI-PLC X domain-containing protein At5g67130-like (LOC100823321), mRNA	Q93XX5	301	2e-104	Y5713_ARATH PI-PLC X domain-containing protein At5g67130 OS=Arabidopsis thaliana GN=At5g67130 PE=1 SV=1	--	--	--	--	--	--	--	--	--	--	GO:0006629//lipid metabolic process	GO:0008081//phosphoric diester hydrolase activity	-	--
Unigene196_All	3622	4	25	0.0525	0.3347	2.67248	Up	4.80056e-05	0.000405972	gi|2754823|gb|AAC05083.1|	24.3	2e-08	NPH1-1 [Avena sativa]	gi|2754822|gb|AF033096.1|AF033096	107	1e-19	Avena sativa nonphototropic hypocotyl 1 (NPH1-1) mRNA, complete cds	--	--	--	--	--	--	--	--	--	--	--	--	--	--	-	-	-	--
CL17345.Contig5_All	854	4	25	0.2228	1.4196	2.67166	Up	4.80056e-05	0.000405927	gi|944082627|gb|KQK17979.1|	309.7	3e-104	hypothetical protein BRADI_1g37870 [Brachypodium distachyon]	gi|241987380|dbj|AK334637.1|	644	0	Triticum aestivum cDNA, clone: WT010_I18, cultivar: Chinese Spring	Q5Z8T3	290	3e-98	MIOX_ORYSJ Probable inositol oxygenase OS=Oryza sativa subsp. japonica GN=Os06g0561000 PE=2 SV=1	--	--	--	--	--	K00469	3e-105	309	bdi:100842424	inositol oxygenase [EC:1.13.99.1]	GO:0019310//inositol catabolic process;GO:0055114//oxidation-reduction process	GO:0005506//iron ion binding;GO:0050113//inositol oxygenase activity	GO:0005737//cytoplasm	ko00053//Ascorbate and aldarate metabolism;ko00562//Inositol phosphate metabolism
CL556.Contig10_All	1899	4	25	0.1002	0.6384	2.67158	Up	4.80056e-05	0.000406038	gi|357116432|ref|XP_003559985.1|	203	7e-175	PREDICTED: PI-PLC X domain-containing protein At5g67130 isoform X2 [Brachypodium distachyon] >gi|944079986|gb|KQK15338.1| hypothetical protein BRADI_1g22001 [Brachypodium distachyon]	gi|357116431|ref|XM_003559937.1|	406	1e-110	PREDICTED: Brachypodium distachyon PI-PLC X domain-containing protein At5g67130-like (LOC100823321), mRNA	Q93XX5	198	2e-99	Y5713_ARATH PI-PLC X domain-containing protein At5g67130 OS=Arabidopsis thaliana GN=At5g67130 PE=1 SV=1	--	--	--	--	--	--	--	--	--	--	GO:0006629//lipid metabolic process	GO:0008081//phosphoric diester hydrolase activity	-	--
CL3796.Contig5_All	414	4	25	0.4597	2.9284	2.67135	Up	4.80056e-05	0.000405949	gi|475615583|gb|EMT29485.1|	50.4	3e-06	Protein apaG [Aegilops tauschii]	gi|554785302|dbj|AK439105.1|	151	8e-34	Brachypodium distachyon mRNA, clone: PL016C01-A-097_A15	--	--	--	--	--	--	--	--	--	K06195	4e-06	45.4	ppp:PHYPADRAFT_142413	ApaG protein	-	-	-	--
Unigene22861_All	1074	8	50	0.3544	2.2576	2.67134	Up	5.97034e-09	8.06684e-08	gi|1002250562|ref|XP_015629496.1|	60.1	9e-08	PREDICTED: basic proline-rich protein-like, partial [Oryza sativa Japonica Group]	--	--	--	--	Q9FPQ6	132	3e-34	GP1_CHLRE Vegetative cell wall protein gp1 OS=Chlamydomonas reinhardtii GN=GP1 PE=1 SV=1	Rv3876	82.8	1e-16	COG0455	ATPases involved in chromosome partitioning	K01115	7e-23	100	vcn:VOLCADRAFT_99471	phospholipase D [EC:3.1.4.4]	-	-	-	ko01100//Metabolic pathways;ko04144//Endocytosis;ko00565//Ether lipid metabolism;ko00564//Glycerophospholipid metabolism
CL3290.Contig7_All	2386	4	25	0.0798	0.5081	2.67065	Up	4.80056e-05	0.000405994	gi|551583859|ref|XP_005777338.1|	60.1	5e-07	hypothetical protein EMIHUDRAFT_123584, partial [Emiliania huxleyi CCMP1516] >gi|485629587|gb|EOD24909.1| hypothetical protein EMIHUDRAFT_123584, partial [Emiliania huxleyi CCMP1516]	gi|472866|emb|X74741.1|	280	8e-72	A.sativa GLAV 3 gene for 11S globulin	--	--	--	--	--	--	--	--	--	--	--	--	--	--	-	-	-	--
CL2413.Contig2_All	3217	4	25	0.0592	0.3769	2.67051	Up	4.80056e-05	0.000406016	gi|669028632|emb|CDM82513.1|	1019.6	0	unnamed protein product [Triticum aestivum]	gi|241983521|dbj|AK331461.1|	829	0	Triticum aestivum cDNA, clone: WT007_I22, cultivar: Chinese Spring	Q9ZU96	83.2	4e-16	Y2168_ARATH Ankyrin repeat-containing protein At2g01680 OS=Arabidopsis thaliana GN=At2g01680 PE=2 SV=1	all2748	75.1	2e-13	COG0666	FOG: Ankyrin repeat	K06694	7e-11	65.1	rcu:RCOM_1621740	26S proteasome non-ATPase regulatory subunit 10	-	-	-	ko03018//RNA degradation
CL1859.Contig8_All	1651	21	131	0.6052	3.8478	2.66855	Up	2.50196e-21	6.63026e-20	gi|326528365|dbj|BAJ93364.1|	599.7	0	predicted protein [Hordeum vulgare subsp. vulgare]	gi|357153331|ref|XM_003576369.1|	428	1e-117	PREDICTED: Brachypodium distachyon curcuminoid synthase-like (LOC100835138), mRNA	Q8LIL0	414	3e-141	CUS_ORYSJ Bisdemethoxycurcumin synthase OS=Oryza sativa subsp. japonica GN=Os07g0271500 PE=1 SV=2	DRA0326	146	7e-38	COG3424	Predicted naringenin-chalcone synthase	K00660	1e-122	367	zma:100282642	chalcone synthase [EC:2.3.1.74]	GO:0009058//biosynthetic process	GO:0016747//transferase activity, transferring acyl groups other than amino-acyl groups	-	ko01110//Biosynthesis of secondary metabolites;ko01100//Metabolic pathways;ko00941//Flavonoid biosynthesis;ko04712//Circadian rhythm - plant
CL5630.Contig1_All	470	5	31	0.5061	3.1985	2.6599	Up	5.71322e-06	5.56652e-05	gi|326521474|dbj|BAK00313.1|	50.4	7e-06	predicted protein [Hordeum vulgare subsp. vulgare]	gi|357121642|ref|XM_003562479.1|	103	2e-19	PREDICTED: Brachypodium distachyon N-acylneuraminate-9-phosphatase-like (LOC100827857), mRNA	--	--	--	--	--	--	--	--	--	--	--	--	--	--	-	-	-	--
CL5977.Contig6_All	841	30	185	1.6972	10.6675	2.65199	Up	2.47846e-29	8.5328e-28	gi|326492113|dbj|BAJ98281.1|	104	1e-25	predicted protein [Hordeum vulgare subsp. vulgare] >gi|326510409|dbj|BAJ87421.1| predicted protein [Hordeum vulgare subsp. vulgare] >gi|326518598|dbj|BAJ88328.1| predicted protein [Hordeum vulgare subsp. vulgare]	gi|554775427|dbj|AK429170.1|	155	1e-34	Brachypodium distachyon mRNA, clone: PL016C01-A-031_P01 >gi|554782719|dbj|AK436508.1| Brachypodium distachyon mRNA, clone: PL016C01-A-079_N18	--	--	--	--	--	--	--	--	--	--	--	--	--	--	-	-	GO:0016021//integral component of membrane	--
CL17952.Contig21_All	1426	6	37	0.2002	1.2583	2.65196	Up	6.91302e-07	7.59727e-06	--	--	--	--	gi|398707638|gb|GQ422597.3|	63.9	5e-07	Triticum monococcum subsp. monococcum UCD DV92 FtsH4 protein (FtsH4) gene, partial cds	--	--	--	--	--	--	--	--	--	--	--	--	--	--	-	-	-	--
Unigene10214_All	1957	6	37	0.1459	0.9168	2.65163	Up	6.91302e-07	7.59673e-06	--	--	--	--	gi|357113359|ref|XM_003558423.1|	65.9	2e-07	PREDICTED: Brachypodium distachyon uncharacterized LOC100825962 (LOC100825962), mRNA	--	--	--	--	--	--	--	--	--	--	--	--	--	--	-	-	-	--
Unigene40027_All	971	7	43	0.343	2.1475	2.64638	Up	8.46414e-08	1.03108e-06	--	--	--	--	--	--	--	--	--	--	--	--	--	--	--	--	--	--	--	--	--	--	-	-	-	--
Unigene14777_All	1504	10	61	0.3163	1.9668	2.63648	Up	1.62637e-10	2.50446e-09	gi|357147211|ref|XP_003574263.1|	490.7	6e-171	PREDICTED: uncharacterized protein LOC100825224 [Brachypodium distachyon] >gi|944062013|gb|KQJ97603.1| hypothetical protein BRADI_3g32180 [Brachypodium distachyon]	gi|357147210|ref|XM_003574215.1|	569	1e-159	PREDICTED: Brachypodium distachyon uncharacterized LOC100825224 (LOC100825224), mRNA	A3AB67	46.6	2e-09	FH16_ORYSJ Formin-like protein 16 OS=Oryza sativa subsp. japonica GN=FH16 PE=2 SV=1	Rv2839c	54.3	5e-07	COG0532	Translation initiation factor 2 (IF-2; GTPase)	K14325	3e-08	57.4	bdi:100845778	RNA-binding protein with serine-rich domain 1	-	-	GO:0016021//integral component of membrane	ko03013//RNA transport;ko03015//mRNA surveillance pathway
Unigene14633_All	1229	10	61	0.3871	2.4069	2.6364	Up	1.62637e-10	2.50421e-09	gi|326528971|dbj|BAJ97507.1|	186.4	5e-56	predicted protein [Hordeum vulgare subsp. vulgare]	gi|554781705|dbj|AK435488.1|	216	5e-53	Brachypodium distachyon mRNA, clone: PL016C01-A-073_C07	Q9FYB5	80.1	1e-17	DNJ11_ARATH Chaperone protein dnaJ 11, chloroplastic OS=Arabidopsis thaliana GN=ATJ11 PE=1 SV=2	alr2447	68.6	5e-12	COG0484	DnaJ-class molecular chaperone with C-terminal Zn finger domain	K03686	2e-11	67	zma:100191825	molecular chaperone DnaJ	-	-	GO:0005739//mitochondrion;GO:0009536//plastid	--
Unigene7180_All	1685	4	24	0.1129	0.6907	2.61301	Up	8.45096e-05	0.0006848	gi|326524694|dbj|BAK04283.1|	157.5	1e-40	predicted protein [Hordeum vulgare subsp. vulgare]	gi|241986153|dbj|AK333414.1|	230	4e-57	Triticum aestivum cDNA, clone: WT006_G16, cultivar: Chinese Spring	Q6YUB8	137	3e-35	BRXL1_ORYSJ Protein Brevis radix-like 1 OS=Oryza sativa subsp. japonica GN=BRXL1 PE=2 SV=1	--	--	--	--	--	--	--	--	--	--	-	-	-	--
CL1111.Contig7_All	2103	6	36	0.1357	0.8301	2.61286	Up	1.21082e-06	1.29009e-05	gi|75150173|sp|Q8GRL4.1|HOX19_ORYSJ	159.8	8e-42	RecName: Full=Homeobox-leucine zipper protein HOX19; AltName: Full=HD-ZIP protein HOX19; AltName: Full=Homeodomain transcription factor HOX19; AltName: Full=OsHox19 >gi|187609449|sp|A2XE76.1|HOX19_ORYSI RecName: Full=Homeobox-leucine zipper protein HOX19; AltName: Full=HD-ZIP protein HOX19; AltName: Full=Homeodomain transcription factor HOX19; AltName: Full=OsHox19 >gi|108706987|gb|ABF94782.1| Ho…	gi|242383989|emb|FP097788.1|	359	9e-96	Phyllostachys edulis cDNA clone: bphylf059k15, full insert sequence	Q8GRL4	218	3e-65	HOX19_ORYSJ Homeobox-leucine zipper protein HOX19 OS=Oryza sativa subsp. japonica GN=HOX19 PE=2 SV=1	--	--	--	--	--	K09338	2e-42	156	ath:AT4G37790	homeobox-leucine zipper protein	GO:0006355//regulation of transcription, DNA-templated	GO:0043565//sequence-specific DNA binding;GO:0003700//transcription factor activity, sequence-specific DNA binding	GO:0005634//nucleus	--
CL11133.Contig9_All	1316	4	24	0.1446	0.8844	2.61263	Up	8.45096e-05	0.000684872	gi|721673238|ref|XP_010237138.1|	410.6	6e-142	PREDICTED: myb-related protein MYBAS2-like [Brachypodium distachyon] >gi|944050584|gb|KQJ86222.1| hypothetical protein BRADI_4g04050 [Brachypodium distachyon]	gi|31414487|emb|AL731784.3|	733	0	Oryza sativa chromosome 12, . BAC OSJNBa0016C14 of library OSJNBa from chromosome 12 of cultivar Nipponbare of ssp. japonica of Oryza sativa (rice), complete sequence	Q4JL76	397	1e-138	MYBA2_ORYSJ Myb-related protein MYBAS2 OS=Oryza sativa subsp. japonica GN=MYBAS2 PE=2 SV=1	ECU11g1690	85.5	1e-18	COG5147	Myb superfamily proteins, including transcription factors and mRNA splicing factors	K09422	3e-138	397	osa:4352559	myb proto-oncogene protein, plant	-	-	-	--
Unigene16676_All	483	7	42	0.6895	4.2169	2.61256	Up	1.48021e-07	1.76111e-06	gi|414880017|tpg|DAA57148.1|	58.2	2e-09	TPA: hypothetical protein ZEAMMB73_868021 [Zea mays]	gi|241983296|dbj|AK331236.1|	99.6	3e-18	Triticum aestivum cDNA, clone: SET6_O17, cultivar: Chinese Spring	Q5JK35	48.9	3e-07	BGL05_ORYSJ Beta-glucosidase 5 OS=Oryza sativa subsp. japonica GN=BGLU5 PE=2 SV=1	--	--	--	--	--	--	--	--	--	--	-	-	-	--
CL1635.Contig2_All	930	23	138	1.1766	7.1959	2.61255	Up	6.60902e-22	1.7902e-20	gi|944087172|gb|KQK22524.1|	250	5e-78	hypothetical protein BRADI_1g67830 [Brachypodium distachyon]	gi|357120191|ref|XM_003561765.1|	396	1e-107	PREDICTED: Brachypodium distachyon uncharacterized LOC100843021 (LOC100843021), mRNA	--	--	--	--	CT818	62.8	2e-10	COG0814	Amino acid permeases	K03834	6e-39	143	gmx:100793479	tyrosine-specific transport protein	GO:0003333//amino acid transmembrane transport	-	GO:0016021//integral component of membrane;GO:0005739//mitochondrion	--
CL2012.Contig18_All	2684	4	24	0.0709	0.4336	2.61251	Up	8.45096e-05	0.000684836	gi|473951214|gb|EMS50727.1|	27.7	1e-06	DEAD-box ATP-dependent RNA helicase 32 [Triticum urartu]	gi|315631608|gb|HQ390651.1|	143	1e-30	Triticum aestivum clone UCDTA01102 genomic sequence	Q0D622	47.4	3e-07	RH32_ORYSJ DEAD-box ATP-dependent RNA helicase 32 OS=Oryza sativa subsp. japonica GN=Os07g0517000 PE=2 SV=2	--	--	--	--	--	K12813	2e-07	50.1	bdi:100835841	pre-mRNA-splicing factor ATP-dependent RNA helicase DHX16 [EC:3.6.4.13]	-	-	-	ko03040//Spliceosome
CL3361.Contig6_All	1658	6	36	0.1722	1.0529	2.61221	Up	1.21082e-06	1.28982e-05	gi|326488725|dbj|BAJ97974.1|	33.5	5e-24	predicted protein [Hordeum vulgare subsp. vulgare]	gi|357126352|ref|XM_003564804.1|	353	4e-94	PREDICTED: Brachypodium distachyon OTU domain-containing protein At3g57810-like (LOC100845275), mRNA	Q8LBZ4	113	1e-27	OTU_ARATH OTU domain-containing protein At3g57810 OS=Arabidopsis thaliana GN=At3g57810 PE=2 SV=1	--	--	--	--	--	--	--	--	--	--	-	-	GO:0005739//mitochondrion	--
Unigene15221_All	4657	5	30	0.0511	0.3124	2.612	Up	1.00276e-05	9.3999e-05	gi|474389449|gb|EMS65207.1|	845.1	0	Disease resistance protein RPP13 [Triticum urartu]	gi|357161808|ref|XM_003579162.1|	375	1e-100	PREDICTED: Brachypodium distachyon disease resistance protein RPM1-like (LOC100842395), mRNA	Q9M667	224	2e-60	RPP13_ARATH Disease resistance protein RPP13 OS=Arabidopsis thaliana GN=RPP13 PE=2 SV=2	--	--	--	--	--	K13457	1e-89	324	vvi:100252764	disease resistance protein RPM1	-	-	-	ko04626//Plant-pathogen interaction
CL12372.Contig2_All	623	11	65	0.84	5.0596	2.59056	Up	6.1924e-11	9.85076e-10	gi|474004196|gb|EMS52336.1|	121.3	8e-34	hypothetical protein TRIUR3_23770 [Triticum urartu]	gi|514786458|ref|XM_004971035.1|	60	3e-06	PREDICTED: Setaria italica uncharacterized LOC101771379 (LOC101771379), mRNA	--	--	--	--	--	--	--	--	--	--	--	--	--	--	-	-	-	--
CL4747.Contig2_All	768	9	53	0.5575	3.3466	2.58565	Up	3.95074e-09	5.43188e-08	gi|326531200|dbj|BAK04951.1|	133.7	4e-38	predicted protein [Hordeum vulgare subsp. vulgare]	gi|357167777|ref|XM_003581280.1|	226	3e-56	PREDICTED: Brachypodium distachyon uncharacterized LOC100827443 (LOC100827443), mRNA	--	--	--	--	--	--	--	--	--	--	--	--	--	--	-	-	GO:0005739//mitochondrion	--
CL15376.Contig1_All	604	7	41	0.5514	3.2918	2.57771	Up	2.58084e-07	2.98577e-06	gi|357122151|ref|XP_003562779.1|	296.6	1e-101	PREDICTED: zinc finger protein 7-like [Brachypodium distachyon] >gi|944080091|gb|KQK15443.1| hypothetical protein BRADI_1g22820 [Brachypodium distachyon]	gi|554775256|dbj|AK429000.1|	567	1e-159	Brachypodium distachyon mRNA, clone: PL016C01-A-030_N16	Q39263	79	9e-18	ZFP4_ARATH Zinc finger protein 4 OS=Arabidopsis thaliana GN=ZFP4 PE=2 SV=2	--	--	--	--	--	--	--	--	--	--	-	GO:0046872//metal ion binding	-	--
CL19662.Contig2_All	3392	18	104	0.2525	1.4868	2.55786	Up	1.71227e-16	3.70588e-15	gi|669031876|emb|CDM87084.1|	1040	0	unnamed protein product [Triticum aestivum]	gi|357130049|ref|XR_138023.1|	595	1e-166	PREDICTED: Brachypodium distachyon wall-associated receptor kinase 2-like (LOC100827765), miscRNA	Q9LMN7	398	3e-124	WAK5_ARATH Wall-associated receptor kinase 5 OS=Arabidopsis thaliana GN=WAK5 PE=2 SV=1	YAR019c	102	3e-21	COG0515	Serine/threonine protein kinase	K04733	3e-58	204	smo:SELMODRAFT_230241	interleukin-1 receptor-associated kinase 4 [EC:2.7.11.1]	-	-	-	--
CL556.Contig11_All	1784	6	34	0.16	0.9242	2.53013	Up	3.67582e-06	3.67603e-05	gi|357116432|ref|XP_003559985.1|	214.2	0	PREDICTED: PI-PLC X domain-containing protein At5g67130 isoform X2 [Brachypodium distachyon] >gi|944079986|gb|KQK15338.1| hypothetical protein BRADI_1g22001 [Brachypodium distachyon]	gi|357116431|ref|XM_003559937.1|	706	0	PREDICTED: Brachypodium distachyon PI-PLC X domain-containing protein At5g67130-like (LOC100823321), mRNA	Q93XX5	300	3e-104	Y5713_ARATH PI-PLC X domain-containing protein At5g67130 OS=Arabidopsis thaliana GN=At5g67130 PE=1 SV=1	--	--	--	--	--	--	--	--	--	--	GO:0006629//lipid metabolic process	GO:0008081//phosphoric diester hydrolase activity	-	--
Unigene9323_All	3965	5	28	0.06	0.3425	2.51307	Up	3.0514e-05	0.000266987	gi|474389449|gb|EMS65207.1|	845.1	0	Disease resistance protein RPP13 [Triticum urartu]	gi|357161808|ref|XM_003579162.1|	375	1e-100	PREDICTED: Brachypodium distachyon disease resistance protein RPM1-like (LOC100842395), mRNA	Q9M667	224	1e-60	RPP13_ARATH Disease resistance protein RPP13 OS=Arabidopsis thaliana GN=RPP13 PE=2 SV=2	--	--	--	--	--	K13457	2e-90	324	vvi:100252764	disease resistance protein RPM1	-	-	-	ko04626//Plant-pathogen interaction
CL556.Contig53_All	2055	5	28	0.1158	0.6607	2.51236	Up	3.0514e-05	0.000267002	gi|357116432|ref|XP_003559985.1|	199.9	1e-174	PREDICTED: PI-PLC X domain-containing protein At5g67130 isoform X2 [Brachypodium distachyon] >gi|944079986|gb|KQK15338.1| hypothetical protein BRADI_1g22001 [Brachypodium distachyon]	gi|357116431|ref|XM_003559937.1|	557	1e-155	PREDICTED: Brachypodium distachyon PI-PLC X domain-containing protein At5g67130-like (LOC100823321), mRNA	Q93XX5	275	6e-100	Y5713_ARATH PI-PLC X domain-containing protein At5g67130 OS=Arabidopsis thaliana GN=At5g67130 PE=1 SV=1	--	--	--	--	--	--	--	--	--	--	GO:0006629//lipid metabolic process	GO:0008081//phosphoric diester hydrolase activity	-	--
CL3290.Contig1_All	2388	7	39	0.1395	0.792	2.50524	Up	7.77152e-07	8.50254e-06	gi|551583859|ref|XP_005777338.1|	60.1	5e-07	hypothetical protein EMIHUDRAFT_123584, partial [Emiliania huxleyi CCMP1516] >gi|485629587|gb|EOD24909.1| hypothetical protein EMIHUDRAFT_123584, partial [Emiliania huxleyi CCMP1516]	gi|472866|emb|X74741.1|	280	8e-72	A.sativa GLAV 3 gene for 11S globulin	--	--	--	--	--	--	--	--	--	--	--	--	--	--	-	-	-	--
Unigene25725_All	1614	26	144	0.7664	4.3266	2.49706	Up	9.84938e-22	2.64652e-20	gi|327179113|gb|AEA30107.1|	581.3	0	gibberellin 2-oxidase [Triticum aestivum] >gi|1001621769|emb|CFV04436.1| GA2ox-B4 [Triticum aestivum]	gi|84180616|gb|DQ324114.1|	1187	0	Lolium temulentum gibberellin 2-oxidase mRNA, complete cds	Q9XG83	352	3e-118	G2OX_PHACN Gibberellin 2-beta-dioxygenase OS=Phaseolus coccineus GN=GA2OX1 PE=2 SV=1	PA4191	105	2e-24	COG3491	Isopenicillin N synthase and related dioxygenases	K04125	2e-172	491	sbi:SORBI_09g025470	gibberellin 2-oxidase [EC:1.14.11.13]	GO:0055114//oxidation-reduction process	GO:0051213//dioxygenase activity;GO:0005506//iron ion binding	-	ko00904//Diterpenoid biosynthesis
Unigene5518_All	3544	6	33	0.0805	0.4516	2.48798	Up	6.3689e-06	6.17103e-05	gi|326490702|dbj|BAJ90018.1|	812.4	0	predicted protein [Hordeum vulgare subsp. vulgare] >gi|326510579|dbj|BAJ87506.1| predicted protein [Hordeum vulgare subsp. vulgare] >gi|326520225|dbj|BAK04037.1| predicted protein [Hordeum vulgare subsp. vulgare]	gi|514733552|ref|XM_004957640.1|	827	0	PREDICTED: Setaria italica sn1-specific diacylglycerol lipase beta-like (LOC101762641), transcript variant X1, mRNA	Q652N5	60.5	6e-09	PHT44_ORYSJ Probable anion transporter 4, chloroplastic OS=Oryza sativa subsp. japonica GN=PHT4;4 PE=2 SV=1	--	--	--	--	--	K12896	8e-06	48.9	cre:CHLREDRAFT_195844	splicing factor, arginine/serine-rich 7	GO:0016042//lipid catabolic process	GO:0016787//hydrolase activity	-	ko03040//Spliceosome
CL1375.Contig2_All	1738	6	33	0.1642	0.9208	2.48743	Up	6.3689e-06	6.17026e-05	gi|326498917|dbj|BAK02444.1|	542	0	predicted protein [Hordeum vulgare subsp. vulgare]	gi|357154566|ref|XM_003576778.1|	375	1e-100	PREDICTED: Brachypodium distachyon probable purine permease 5-like (LOC100835664), mRNA	Q9ZUH3	372	3e-125	PUP5_ARATH Probable purine permease 5 OS=Arabidopsis thaliana GN=PUP5 PE=2 SV=2	Rv3876	67.4	4e-11	COG0455	ATPases involved in chromosome partitioning	K01115	3e-15	79.3	vcn:VOLCADRAFT_99471	phospholipase D [EC:3.1.4.4]	-	GO:0005345//purine nucleobase transmembrane transporter activity	GO:0016021//integral component of membrane	ko01100//Metabolic pathways;ko04144//Endocytosis;ko00565//Ether lipid metabolism;ko00564//Glycerophospholipid metabolism
CL7235.Contig15_All	3733	12	66	0.1529	0.8574	2.48738	Up	1.20325e-10	1.86933e-09	gi|326509825|dbj|BAJ87128.1|	496.5	1e-164	predicted protein [Hordeum vulgare subsp. vulgare]	gi|241989306|dbj|AK336284.1|	999	0	Triticum aestivum cDNA, clone: SET3_K23, cultivar: Chinese Spring	Q9SR77	317	9e-99	HBPL1_ARATH Heme-binding-like protein At3g10130, chloroplastic OS=Arabidopsis thaliana GN=At3g10130 PE=2 SV=1	PM1905	149	2e-39	COG3338	Carbonic anhydrase	K01674	1e-143	437	bdi:100840131	carbonic anhydrase [EC:4.2.1.1]	GO:0006730//one-carbon metabolic process	GO:0004089//carbonate dehydratase activity;GO:0008270//zinc ion binding	GO:0016023//cytoplasmic, membrane-bounded vesicle;GO:0009535//chloroplast thylakoid membrane	ko00910//Nitrogen metabolism
Unigene11513_All	1929	6	33	0.148	0.8296	2.48682	Up	6.3689e-06	6.17065e-05	gi|77551200|gb|ABA93997.1|	72	1e-11	expressed protein [Oryza sativa Japonica Group] >gi|113645211|dbj|BAF28352.1| Os11g0524300 [Oryza sativa Japonica Group] >gi|937939318|dbj|BAT14231.1| Os11g0524300 [Oryza sativa Japonica Group]	gi|50540647|gb|AC134926.3|	155	2e-34	Oryza sativa Japonica Group chromosome 11 clone OSJNBb0056I10, complete sequence	Q9FI46	62	2e-10	CRL_ARATH Chromophore lyase CRL, chloroplastic OS=Arabidopsis thaliana GN=CRL PE=1 SV=1	--	--	--	--	--	--	--	--	--	--	GO:0009987//cellular process	-	-	--
CL2952.Contig1_All	1463	11	60	0.3577	1.9888	2.47508	Up	9.54382e-10	1.38184e-08	gi|357123989|ref|XP_003563689.1|	318.5	1e-178	PREDICTED: F-box/kelch-repeat protein At1g80440 [Brachypodium distachyon] >gi|944082480|gb|KQK17832.1| hypothetical protein BRADI_1g37010 [Brachypodium distachyon]	gi|357123988|ref|XM_003563641.1|	858	0	PREDICTED: Brachypodium distachyon F-box/kelch-repeat protein At1g80440-like (LOC100823238), mRNA	Q9M8L2	144	2e-59	FBK30_ARATH F-box/kelch-repeat protein At1g80440 OS=Arabidopsis thaliana GN=At1g80440 PE=2 SV=1	DR2133	53.9	5e-07	COG4372	Uncharacterized protein conserved in bacteria with the myosin-like domain	K01115	3e-10	63.5	vcn:VOLCADRAFT_99471	phospholipase D [EC:3.1.4.4]	GO:0016310//phosphorylation	GO:0016301//kinase activity	-	ko03013//RNA transport;ko03015//mRNA surveillance pathway;ko01100//Metabolic pathways;ko04144//Endocytosis;ko00565//Ether lipid metabolism;ko00564//Glycerophospholipid metabolism
CL6545.Contig8_All	1363	7	38	0.2443	1.352	2.46837	Up	1.34181e-06	1.42218e-05	gi|326514666|dbj|BAJ96320.1|	407.9	8e-141	predicted protein [Hordeum vulgare subsp. vulgare] >gi|326520732|dbj|BAJ92729.1| predicted protein [Hordeum vulgare subsp. vulgare]	gi|241989284|dbj|AK336262.1|	785	0	Triticum aestivum cDNA, clone: SET3_K02, cultivar: Chinese Spring	--	--	--	--	alr4696	82	4e-18	COG1186	Protein chain release factor B	K15033	1e-135	390	bdi:100839553	peptidyl-tRNA hydrolase ICT1 [EC:3.1.1.29]	GO:0070126//mitochondrial translational termination;GO:0072344//rescue of stalled ribosome	GO:0004045//aminoacyl-tRNA hydrolase activity;GO:0016149//translation release factor activity, codon specific;GO:0043022//ribosome binding;GO:0016150//translation release factor activity, codon nonspecific	GO:0005762//mitochondrial large ribosomal subunit	--
Unigene10486_All	938	5	27	0.2536	1.3959	2.46057	Up	5.28772e-05	0.000443519	gi|326528971|dbj|BAJ97507.1|	188.3	6e-58	predicted protein [Hordeum vulgare subsp. vulgare]	gi|554781705|dbj|AK435488.1|	200	2e-48	Brachypodium distachyon mRNA, clone: PL016C01-A-073_C07	Q9FYB5	82.4	6e-19	DNJ11_ARATH Chaperone protein dnaJ 11, chloroplastic OS=Arabidopsis thaliana GN=ATJ11 PE=1 SV=2	MTH1291	71.6	2e-13	COG0484	DnaJ-class molecular chaperone with C-terminal Zn finger domain	K03686	9e-13	69.7	ppp:PHYPADRAFT_186467	molecular chaperone DnaJ	-	-	GO:0005739//mitochondrion;GO:0009536//plastid	ko04141//Protein processing in endoplasmic reticulum
Unigene26778_All	783	5	27	0.3038	1.6722	2.46055	Up	5.28772e-05	0.000443446	gi|223496736|gb|EEF22059.1|	54.3	1e-06	conserved hypothetical protein, partial [Ricinus communis]	--	--	--	--	--	--	--	--	--	--	--	--	--	K14325	5e-06	48.5	sbi:SORBI_03g046480	RNA-binding protein with serine-rich domain 1	-	-	-	ko03013//RNA transport;ko03015//mRNA surveillance pathway
CL2927.Contig1_All	2496	10	54	0.1906	1.0491	2.46053	Up	7.59844e-09	1.01695e-07	gi|474405803|gb|EMS66458.1|	56.6	4e-07	putative isoaspartyl peptidase/L-asparaginase 2 [Triticum urartu]	gi|554781358|dbj|AK435139.1|	121	4e-24	Brachypodium distachyon mRNA, clone: PL016C01-A-070_H08	Q8GXG1	52.4	7e-07	ASPGB_ARATH Probable isoaspartyl peptidase/L-asparaginase 2 OS=Arabidopsis thaliana GN=At3g16150 PE=2 SV=2	--	--	--	--	--	K13051	1e-07	55.8	sbi:SORBI_06g030910	beta-aspartyl-peptidase (threonine type) [EC:3.4.19.5]	-	-	-	--
Unigene28497_All	801	5	27	0.297	1.6346	2.4604	Up	5.28772e-05	0.000443494	gi|944063654|gb|KQJ99244.1|	56.2	1e-56	hypothetical protein BRADI_3g41960 [Brachypodium distachyon]	gi|357168545|ref|XR_138601.1|	79.8	5e-12	PREDICTED: Brachypodium distachyon disease resistance protein RGA2-like (LOC100822717), miscRNA	Q9FI14	63.5	3e-11	TAO1_ARATH Disease resistance protein TAO1 OS=Arabidopsis thaliana GN=TAO1 PE=3 SV=1	RSp0842	54.7	7e-08	COG4886	Leucine-rich repeat (LRR) protein	K03013	2e-07	53.1	vvi:100258335	DNA-directed RNA polymerases I, II, and III subunit RPABC1	-	-	-	ko01100//Metabolic pathways;ko03020//RNA polymerase;ko00240//Pyrimidine metabolism;ko00230//Purine metabolism
Unigene22957_All	1829	5	27	0.1301	0.7159	2.46014	Up	5.28772e-05	0.000443398	gi|672194870|ref|XP_008776400.1|	595.9	0	PREDICTED: uncharacterized protein LOC103696520 [Phoenix dactylifera]	gi|292789604|dbj|AK339173.1|	69.9	1e-08	Lotus japonicus cDNA, clone: LjFL3-052-DH06, HTC	P08688	238	9e-75	ALB2_PEA Albumin-2 OS=Pisum sativum PE=2 SV=1	--	--	--	--	--	--	--	--	--	--	-	-	-	--
CL19603.Contig3_All	2331	5	27	0.1021	0.5617	2.45982	Up	5.28772e-05	0.00044347	gi|326528369|dbj|BAJ93366.1|	62	1e-07	predicted protein [Hordeum vulgare subsp. vulgare]	gi|514815181|ref|XM_004982295.1|	482	1e-132	PREDICTED: Setaria italica transcription factor PIF1-like (LOC101760676), transcript variant X3, mRNA	Q8GZM7	195	2e-54	PIF1_ARATH Transcription factor PIF1 OS=Arabidopsis thaliana GN=PIF1 PE=1 SV=1	Cgl1939	48.1	6e-08	COG0532	Translation initiation factor 2 (IF-2; GTPase)	K12126	1e-36	146	aly:ARALYDRAFT_471048	phytochrome-interacting factor 3	-	-	-	ko04712//Circadian rhythm - plant;ko04075//Plant hormone signal transduction;ko04626//Plant-pathogen interaction;ko03018//RNA degradation
CL19349.Contig21_All	3287	5	27	0.0724	0.3983	2.45979	Up	5.28772e-05	0.000443422	gi|944238934|gb|KQL03242.1|	59.7	1e-06	hypothetical protein SETIT_000525mg [Setaria italica]	--	--	--	--	Q9C5H4	52.4	2e-06	Y3627_ARATH VHS domain-containing protein At3g16270 OS=Arabidopsis thaliana GN=At3g16270 PE=1 SV=1	--	--	--	--	--	--	--	--	--	--	-	-	-	--
CL3172.Contig10_All	3876	6	32	0.0736	0.4004	2.44366	Up	1.09913e-05	0.000102583	gi|566187240|ref|XP_002313866.2|	61.2	4e-07	hypothetical protein POPTR_0009s10030g [Populus trichocarpa] >gi|550331421|gb|EEE87821.2| hypothetical protein POPTR_0009s10030g [Populus trichocarpa]	gi|151421009|dbj|AK252361.1|	115	4e-22	Hordeum vulgare subsp. vulgare cDNA clone: FLbaf161b24, mRNA sequence	Q9FPQ6	52.8	1e-06	GP1_CHLRE Vegetative cell wall protein gp1 OS=Chlamydomonas reinhardtii GN=GP1 PE=1 SV=1	--	--	--	--	--	--	--	--	--	--	-	-	-	--
Unigene13148_All	4554	6	32	0.0627	0.3408	2.44239	Up	1.09913e-05	0.000102589	gi|474389449|gb|EMS65207.1|	845.1	0	Disease resistance protein RPP13 [Triticum urartu]	gi|357161808|ref|XM_003579162.1|	375	1e-100	PREDICTED: Brachypodium distachyon disease resistance protein RPM1-like (LOC100842395), mRNA	Q9M667	224	1e-60	RPP13_ARATH Disease resistance protein RPP13 OS=Arabidopsis thaliana GN=RPP13 PE=2 SV=2	--	--	--	--	--	K13457	1e-89	324	vvi:100252764	disease resistance protein RPM1	-	-	-	ko04626//Plant-pathogen interaction
CL11310.Contig2_All	1285	13	69	0.4813	2.604	2.43572	Up	7.67952e-11	1.21338e-09	gi|1001621787|emb|CFV04498.1|	613.6	0	GA2ox-D9 [Triticum aestivum]	gi|357150303|ref|XM_003575365.1|	983	0	PREDICTED: Brachypodium distachyon gibberellin 2-beta-dioxygenase 8-like (LOC100844598), mRNA	O49561	348	2e-118	G2OX8_ARATH Gibberellin 2-beta-dioxygenase 8 OS=Arabidopsis thaliana GN=GA2OX8 PE=1 SV=2	PA0147	105	6e-25	COG3491	Isopenicillin N synthase and related dioxygenases	K06892	2e-44	159	aly:ARALYDRAFT_479418		GO:0055114//oxidation-reduction process	GO:0046872//metal ion binding;GO:0016491//oxidoreductase activity	-	ko01110//Biosynthesis of secondary metabolites;ko01100//Metabolic pathways;ko00904//Diterpenoid biosynthesis
Unigene12775_All	2401	51	270	1.0106	5.4533	2.43192	Up	2.70266e-38	1.15272e-36	gi|218136547|gb|ACK57536.1|	1372.8	0	iron/phytosiderophore transporter [Avena sativa]	gi|218136546|gb|FJ477297.1|	3994	0	Avena sativa iron/phytosiderophore transporter mRNA, complete cds	Q9AY27	1063	0	YS1_MAIZE Iron-phytosiderophore transporter yellow stripe 1 OS=Zea mays GN=YS1 PE=2 SV=1	YGL114w	136	1e-32	COG1297	Predicted membrane protein	--	--	--	--	--	GO:0055072//iron ion homeostasis;GO:0006811//ion transport;GO:0055085//transmembrane transport	-	GO:0016021//integral component of membrane	--
CL9995.Contig2_All	848	11	58	0.6172	3.3168	2.42598	Up	2.80478e-09	3.91108e-08	gi|1002857004|ref|XP_015693168.1|	298.5	1e-96	PREDICTED: auxin transporter-like protein 2 [Oryza brachyantha] >gi|1002857006|ref|XP_015693169.1| PREDICTED: auxin transporter-like protein 2 [Oryza brachyantha]	gi|514784582|ref|XM_004970569.1|	545	1e-152	PREDICTED: Setaria italica auxin transporter-like protein 1-like (LOC101761909), mRNA	Q5N892	285	1e-93	LAX1_ORYSJ Auxin transporter-like protein 1 OS=Oryza sativa subsp. japonica GN=Os01g0856500 PE=2 SV=2	--	--	--	--	--	K13946	5e-95	290	sbi:SORBI_09g021990	auxin influx carrier (AUX1 LAX family)	GO:0003333//amino acid transmembrane transport	GO:0015171//amino acid transmembrane transporter activity	GO:0005886//plasma membrane;GO:0016021//integral component of membrane	ko04075//Plant hormone signal transduction
CL9739.Contig1_All	674	16	84	1.1294	6.0437	2.41988	Up	7.92472e-13	1.42863e-11	gi|669030952|emb|CDM85668.1|	300.1	2e-100	unnamed protein product [Triticum aestivum]	gi|514786373|ref|XM_004971013.1|	555	1e-155	PREDICTED: Setaria italica probable auxin efflux carrier component 6-like (LOC101761911), mRNA	Q5JLM1	293	2e-99	PIN6_ORYSJ Probable auxin efflux carrier component 6 OS=Oryza sativa subsp. japonica GN=PIN6 PE=2 SV=1	DR2133	56.6	8e-09	COG4372	Uncharacterized protein conserved in bacteria with the myosin-like domain	K13947	4e-99	293	osa:4324368	auxin efflux carrier family	GO:0055085//transmembrane transport;GO:0080162//intracellular auxin transport;GO:0009734//auxin-activated signaling pathway;GO:0009555//pollen development;GO:0010252//auxin homeostasis	GO:0080161//auxin transmembrane transporter activity	GO:0016021//integral component of membrane;GO:0005783//endoplasmic reticulum	--
Unigene21845_All	831	5	26	0.2863	1.5173	2.40591	Up	9.11926e-05	0.000733669	gi|414591207|tpg|DAA41778.1|	56.2	8e-07	TPA: hypothetical protein ZEAMMB73_828453 [Zea mays]	gi|514737147|ref|XM_004958658.1|	107	2e-20	PREDICTED: Setaria italica probable galacturonosyltransferase 7-like (LOC101754817), transcript variant X2, mRNA	--	--	--	--	--	--	--	--	--	K13648	2e-08	56.2	sbi:SORBI_02g043170	alpha-1,4-galacturonosyltransferase [EC:2.4.1.43]	-	-	-	ko01110//Biosynthesis of secondary metabolites;ko00520//Amino sugar and nucleotide sugar metabolism;ko00500//Starch and sucrose metabolism
CL1087.Contig10_All	2289	11	57	0.2286	1.2076	2.40125	Up	4.79044e-09	6.53507e-08	gi|473913173|gb|EMS49670.1|	99	3e-19	hypothetical protein TRIUR3_15125 [Triticum urartu]	--	--	--	--	Q9FPQ6	54.3	3e-07	GP1_CHLRE Vegetative cell wall protein gp1 OS=Chlamydomonas reinhardtii GN=GP1 PE=1 SV=1	--	--	--	--	--	K03126	6e-06	37.4	gmx:100787779	transcription initiation factor TFIID subunit 12	-	-	-	ko03022//Basal transcription factors
CL18031.Contig2_All	608	11	57	0.8608	4.5463	2.40094	Up	4.79044e-09	6.53565e-08	gi|475619002|gb|EMT30629.1|	112.1	3e-30	hypothetical protein F775_43353 [Aegilops tauschii]	gi|514786458|ref|XM_004971035.1|	67.9	1e-08	PREDICTED: Setaria italica uncharacterized LOC101771379 (LOC101771379), mRNA	--	--	--	--	--	--	--	--	--	--	--	--	--	--	-	-	-	--
CL4418.Contig3_All	1255	6	31	0.2275	1.1979	2.39657	Up	1.88891e-05	0.000170321	gi|475499723|gb|EMT04195.1|	152.9	2e-38	tRNA pseudouridine synthase 3 [Aegilops tauschii]	--	--	--	--	--	--	--	--	--	--	--	--	--	--	--	--	--	--	GO:0000154//rRNA modification	GO:0030515//snoRNA binding	GO:0032040//small-subunit processome;GO:0031428//box C/D snoRNP complex;GO:0005739//mitochondrion	--
CL10288.Contig4_All	1020	6	31	0.2799	1.4738	2.39656	Up	1.88891e-05	0.000170331	gi|475560009|gb|EMT13465.1|	192.2	3e-58	hypothetical protein F775_31690 [Aegilops tauschii]	gi|573916639|ref|XM_006645904.1|	125	1e-25	PREDICTED: Oryza brachyantha uncharacterized LOC102713785 (LOC102713785), mRNA	--	--	--	--	--	--	--	--	--	--	--	--	--	--	-	-	-	--
CL5697.Contig2_All	2676	6	31	0.1067	0.5618	2.3965	Up	1.88891e-05	0.000170341	gi|242085720|ref|XP_002443285.1|	83.6	3e-14	hypothetical protein SORBIDRAFT_08g016940 [Sorghum bicolor]	gi|49388843|dbj|AP005692.3|	79.8	2e-11	Oryza sativa Japonica Group genomic DNA, chromosome 9, BAC clone:OSJNBa0055N01	P93295	51.2	3e-07	M310_ARATH Uncharacterized mitochondrial protein AtMg00310 OS=Arabidopsis thaliana GN=AtMg00310 PE=4 SV=1	--	--	--	--	--	K12619	7e-43	83.2	vvi:100260845	5'-3' exoribonuclease 2 [EC:3.1.13.-]	-	-	-	ko03013//RNA transport;ko03015//mRNA surveillance pathway;ko03018//RNA degradation;ko03008//Ribosome biogenesis in eukaryotes
CL19637.Contig5_All	5565	7	36	0.0598	0.3137	2.39117	Up	3.95684e-06	3.94096e-05	gi|242055819|ref|XP_002457055.1|	428.3	0	hypothetical protein SORBIDRAFT_03g000560 [Sorghum bicolor] >gi|241929030|gb|EES02175.1| hypothetical protein SORBI_003G004300 [Sorghum bicolor]	gi|241988525|dbj|AK335783.1|	2670	0	Triticum aestivum cDNA, clone: WT013_M06, cultivar: Chinese Spring	P58223	90.9	2e-37	Y4837_ARATH KH domain-containing protein At4g18375 OS=Arabidopsis thaliana GN=At4g18375 PE=2 SV=1	--	--	--	--	--	K13162	4e-39	139	gmx:100786076	poly(rC)-binding protein 2/3/4	-	GO:0003723//RNA binding	-	--
CL19349.Contig45_All	2701	7	36	0.1233	0.6463	2.39003	Up	3.95684e-06	3.9407e-05	--	--	--	--	gi|357113359|ref|XM_003558423.1|	65.9	2e-07	PREDICTED: Brachypodium distachyon uncharacterized LOC100825962 (LOC100825962), mRNA	--	--	--	--	--	--	--	--	--	--	--	--	--	--	-	-	-	--
Unigene39763_All	874	7	36	0.3811	1.9975	2.38995	Up	3.95684e-06	3.94019e-05	--	--	--	--	--	--	--	--	--	--	--	--	--	--	--	--	--	--	--	--	--	--	-	-	-	--
CL8305.Contig1_All	1610	7	36	0.2069	1.0843	2.38976	Up	3.95684e-06	3.94045e-05	gi|721672978|ref|XP_010237096.1|	478.4	1e-163	PREDICTED: F-box/FBD/LRR-repeat protein At1g13570-like [Brachypodium distachyon] >gi|944050433|gb|KQJ86071.1| hypothetical protein BRADI_4g03107 [Brachypodium distachyon]	gi|357128792|ref|XM_003566006.1|	141	3e-30	PREDICTED: Brachypodium distachyon F-box/LRR-repeat protein At3g26920-like (LOC100835319), mRNA	Q8LF09	75.1	3e-14	FDL23_ARATH F-box/FBD/LRR-repeat protein At4g00160 OS=Arabidopsis thaliana GN=At4g00160 PE=2 SV=2	--	--	--	--	--	K03006	2e-08	58.9	vvi:100264310	DNA-directed RNA polymerase II subunit RPB1 [EC:2.7.7.6]	-	-	-	ko01100//Metabolic pathways;ko03020//RNA polymerase;ko00240//Pyrimidine metabolism;ko00230//Purine metabolism
CL19224.Contig2_All	1134	8	41	0.3356	1.7533	2.38526	Up	8.35918e-07	9.1112e-06	gi|326519148|dbj|BAJ96573.1|	373.6	9e-127	predicted protein [Hordeum vulgare subsp. vulgare]	gi|116638625|emb|CT829181.1|	418	1e-114	Oryza sativa (indica cultivar-group) cDNA clone:OSIGCRA102P14, full insert sequence	O04133	114	7e-29	SRC2_SOYBN Protein SRC2 OS=Glycine max GN=SRC2 PE=2 SV=1	DR2417m	53.5	4e-07	COG0595	Predicted hydrolase of the metallo-beta-lactamase superfamily	K01115	3e-08	39.3	vcn:VOLCADRAFT_99471	phospholipase D [EC:3.1.4.4]	-	-	-	ko03013//RNA transport;ko03015//mRNA surveillance pathway;ko01100//Metabolic pathways;ko04144//Endocytosis;ko00565//Ether lipid metabolism;ko00564//Glycerophospholipid metabolism
Unigene8214_All	1180	24	123	0.9677	5.0549	2.38505	Up	7.20842e-18	1.6614e-16	gi|475372471|gb|EMT00567.1|	375.9	7e-129	Nuclear transcription factor Y subunit B-3 [Aegilops tauschii]	gi|116631438|emb|CT837794.1|	490	1e-135	Oryza sativa (indica cultivar-group) cDNA clone:OSIGCRA121O04, full insert sequence	O23310	190	2e-59	NFYB3_ARATH Nuclear transcription factor Y subunit B-3 OS=Arabidopsis thaliana GN=NFYB3 PE=2 SV=1	SPAC23C11.08	122	1e-33	COG2036	Histones H3 and H4	K08065	1e-56	185	gmx:100813169	nuclear transcription Y subunit beta	-	GO:0005488	-	ko03013//RNA transport;ko03015//mRNA surveillance pathway
CL2952.Contig8_All	2617	334	1704	6.0721	31.5757	2.37855	Up	1.34852e-226	3.1202e-224	gi|326496336|dbj|BAJ94630.1|	335.5	0	predicted protein [Hordeum vulgare subsp. vulgare] >gi|326512400|dbj|BAJ99555.1| predicted protein [Hordeum vulgare subsp. vulgare]	gi|357123988|ref|XM_003563641.1|	902	0	PREDICTED: Brachypodium distachyon F-box/kelch-repeat protein At1g80440-like (LOC100823238), mRNA	Q9M8L2	137	4e-57	FBK30_ARATH F-box/kelch-repeat protein At1g80440 OS=Arabidopsis thaliana GN=At1g80440 PE=2 SV=1	DR2133	60.1	1e-08	COG4372	Uncharacterized protein conserved in bacteria with the myosin-like domain	K14325	4e-14	77	osa:4325394	RNA-binding protein with serine-rich domain 1	-	-	-	ko03013//RNA transport;ko03015//mRNA surveillance pathway;ko01100//Metabolic pathways;ko00190//Oxidative phosphorylation
CL6383.Contig1_All	1675	11	56	0.3124	1.6213	2.37568	Up	8.16082e-09	1.0889e-07	gi|475446296|gb|EMT01565.1|	54.3	4e-06	Putative N-acetyltransferase ycf52-like protein [Aegilops tauschii]	gi|357155470|ref|XM_003577083.1|	266	8e-68	PREDICTED: Brachypodium distachyon uncharacterized LOC100838827 (LOC100838827), mRNA	Q9LK03	57.8	2e-08	PERK2_ARATH Proline-rich receptor-like protein kinase PERK2 OS=Arabidopsis thaliana GN=PERK2 PE=2 SV=3	--	--	--	--	--	K02140	4e-08	56.6	ota:Ot10g02310	F-type H+-transporting ATPase subunit g [EC:3.6.3.14]	GO:0008152//metabolic process;GO:0009965//leaf morphogenesis;GO:0030154//cell differentiation	GO:0008080//N-acetyltransferase activity	-	ko03013//RNA transport;ko03015//mRNA surveillance pathway;ko01100//Metabolic pathways;ko00190//Oxidative phosphorylation;ko03040//Spliceosome
CL18191.Contig2_All	1166	29	147	1.1833	6.1137	2.36923	Up	6.35954e-21	1.66327e-19	gi|475602269|gb|EMT25082.1|	495.4	2e-175	Phosphoethanolamine/phosphocholine phosphatase [Aegilops tauschii]	gi|357139117|ref|XM_003571084.1|	577	1e-161	PREDICTED: Brachypodium distachyon inorganic pyrophosphatase 1-like (LOC100821817), mRNA	Q67YC0	282	1e-93	PPSP1_ARATH Inorganic pyrophosphatase 1 OS=Arabidopsis thaliana GN=PS2 PE=1 SV=1	DR2565	52.8	9e-07	COG0247	Fe-S oxidoreductase	K13248	8e-128	370	zma:100502503	pyridoxal phosphate phosphatase PHOSPHO2 [EC:3.1.3.74]	GO:0016311//dephosphorylation	GO:0016791//phosphatase activity	-	ko01100//Metabolic pathways;ko00750//Vitamin B6 metabolism
CL1859.Contig7_All	1482	18	91	0.5779	2.9777	2.36531	Up	1.8564e-13	3.45619e-12	gi|357153332|ref|XP_003576417.1|	591.3	0	PREDICTED: bisdemethoxycurcumin synthase-like [Brachypodium distachyon] >gi|944054206|gb|KQJ89844.1| hypothetical protein BRADI_4g28070 [Brachypodium distachyon]	gi|357153331|ref|XM_003576369.1|	432	1e-118	PREDICTED: Brachypodium distachyon curcuminoid synthase-like (LOC100835138), mRNA	Q8LIL0	415	2e-142	CUS_ORYSJ Bisdemethoxycurcumin synthase OS=Oryza sativa subsp. japonica GN=Os07g0271500 PE=1 SV=2	DRA0326	139	7e-36	COG3424	Predicted naringenin-chalcone synthase	K00660	1e-122	365	zma:100282642	chalcone synthase [EC:2.3.1.74]	GO:0009058//biosynthetic process	GO:0016747//transferase activity, transferring acyl groups other than amino-acyl groups	-	ko01110//Biosynthesis of secondary metabolites;ko01100//Metabolic pathways;ko00941//Flavonoid biosynthesis;ko04712//Circadian rhythm - plant
CL2990.Contig3_All	7315	6	30	0.039	0.1989	2.3505	Up	3.23188e-05	0.0002815	gi|475568947|gb|EMT15641.1|	60.5	2e-06	Putative LRR receptor-like serine/threonine-protein kinase [Aegilops tauschii]	gi|357117740|ref|XR_137812.1|	946	0	PREDICTED: Brachypodium distachyon probable leucine-rich repeat receptor-like protein kinase At1g35710-like (LOC100842916), miscRNA	Q8VZG8	725	0	MIK2_ARATH MDIS1-interacting receptor like kinase 2 OS=Arabidopsis thaliana GN=MIK2 PE=1 SV=3	alr0124_1	132	7e-42	COG4886	Leucine-rich repeat (LRR) protein	K13420	2e-165	499	pop:POPTR_1075175	LRR receptor-like serine/threonine-protein kinase FLS2 [EC:2.7.11.1]	GO:0006468//protein phosphorylation	GO:0004672//protein kinase activity;GO:0005524//ATP binding	GO:0016021//integral component of membrane	ko04626//Plant-pathogen interaction
CL8811.Contig2_All	1712	6	30	0.1667	0.8498	2.34987	Up	3.23188e-05	0.000281484	gi|960473747|ref|XP_014755575.1|	451.8	6e-153	PREDICTED: uncharacterized protein LOC100834217 [Brachypodium distachyon] >gi|944064359|gb|KQJ99949.1| hypothetical protein BRADI_3g46200 [Brachypodium distachyon]	gi|357142620|ref|XM_003572587.1|	337	3e-89	PREDICTED: Brachypodium distachyon uncharacterized LOC100834217 (LOC100834217), mRNA	Q9LSQ3	178	2e-51	BH082_ARATH Transcription factor bHLH82 OS=Arabidopsis thaliana GN=BHLH82 PE=2 SV=1	--	--	--	--	--	K12126	5e-15	79.3	aly:ARALYDRAFT_471048	phytochrome-interacting factor 3	-	-	-	ko04712//Circadian rhythm - plant;ko04075//Plant hormone signal transduction;ko04626//Plant-pathogen interaction
Unigene6926_All	4487	6	30	0.0636	0.3242	2.34979	Up	3.23188e-05	0.00028142	gi|474389449|gb|EMS65207.1|	845.1	0	Disease resistance protein RPP13 [Triticum urartu]	gi|357161808|ref|XM_003579162.1|	375	1e-100	PREDICTED: Brachypodium distachyon disease resistance protein RPM1-like (LOC100842395), mRNA	Q9M667	224	1e-60	RPP13_ARATH Disease resistance protein RPP13 OS=Arabidopsis thaliana GN=RPP13 PE=2 SV=2	--	--	--	--	--	K13457	9e-90	324	vvi:100252764	disease resistance protein RPM1	-	-	-	ko04626//Plant-pathogen interaction
CL20100.Contig1_All	1532	6	30	0.1863	0.9496	2.34969	Up	3.23188e-05	0.000281436	gi|60678627|gb|AAX33674.1|	73.2	3e-11	plus agglutinin [Chlamydomonas incerta]	--	--	--	--	Q9FPQ6	93.6	5e-20	GP1_CHLRE Vegetative cell wall protein gp1 OS=Chlamydomonas reinhardtii GN=GP1 PE=1 SV=1	Rv3876	65.1	2e-10	COG0455	ATPases involved in chromosome partitioning	K01115	9e-21	95.9	vcn:VOLCADRAFT_99471	phospholipase D [EC:3.1.4.4]	-	-	-	ko01100//Metabolic pathways;ko04144//Endocytosis;ko00565//Ether lipid metabolism;ko00564//Glycerophospholipid metabolism
CL6224.Contig6_All	963	7	35	0.3458	1.7625	2.34961	Up	6.75576e-06	6.51719e-05	gi|326503262|dbj|BAJ99256.1|	434.1	5e-152	predicted protein [Hordeum vulgare subsp. vulgare] >gi|326514890|dbj|BAJ99806.1| predicted protein [Hordeum vulgare subsp. vulgare]	gi|242375510|emb|FP101431.1|	502	1e-139	Phyllostachys edulis cDNA clone: bphylf027h11, full insert sequence	A7NY33	320	4e-109	PER4_VITVI Peroxidase 4 OS=Vitis vinifera GN=GSVIVT00023967001 PE=1 SV=1	DR2133	53.1	3e-07	COG4372	Uncharacterized protein conserved in bacteria with the myosin-like domain	K00430	2e-114	334	bdi:100826951	peroxidase [EC:1.11.1.7]	GO:0006979//response to oxidative stress;GO:0042744//hydrogen peroxide catabolic process;GO:0055114//oxidation-reduction process	GO:0046872//metal ion binding;GO:0020037//heme binding;GO:0004601//peroxidase activity	GO:0005576//extracellular region	ko01110//Biosynthesis of secondary metabolites;ko00360//Phenylalanine metabolism;ko00940//Phenylpropanoid biosynthesis;ko01100//Metabolic pathways
CL1379.Contig13_All	1800	7	35	0.185	0.9429	2.34958	Up	6.75576e-06	6.51678e-05	gi|357156197|ref|XP_003577373.1|	55.8	7e-06	PREDICTED: probable LRR receptor-like serine/threonine-protein kinase At5g10290 [Brachypodium distachyon] >gi|944052231|gb|KQJ87869.1| hypothetical protein BRADI_4g14000 [Brachypodium distachyon] >gi|944052232|gb|KQJ87870.1| hypothetical protein BRADI_4g14000 [Brachypodium distachyon] >gi|944052233|gb|KQJ87871.1| hypothetical protein BRADI_4g14000 [Brachypodium distachyon]	gi|115336258|gb|DQ917431.1|	111	3e-21	Penstemon rostriflorus microsatellite Pen25 sequence	--	--	--	--	--	--	--	--	--	--	--	--	--	--	-	-	-	--
CL155.Contig2_All	572	11	55	0.9149	4.6629	2.34954	Up	1.38656e-08	1.8152e-07	gi|1002874048|ref|XP_015698378.1|	54.7	8e-07	PREDICTED: receptor-like protein kinase HSL1 [Oryza brachyantha]	gi|514755509|ref|XM_004963242.1|	240	2e-60	PREDICTED: Setaria italica receptor-like protein kinase HAIKU2-like (LOC101775511), mRNA	Q42371	70.9	2e-14	ERECT_ARATH LRR receptor-like serine/threonine-protein kinase ERECTA OS=Arabidopsis thaliana GN=ERECTA PE=1 SV=1	--	--	--	--	--	K00924	4e-15	73.9	osa:4341290	[EC:2.7.1.-]	GO:0010103//stomatal complex morphogenesis;GO:0010363//regulation of plant-type hypersensitive response;GO:0006612//protein targeting to membrane;GO:0010051//xylem and phloem pattern formation;GO:0006468//protein phosphorylation;GO:0007165//signal transduction;GO:0009963//positive regulation of flavonoid biosynthetic process;GO:0002237//response to molecule of bacterial origin;GO:0048443//stamen …	GO:0004674//protein serine/threonine kinase activity;GO:0005524//ATP binding	GO:0016023//cytoplasmic, membrane-bounded vesicle;GO:0016021//integral component of membrane	--
Unigene11665_All	1104	17	85	0.7326	3.7337	2.34951	Up	1.43937e-12	2.55184e-11	gi|326528971|dbj|BAJ97507.1|	192.2	9e-59	predicted protein [Hordeum vulgare subsp. vulgare]	gi|554781705|dbj|AK435488.1|	174	1e-40	Brachypodium distachyon mRNA, clone: PL016C01-A-073_C07	Q9FYB5	83.2	6e-19	DNJ11_ARATH Chaperone protein dnaJ 11, chloroplastic OS=Arabidopsis thaliana GN=ATJ11 PE=1 SV=2	alr2447	68.6	4e-12	COG0484	DnaJ-class molecular chaperone with C-terminal Zn finger domain	K03686	3e-11	65.9	zma:100191825	molecular chaperone DnaJ	-	-	GO:0005739//mitochondrion;GO:0009536//plastid	ko01100//Metabolic pathways;ko00500//Starch and sucrose metabolism;ko00040//Pentose and glucuronate interconversions
Unigene15658_All	1558	11	55	0.3359	1.7119	2.34949	Up	1.38656e-08	1.81504e-07	gi|475564980|gb|EMT14666.1|	712.2	0	Auxin-induced protein 5NG4 [Aegilops tauschii]	gi|357133700|ref|XM_003568414.1|	1289	0	PREDICTED: Brachypodium distachyon auxin-induced protein 5NG4-like (LOC100838093), mRNA	Q9FL41	455	8e-158	WTR38_ARATH WAT1-related protein At5g07050 OS=Arabidopsis thaliana GN=At5g07050 PE=2 SV=1	CAC1538	57	3e-08	COG0697	Permeases of the drug/metabolite transporter (DMT) superfamily	K14325	2e-06	51.6	gmx:100804778	RNA-binding protein with serine-rich domain 1	GO:0055085//transmembrane transport	GO:0022857//transmembrane transporter activity	GO:0016021//integral component of membrane;GO:0005886//plasma membrane	ko03013//RNA transport;ko03015//mRNA surveillance pathway
CL13732.Contig1_All	265	6	30	1.0772	5.4899	2.34949	Up	3.23188e-05	0.000281468	gi|944064605|gb|KQK00196.1|	48.1	6e-06	hypothetical protein BRADI_3g47890 [Brachypodium distachyon]	gi|554780925|dbj|AK434704.1|	95.6	2e-17	Brachypodium distachyon mRNA, clone: PL016C01-A-067_K21	--	--	--	--	--	--	--	--	--	--	--	--	--	--	-	-	-	--
Unigene19122_All	293	6	30	0.9743	4.9652	2.34941	Up	3.23188e-05	0.000281452	--	--	--	--	--	--	--	--	--	--	--	--	--	--	--	--	--	--	--	--	--	--	-	-	-	--
CL7734.Contig4_All	794	8	40	0.4794	2.443	2.34935	Up	1.42489e-06	1.50486e-05	gi|475605144|gb|EMT25969.1|	153.7	2e-44	Protein FD [Aegilops tauschii]	gi|357144190|ref|XM_003573157.1|	141	1e-30	PREDICTED: Brachypodium distachyon protein FD-like (LOC100834723), mRNA	Q7PCC6	84.3	2e-19	FDP_ARATH bZIP transcription factor 27 OS=Arabidopsis thaliana GN=FDP PE=1 SV=1	--	--	--	--	--	K14432	5e-16	77.4	mtr:MTR_8g043960	ABA responsive element binding factor	-	-	-	ko04075//Plant hormone signal transduction
Unigene39258_All	2406	13	64	0.2571	1.2899	2.32686	Up	1.09192e-09	1.57432e-08	--	--	--	--	--	--	--	--	--	--	--	--	--	--	--	--	--	--	--	--	--	--	-	-	-	--
CL15683.Contig2_All	1199	23	113	0.9127	4.5703	2.32408	Up	4.52726e-16	9.60416e-15	gi|326488993|dbj|BAJ98108.1|	229.2	8e-70	predicted protein [Hordeum vulgare subsp. vulgare]	gi|357111994|ref|XM_003557747.1|	168	1e-38	PREDICTED: Brachypodium distachyon metacaspase-1-like (LOC100826480), mRNA	Q7XJE6	202	3e-61	MCA1_ARATH Metacaspase-1 OS=Arabidopsis thaliana GN=AMC1 PE=1 SV=1	--	--	--	--	--	--	--	--	--	--	-	-	-	--
CL6163.Contig9_All	2692	9	44	0.1591	0.7926	2.31666	Up	5.13486e-07	5.75139e-06	gi|357142061|ref|XP_003572446.1|	185.3	2e-48	PREDICTED: probable plastidic glucose transporter 2 [Brachypodium distachyon] >gi|721654943|ref|XP_010234133.1| PREDICTED: probable plastidic glucose transporter 2 [Brachypodium distachyon] >gi|721654949|ref|XP_010234134.1| PREDICTED: probable plastidic glucose transporter 2 [Brachypodium distachyon] >gi|721654952|ref|XP_010234135.1| PREDICTED: probable plastidic glucose transporter 2 [Brachypodi…	gi|357142060|ref|XM_003572398.1|	1477	0	PREDICTED: Brachypodium distachyon probable plastidic glucose transporter 3-like (LOC100838493), mRNA	Q2V4B9	496	3e-167	PLST3_ARATH Probable plastidic glucose transporter 3 OS=Arabidopsis thaliana GN=At1g79820 PE=2 SV=2	sll0771	151	2e-38	COG0477	Permeases of the major facilitator superfamily	K08145	8e-41	158	pop:POPTR_764739	MFS transporter, SP family, solute carrier family 2 (facilitated glucose transporter), member 8	GO:0055085//transmembrane transport;GO:0008643//carbohydrate transport	GO:0022891//substrate-specific transmembrane transporter activity	GO:0016021//integral component of membrane	--
CL15615.Contig1_All	837	26	127	1.4779	7.3581	2.31578	Up	8.11604e-18	1.86556e-16	gi|475609285|gb|EMT27331.1|	323.9	3e-109	GDSL esterase/lipase [Aegilops tauschii]	gi|242382589|emb|FP091831.1|	248	9e-63	Phyllostachys edulis cDNA clone: bphyem118o03, full insert sequence	Q67ZI9	199	8e-62	GDL48_ARATH GDSL esterase/lipase At2g42990 OS=Arabidopsis thaliana GN=At2g42990 PE=2 SV=1	all3634	62.8	1e-10	COG3240	Phospholipase/lecithinase/hemolysin	K00514	6e-13	70.1	rcu:RCOM_1428040	zeta-carotene desaturase [EC:1.3.5.6]	GO:0008152//metabolic process	GO:0016788//hydrolase activity, acting on ester bonds	GO:0016023//cytoplasmic, membrane-bounded vesicle	ko01110//Biosynthesis of secondary metabolites;ko03013//RNA transport;ko00511//Other glycan degradation;ko03015//mRNA surveillance pathway;ko01100//Metabolic pathways;ko00906//Carotenoid biosynthesis
CL2952.Contig10_All	1420	57	278	1.9098	9.4939	2.31358	Up	3.37904e-37	1.40732e-35	gi|944247259|gb|KQL11553.1|	265	1e-150	hypothetical protein SETIT_008017mg [Setaria italica]	gi|357123988|ref|XM_003563641.1|	809	0	PREDICTED: Brachypodium distachyon F-box/kelch-repeat protein At1g80440-like (LOC100823238), mRNA	Q9M8L2	145	9e-61	FBK30_ARATH F-box/kelch-repeat protein At1g80440 OS=Arabidopsis thaliana GN=At1g80440 PE=2 SV=1	DR2133	60.5	4e-09	COG4372	Uncharacterized protein conserved in bacteria with the myosin-like domain	K01115	2e-13	73.6	vcn:VOLCADRAFT_99471	phospholipase D [EC:3.1.4.4]	GO:0016310//phosphorylation	GO:0016301//kinase activity	-	ko01100//Metabolic pathways;ko04144//Endocytosis;ko00565//Ether lipid metabolism;ko00564//Glycerophospholipid metabolism
CL2952.Contig6_All	3020	201	980	3.1666	15.7364	2.3131	Up	7.56614e-127	9.67581e-125	gi|50725404|dbj|BAD32878.1|	300.4	1e-163	kelch repeat-containing F-box-like [Oryza sativa Japonica Group] >gi|50725654|dbj|BAD33120.1| kelch repeat-containing F-box-like [Oryza sativa Japonica Group] >gi|113596019|dbj|BAF19893.1| Os06g0594400 [Oryza sativa Japonica Group] >gi|937923529|dbj|BAS98446.1| Os06g0594400 [Oryza sativa Japonica Group]	gi|357123988|ref|XM_003563641.1|	930	0	PREDICTED: Brachypodium distachyon F-box/kelch-repeat protein At1g80440-like (LOC100823238), mRNA	Q9M8L2	145	7e-38	FBK30_ARATH F-box/kelch-repeat protein At1g80440 OS=Arabidopsis thaliana GN=At1g80440 PE=2 SV=1	DR2133	56.2	3e-07	COG4372	Uncharacterized protein conserved in bacteria with the myosin-like domain	K01051	3e-12	72	gmx:100776781	pectinesterase [EC:3.1.1.11]	-	-	-	ko03013//RNA transport;ko03015//mRNA surveillance pathway;ko01100//Metabolic pathways;ko00500//Starch and sucrose metabolism;ko00040//Pentose and glucuronate interconversions;ko04144//Endocytosis;ko00565//Ether lipid metabolism;ko00564//Glycerophospholipid metabolism
Unigene14593_All	4467	8	39	0.0852	0.4234	2.3131	Up	2.42e-06	2.48232e-05	gi|474389449|gb|EMS65207.1|	845.1	0	Disease resistance protein RPP13 [Triticum urartu]	gi|357161808|ref|XM_003579162.1|	375	1e-100	PREDICTED: Brachypodium distachyon disease resistance protein RPM1-like (LOC100842395), mRNA	Q9M667	224	1e-60	RPP13_ARATH Disease resistance protein RPP13 OS=Arabidopsis thaliana GN=RPP13 PE=2 SV=2	--	--	--	--	--	K13457	8e-90	324	vvi:100252764	disease resistance protein RPM1	-	-	-	ko04626//Plant-pathogen interaction
Unigene39212_All	2017	7	34	0.1651	0.8174	2.3077	Up	1.14875e-05	0.000106942	gi|721636954|ref|XP_010231224.1|	973	0	PREDICTED: putative disease resistance protein RGA3 [Brachypodium distachyon] >gi|944070156|gb|KQK05640.1| hypothetical protein BRADI_2g21360 [Brachypodium distachyon]	gi|116012398|dbj|AK243033.1|	722	0	Oryza sativa Japonica Group cDNA, clone: J100005E18, full insert sequence	Q7XBQ9	189	2e-50	RGA2_SOLBU Disease resistance protein RGA2 OS=Solanum bulbocastanum GN=RGA2 PE=1 SV=1	MA2301_1	77	7e-15	COG4886	Leucine-rich repeat (LRR) protein	K03013	1e-84	291	vvi:100258335	DNA-directed RNA polymerases I, II, and III subunit RPABC1	-	GO:0043531//ADP binding	-	ko01100//Metabolic pathways;ko03020//RNA polymerase;ko00240//Pyrimidine metabolism;ko00230//Purine metabolism;ko04626//Plant-pathogen interaction
CL7944.Contig2_All	882	7	34	0.3776	1.8694	2.30764	Up	1.14875e-05	0.000106948	gi|475582934|gb|EMT19289.1|	286.2	2e-96	hypothetical protein F775_07048 [Aegilops tauschii]	gi|151420389|dbj|AK251741.1|	450	1e-123	Hordeum vulgare subsp. vulgare cDNA clone: FLbaf132m01, mRNA sequence	Q7EZ57	208	1e-67	HS188_ORYSJ 18.8 kDa class V heat shock protein OS=Oryza sativa subsp. japonica GN=HSP18.8 PE=2 SV=1	TM0374	53.5	3e-08	COG0071	Molecular chaperone (small heat shock protein)	K13993	3e-19	84	mtr:MTR_4g091590	HSP20 family protein	GO:0009644//response to high light intensity;GO:0042542//response to hydrogen peroxide;GO:0009408//response to heat	-	-	ko04141//Protein processing in endoplasmic reticulum
CL1337.Contig1_All	1765	7	34	0.1887	0.9342	2.30764	Up	1.14875e-05	0.000106955	gi|326505558|dbj|BAJ95450.1|	287.7	1e-89	predicted protein [Hordeum vulgare subsp. vulgare]	gi|357113060|ref|XM_003558275.1|	460	1e-126	PREDICTED: Brachypodium distachyon transcription factor PIF5-like (LOC100831583), mRNA	Q8GZM7	77	1e-21	PIF1_ARATH Transcription factor PIF1 OS=Arabidopsis thaliana GN=PIF1 PE=1 SV=1	--	--	--	--	--	K12126	2e-19	65.5	aly:ARALYDRAFT_471048	phytochrome-interacting factor 3	-	GO:0046983//protein dimerization activity;GO:0003677//DNA binding	-	ko04712//Circadian rhythm - plant
Unigene33355_All	876	21	102	1.1406	5.6465	2.30756	Up	1.58217e-14	3.11023e-13	gi|326496899|dbj|BAJ98476.1|	276.2	4e-84	predicted protein [Hordeum vulgare subsp. vulgare]	gi|357127381|ref|XM_003565312.1|	224	1e-55	PREDICTED: Brachypodium distachyon uncharacterized LOC100827660 (LOC100827660), mRNA	--	--	--	--	--	--	--	--	--	--	--	--	--	--	-	-	GO:0005739//mitochondrion	--
Unigene28531_All	4911	19	92	0.1841	0.9085	2.303	Up	3.29852e-13	6.06779e-12	gi|475541144|gb|EMT09727.1|	705.7	0	hypothetical protein F775_13549 [Aegilops tauschii]	gi|115440188|ref|NM_001050909.1|	264	9e-67	Oryza sativa Japonica Group Os01g0770000 (Os01g0770000) mRNA, complete cds	Q93ZR6	286	1e-84	WSD1_ARATH O-acyltransferase WSD1 OS=Arabidopsis thaliana GN=WSD1 PE=2 SV=1	DR2133	52.8	5e-06	COG4372	Uncharacterized protein conserved in bacteria with the myosin-like domain	K15406	2e-84	286	ath:AT5G37300	wax-ester synthase / diacylglycerol O-acyltransferase [EC:2.3.1.75 2.3.1.20]	GO:0019432//triglyceride biosynthetic process	GO:0004144//diacylglycerol O-acyltransferase activity;GO:0047196//long-chain-alcohol O-fatty-acyltransferase activity	GO:0005886//plasma membrane	ko00073//Cutin, suberine and wax biosynthesis
CL7196.Contig4_All	658	113	547	8.1706	40.3133	2.30274	Up	3.31508e-71	2.39499e-69	gi|375152226|gb|AFA36571.1|	224.2	1e-72	putative brown planthopper susceptibility protein, partial [Lolium perenne]	gi|21902322|gb|AF498268.1|	406	1e-110	Haynaldia villosa clone kong28 mRNA	O23193	47.4	2e-06	CBSX1_ARATH CBS domain-containing protein CBSX1, chloroplastic OS=Arabidopsis thaliana GN=CBSX1 PE=1 SV=2	MK0907_2	61.2	1e-11	COG0517	FOG: CBS domain	K00088	3e-06	48.5	cme:CML243C	IMP dehydrogenase [EC:1.1.1.205]	-	-	-	ko01110//Biosynthesis of secondary metabolites;ko01100//Metabolic pathways;ko00230//Purine metabolism
Unigene33685_All	1548	6	29	0.1844	0.9085	2.30065	Up	5.50394e-05	0.000459603	--	--	--	--	gi|193848478|gb|EU730894.1|	67.9	4e-08	Brachypodium distachyon clone BAC DB009L22, complete sequence	--	--	--	--	--	--	--	--	--	--	--	--	--	--	-	-	-	--
Unigene4368_All	1748	6	29	0.1633	0.8045	2.30057	Up	5.50394e-05	0.000459553	--	--	--	--	gi|189171561|gb|EF577711.1|	67.9	4e-08	Oryza australiensis chromosome 8 anonymous locus NP123 genomic sequence	--	--	--	--	--	--	--	--	--	--	--	--	--	--	-	-	-	--
CL1684.Contig22_All	3294	6	29	0.0867	0.4269	2.29979	Up	5.50394e-05	0.000459578	gi|669027069|emb|CDM80267.1|	78.2	1e-12	unnamed protein product [Triticum aestivum]	gi|357140009|ref|XM_003571519.1|	105	3e-19	PREDICTED: Brachypodium distachyon O-acyltransferase WSD1-like (LOC100844081), mRNA	Q93ZR6	234	3e-67	WSD1_ARATH O-acyltransferase WSD1 OS=Arabidopsis thaliana GN=WSD1 PE=2 SV=1	--	--	--	--	--	K15406	2e-67	236	aly:ARALYDRAFT_330267	wax-ester synthase / diacylglycerol O-acyltransferase [EC:2.3.1.75 2.3.1.20]	GO:0019432//triglyceride biosynthetic process	GO:0004144//diacylglycerol O-acyltransferase activity;GO:0047196//long-chain-alcohol O-fatty-acyltransferase activity	GO:0005886//plasma membrane	ko00073//Cutin, suberine and wax biosynthesis
CL19349.Contig18_All	3167	11	53	0.1653	0.8115	2.2955	Up	3.96952e-08	4.99387e-07	--	--	--	--	gi|357113359|ref|XM_003558423.1|	65.9	3e-07	PREDICTED: Brachypodium distachyon uncharacterized LOC100825962 (LOC100825962), mRNA	--	--	--	--	--	--	--	--	--	--	--	--	--	--	-	-	-	--
Unigene18866_All	2441	10	48	0.1949	0.9536	2.29065	Up	1.85215e-07	2.17608e-06	gi|475589560|gb|EMT21201.1|	1338.2	0	Putative serine/threonine-protein kinase receptor [Aegilops tauschii]	gi|357167558|ref|XM_003581174.1|	745	0	PREDICTED: Brachypodium distachyon G-type lectin S-receptor-like serine/threonine-protein kinase At2g19130-like (LOC100833353), mRNA	O64477	684	0	Y2913_ARATH G-type lectin S-receptor-like serine/threonine-protein kinase At2g19130 OS=Arabidopsis thaliana GN=At2g19130 PE=2 SV=1	lin1934_1	88.6	3e-18	COG0515	Serine/threonine protein kinase	K04733	2e-64	221	smo:SELMODRAFT_159261	interleukin-1 receptor-associated kinase 4 [EC:2.7.11.1]	GO:0006468//protein phosphorylation	GO:0004674//protein serine/threonine kinase activity;GO:0000166//nucleotide binding	GO:0016023//cytoplasmic, membrane-bounded vesicle;GO:0005886//plasma membrane	ko04075//Plant hormone signal transduction;ko04626//Plant-pathogen interaction
Unigene67398_All	656	46	220	3.3362	16.2632	2.28533	Up	2.42246e-29	8.34187e-28	gi|475576430|gb|EMT17542.1|	164.9	9e-48	Cytochrome P450 78A3 [Aegilops tauschii]	gi|241987532|dbj|AK334789.1|	212	4e-52	Triticum aestivum cDNA, clone: WT011_B07, cultivar: Chinese Spring	Q9SLP1	115	1e-29	C78A9_ARATH Cytochrome P450 78A9 OS=Arabidopsis thaliana GN=CYP78A9 PE=2 SV=1	--	--	--	--	--	K00517	1e-27	110	ath:AT1G01190	[EC:1.14.-.-]	GO:0044550//secondary metabolite biosynthetic process;GO:0055114//oxidation-reduction process	GO:0016709//oxidoreductase activity, acting on paired donors, with incorporation or reduction of molecular oxygen, NAD(P)H as one donor, and incorporation of one atom of oxygen;GO:0020037//heme binding;GO:0005506//iron ion binding	GO:0016021//integral component of membrane	ko01110//Biosynthesis of secondary metabolites;ko00945//Stilbenoid, diarylheptanoid and gingerol biosynthesis;ko00903//Limonene and pinene degradation;ko00944//Flavone and flavonol biosynthesis;ko01100//Metabolic pathways;ko00941//Flavonoid biosynthesis
Unigene12276_All	506	8	38	0.7522	3.6418	2.27546	Up	4.0945e-06	4.07096e-05	gi|475527894|gb|EMT07547.1|	60.1	6e-09	Hydroxyisourate hydrolase [Aegilops tauschii]	gi|241983296|dbj|AK331236.1|	133	2e-28	Triticum aestivum cDNA, clone: SET6_O17, cultivar: Chinese Spring	Q5JK35	51.2	6e-08	BGL05_ORYSJ Beta-glucosidase 5 OS=Oryza sativa subsp. japonica GN=BGLU5 PE=2 SV=1	--	--	--	--	--	--	--	--	--	--	-	-	-	--
CL8107.Contig15_All	1596	8	38	0.2385	1.1546	2.27533	Up	4.0945e-06	4.07122e-05	--	--	--	--	--	--	--	--	--	--	--	--	--	--	--	--	--	--	--	--	--	--	-	-	-	--
Unigene13320_All	2163	8	38	0.176	0.852	2.27528	Up	4.0945e-06	4.0707e-05	--	--	--	--	--	--	--	--	--	--	--	--	--	--	--	--	--	--	--	--	--	--	-	-	-	--
Unigene43015_All	535	19	90	1.6897	8.1579	2.27143	Up	9.30436e-13	1.67011e-11	gi|317418228|emb|CBN73215.1|	236.5	2e-78	flowering locus T protein [Lolium perenne] >gi|317418234|emb|CBN73218.1| flowering locus T protein [Lolium multiflorum] >gi|317418238|emb|CBN73220.1| flowering locus T protein [Lolium perenne]	gi|56694631|gb|AY705794.1|	383	1e-103	Triticum aestivum flowering locus T mRNA, complete cds	Q93WI9	212	9e-71	HD3A_ORYSJ Protein HEADING DATE 3A OS=Oryza sativa subsp. japonica GN=HD3A PE=1 SV=1	--	--	--	--	--	--	--	--	--	--	GO:0048573//photoperiodism, flowering;GO:0009909//regulation of flower development	GO:0008429//phosphatidylethanolamine binding	-	--
CL1838.Contig12_All	1607	60	283	1.7764	8.54	2.26528	Up	6.44188e-37	2.66422e-35	gi|475572141|gb|EMT16426.1|	550.8	0	Aspartic proteinase nepenthesin-1 [Aegilops tauschii]	gi|357118397|ref|XM_003560894.1|	75.8	1e-10	PREDICTED: Brachypodium distachyon aspartic proteinase nepenthesin-1-like (LOC100830377), mRNA	Q766C3	239	4e-73	NEP1_NEPGR Aspartic proteinase nepenthesin-1 OS=Nepenthes gracilis GN=nep1 PE=1 SV=1	RSc1191	51.2	4e-06	COG2812	DNA polymerase III, gamma/tau subunits	K00924	2e-23	105	ath:AT5G22850	[EC:2.7.1.-]	-	GO:0016787//hydrolase activity	-	ko01100//Metabolic pathways;ko00270//Cysteine and methionine metabolism
Unigene31847_All	1630	7	33	0.2043	0.9818	2.26474	Up	1.94496e-05	0.000174956	gi|643707792|gb|KDP23096.1|	56.6	4e-06	hypothetical protein JCGZ_01153 [Jatropha curcas]	--	--	--	--	--	--	--	--	--	--	--	--	--	--	--	--	--	--	-	-	-	--
CL1676.Contig2_All	1681	7	33	0.1981	0.952	2.26473	Up	1.94496e-05	0.000174925	gi|474139083|gb|EMS56431.1|	488.8	1e-168	hypothetical protein TRIUR3_23325 [Triticum urartu]	gi|409101812|emb|HE996244.1|	190	4e-45	Triticum aestivum cv. Arina SNP, chromosome 3B, clone Taes_arina_ctg_12130	--	--	--	--	--	--	--	--	--	--	--	--	--	--	-	-	-	--
Unigene1097_All	928	7	33	0.3589	1.7245	2.26452	Up	1.94496e-05	0.000174936	gi|530278285|gb|AGT16294.1|	54.7	3e-06	pyruvate dehydrogenase [Saccharum hybrid cultivar R570]	gi|357121782|ref|XM_003562549.1|	131	2e-27	PREDICTED: Brachypodium distachyon Pyruvate dehydrogenase [lipoamide] kinase-like, transcript variant 2 (LOC100822823), mRNA	--	--	--	--	--	--	--	--	--	K00898	6e-07	51.6	bdi:100822823	pyruvate dehydrogenase kinase [EC:2.7.11.2]	-	-	-	--
CL14142.Contig4_All	2475	7	33	0.1346	0.6466	2.2642	Up	1.94496e-05	0.000174946	gi|669029541|emb|CDM83780.1|	724.5	0	unnamed protein product [Triticum aestivum]	gi|241986850|dbj|AK334111.1|	1203	0	Triticum aestivum cDNA, clone: WT009_I19, cultivar: Chinese Spring	--	--	--	--	YNL255c	52.4	3e-07	COG5082	Arginine methyltransferase-interacting protein, contains RING Zn-finger	K07466	2e-07	56.6	bdi:100846917	replication factor A1	-	GO:0008270//zinc ion binding;GO:0003676//nucleic acid binding	-	ko00310//Lysine degradation;ko03420//Nucleotide excision repair;ko03440//Homologous recombination;ko03030//DNA replication;ko03430//Mismatch repair
CL18031.Contig4_All	604	17	80	1.3391	6.423	2.26198	Up	1.94938e-11	3.21831e-10	gi|475619002|gb|EMT30629.1|	108.2	9e-29	hypothetical protein F775_43353 [Aegilops tauschii]	gi|514786458|ref|XM_004971035.1|	67.9	1e-08	PREDICTED: Setaria italica uncharacterized LOC101771379 (LOC101771379), mRNA	--	--	--	--	--	--	--	--	--	--	--	--	--	--	-	-	-	--
CL3981.Contig1_All	1632	6	28	0.1749	0.832	2.25005	Up	9.3272e-05	0.000749381	gi|326495256|dbj|BAJ85724.1|	701.8	0	predicted protein [Hordeum vulgare subsp. vulgare]	gi|357130775|ref|XM_003566974.1|	1128	0	PREDICTED: Brachypodium distachyon uncharacterized LOC100841428 (LOC100841428), mRNA	Q84ZL0	67.4	2e-11	FH5_ORYSJ Formin-like protein 5 OS=Oryza sativa subsp. japonica GN=FH5 PE=2 SV=2	DR0479	50.8	6e-06	COG0744	Membrane carboxypeptidase (penicillin-binding protein)	K14325	2e-09	61.2	pop:POPTR_823076	RNA-binding protein with serine-rich domain 1	GO:0008152//metabolic process	GO:0008375//acetylglucosaminyltransferase activity	GO:0016020//membrane	ko03013//RNA transport;ko03015//mRNA surveillance pathway
CL6500.Contig2_All	1693	9	42	0.2529	1.203	2.25	Up	1.46312e-06	1.54323e-05	gi|474363118|gb|EMS63352.1|	696.4	0	hypothetical protein TRIUR3_07040 [Triticum urartu]	gi|151426772|dbj|AK248821.1|	513	1e-142	Hordeum vulgare subsp. vulgare cDNA clone: FLbaf8m01, mRNA sequence	Q7XBQ9	70.9	1e-12	RGA2_SOLBU Disease resistance protein RGA2 OS=Solanum bulbocastanum GN=RGA2 PE=1 SV=1	--	--	--	--	--	--	--	--	--	--	-	-	-	--
Unigene55954_All	592	6	28	0.4822	2.2936	2.24991	Up	9.3272e-05	0.00074942	--	--	--	--	gi|195595654|gb|EU943300.1|	75.8	5e-11	Zea mays clone 1592188 mRNA sequence	--	--	--	--	--	--	--	--	--	--	--	--	--	--	-	-	-	--
CL880.Contig1_All	1303	6	28	0.2191	1.0421	2.24983	Up	9.3272e-05	0.000749303	gi|669027403|emb|CDM80751.1|	281.2	6e-92	unnamed protein product [Triticum aestivum]	gi|151426104|dbj|AK248527.1|	517	1e-143	Hordeum vulgare subsp. vulgare cDNA clone: FLbaf51b19, mRNA sequence	Q5ZCK5	248	4e-81	CML16_ORYSJ Probable calcium-binding protein CML16 OS=Oryza sativa subsp. japonica GN=CML16 PE=2 SV=1	SPAC3A12.14	110	3e-28	COG5126	Ca2+-binding protein (EF-Hand superfamily)	K13448	2e-73	230	zma:100286349	calcium-binding protein CML	-	GO:0005509//calcium ion binding	-	ko04626//Plant-pathogen interaction
CL7116.Contig2_All	2239	6	28	0.1275	0.6064	2.24977	Up	9.3272e-05	0.000749342	gi|108710005|gb|ABF97800.1|	150.6	1e-36	major facilitator superfamily protein, expressed [Oryza sativa Japonica Group] >gi|108710006|gb|ABF97801.1| major facilitator superfamily protein, expressed [Oryza sativa Japonica Group] >gi|108710008|gb|ABF97803.1| major facilitator superfamily protein, expressed [Oryza sativa Japonica Group] >gi|113549200|dbj|BAF12643.1| Os03g0638200 [Oryza sativa Japonica Group] >gi|937910486|dbj|BAS85406.1| O…	gi|550602236|gb|KC521451.1|	799	0	Triticum aestivum copper transporter (CT1-5A) gene, complete cds	Q940M4	235	4e-69	OCT7_ARATH Organic cation/carnitine transporter 7 OS=Arabidopsis thaliana GN=OCT7 PE=2 SV=1	SMa1447	83.2	4e-16	COG0477	Permeases of the major facilitator superfamily	K08202	5e-13	73.9	vcn:VOLCADRAFT_95576	MFS transporter, OCT family, solute carrier family 22 (organic cation transporter), member 4/5	GO:0055085//transmembrane transport;GO:0008643//carbohydrate transport	GO:0022891//substrate-specific transmembrane transporter activity	GO:0016021//integral component of membrane	--
CL20635.Contig1_All	819	6	28	0.3486	1.6579	2.24971	Up	9.3272e-05	0.000749264	gi|944072822|gb|KQK08306.1|	294.7	4e-96	hypothetical protein BRADI_2g41078 [Brachypodium distachyon]	gi|357161766|ref|XM_003579150.1|	69.9	5e-09	PREDICTED: Brachypodium distachyon uncharacterized LOC100837215 (LOC100837215), mRNA	--	--	--	--	--	--	--	--	--	--	--	--	--	--	-	-	-	--
Unigene29495_All	1499	1305	6042	41.4198	195.464	2.23851	Up	0	0	gi|326502440|dbj|BAJ95283.1|	586.3	0	predicted protein [Hordeum vulgare subsp. vulgare]	gi|241985090|dbj|AK332350.1|	1231	0	Triticum aestivum cDNA, clone: WT003_M09, cultivar: Chinese Spring	A2XQE8	391	6e-134	SAG39_ORYSI Senescence-specific cysteine protease SAG39 OS=Oryza sativa subsp. indica GN=OsI_14861 PE=3 SV=1	AF1946_2	92.8	1e-20	COG4870	Cysteine protease	K01365	2e-135	396	sbi:SORBI_06g005410	cathepsin L [EC:3.4.22.15]	GO:0051603//proteolysis involved in cellular protein catabolic process	GO:0004197//cysteine-type endopeptidase activity	GO:0005615//extracellular space;GO:0005764//lysosome	ko04145//Phagosome
Unigene4836_All	807	8	37	0.4716	2.2234	2.23713	Up	6.90022e-06	6.64947e-05	--	--	--	--	gi|8272479|gb|AF216582.1|AF216582	143	4e-31	Avena sativa fructose 1,6-bisphosphate aldolase precursor, mRNA, complete cds; nuclear gene for chloroplast product	P16096	50.1	7e-07	ALFC_SPIOL Fructose-bisphosphate aldolase, chloroplastic OS=Spinacia oleracea PE=1 SV=3	--	--	--	--	--	K01623	2e-06	50.1	gmx:100798677	fructose-bisphosphate aldolase, class I [EC:4.1.2.13]	-	-	-	ko01110//Biosynthesis of secondary metabolites;ko01100//Metabolic pathways;ko00051//Fructose and mannose metabolism;ko00010//Glycolysis / Gluconeogenesis;ko00030//Pentose phosphate pathway;ko00710//Carbon fixation in photosynthetic organisms
Unigene25235_All	847	63	289	3.5388	16.5463	2.22518	Up	7.0277e-37	2.9026e-35	gi|474127033|gb|EMS56253.1|	60.1	8e-40	DnaJ homolog subfamily C member 2 [Triticum urartu]	gi|359950749|gb|JF951925.1|	256	4e-65	Aegilops speltoides clone TaMYB42 MYB-related protein mRNA, complete cds	Q6NNN0	68.9	1e-18	RADL3_ARATH Protein RADIALIS-like 3 OS=Arabidopsis thaliana GN=RL3 PE=2 SV=1	--	--	--	--	--	K09285	6e-06	48.5	sbi:SORBI_02g025080	AP2-like factor, ANT lineage	-	GO:0003677//DNA binding	GO:0005739//mitochondrion	--
CL1264.Contig5_All	3871	12	55	0.1475	0.689	2.22379	Up	4.04878e-08	5.08777e-07	gi|992156838|gb|KXG20801.1|	72	3e-11	hypothetical protein SORBI_010G255100 [Sorghum bicolor]	gi|357168514|ref|XM_003581636.1|	141	7e-30	PREDICTED: Brachypodium distachyon delta-aminolevulinic acid dehydratase, chloroplastic-like (LOC100843029), mRNA	Q5Z8V9	67.4	3e-11	HEM2_ORYSJ Delta-aminolevulinic acid dehydratase, chloroplastic OS=Oryza sativa subsp. japonica GN=HEMB PE=2 SV=1	--	--	--	--	--	K01698	2e-12	72	zma:100284052	porphobilinogen synthase [EC:4.2.1.24]	-	-	-	ko01110//Biosynthesis of secondary metabolites;ko01100//Metabolic pathways;ko00860//Porphyrin and chlorophyll metabolism
CL7235.Contig2_All	3734	14	64	0.1784	0.8312	2.22008	Up	3.16656e-09	4.38619e-08	gi|326509825|dbj|BAJ87128.1|	496.5	1e-164	predicted protein [Hordeum vulgare subsp. vulgare]	gi|241989306|dbj|AK336284.1|	999	0	Triticum aestivum cDNA, clone: SET3_K23, cultivar: Chinese Spring	Q9SR77	317	9e-99	HBPL1_ARATH Heme-binding-like protein At3g10130, chloroplastic OS=Arabidopsis thaliana GN=At3g10130 PE=2 SV=1	PM1905	134	2e-34	COG3338	Carbonic anhydrase	K01674	7e-137	420	bdi:100840131	carbonic anhydrase [EC:4.2.1.1]	-	GO:0046872//metal ion binding	GO:0016023//cytoplasmic, membrane-bounded vesicle;GO:0009535//chloroplast thylakoid membrane	ko00910//Nitrogen metabolism
CL3469.Contig2_All	1879	9	41	0.2279	1.0581	2.215	Up	2.45632e-06	2.51673e-05	gi|326515342|dbj|BAK03584.1|	897.5	0	predicted protein [Hordeum vulgare subsp. vulgare]	gi|116011253|dbj|AK241888.1|	1243	0	Oryza sativa Japonica Group cDNA, clone: J075002C19, full insert sequence	Q9LE20	558	0	DTX54_ARATH Protein DETOXIFICATION 54 OS=Arabidopsis thaliana GN=DTX54 PE=2 SV=1	SPCC4B3.13	225	2e-65	COG0534	Na+-driven multidrug efflux pump	K03327	0	814	bdi:100821579	multidrug resistance protein, MATE family	GO:0009062//fatty acid catabolic process;GO:0006855//drug transmembrane transport	GO:0015238//drug transmembrane transporter activity;GO:0015297//antiporter activity	GO:0016021//integral component of membrane	--
CL1635.Contig4_All	2022	19	86	0.4471	2.0625	2.20572	Up	7.24152e-12	1.2279e-10	gi|326496631|dbj|BAJ98342.1|	787.3	0	predicted protein [Hordeum vulgare subsp. vulgare]	gi|357120191|ref|XM_003561765.1|	767	0	PREDICTED: Brachypodium distachyon uncharacterized LOC100843021 (LOC100843021), mRNA	--	--	--	--	CT818	111	1e-25	COG0814	Amino acid permeases	K03834	6e-119	363	gmx:100793479	tyrosine-specific transport protein	-	-	GO:0016020//membrane;GO:0005739//mitochondrion	--
CL9592.Contig3_All	1490	21	95	0.6706	3.0919	2.20497	Up	5.8002e-13	1.05339e-11	gi|326530470|dbj|BAJ97661.1|	595.9	0	predicted protein [Hordeum vulgare subsp. vulgare]	gi|238008363|gb|BT084864.1|	337	2e-89	Zea mays full-length cDNA clone ZM_BFb0196G10 mRNA, complete cds	Q9T076	51.6	6e-07	ENL2_ARATH Early nodulin-like protein 2 OS=Arabidopsis thaliana GN=At4g27520 PE=1 SV=1	XF1267	60.8	4e-09	COG5297	Cellobiohydrolase A (1,4-beta-cellobiosidase A)	K00737	0	583	bdi:100829334	beta-1,4-mannosyl-glycoprotein beta-1,4-N-acetylglucosaminyltransferase [EC:2.4.1.144]	GO:0006487//protein N-linked glycosylation	GO:0003830//beta-1,4-mannosylglycoprotein 4-beta-N-acetylglucosaminyltransferase activity	GO:0016021//integral component of membrane	ko01100//Metabolic pathways;ko00510//N-Glycan biosynthesis
CL2972.Contig3_All	2072	12	54	0.2755	1.2638	2.19764	Up	6.76228e-08	8.3225e-07	gi|326502898|dbj|BAJ99077.1|	830.5	0	predicted protein [Hordeum vulgare subsp. vulgare]	gi|357160951|ref|XM_003578881.1|	1344	0	PREDICTED: Brachypodium distachyon uncharacterized LOC100826602 (LOC100826602), mRNA	Q9LDG2	502	9e-173	TBL10_ARATH Protein trichome birefringence-like 10 OS=Arabidopsis thaliana GN=TBL10 PE=2 SV=1	Rv3876	52	4e-06	COG0455	ATPases involved in chromosome partitioning	K14325	4e-11	67	bdi:100845778	RNA-binding protein with serine-rich domain 1	GO:0071554//cell wall organization or biogenesis	GO:0016413//O-acetyltransferase activity	GO:0016023//cytoplasmic, membrane-bounded vesicle;GO:0005794//Golgi apparatus	ko03013//RNA transport;ko03015//mRNA surveillance pathway
CL15566.Contig2_All	1776	8	36	0.2143	0.983	2.19756	Up	1.15804e-05	0.000107703	gi|670400886|ref|XP_008680279.1|	63.9	1e-08	PREDICTED: spidroin-1-like [Zea mays]	--	--	--	--	Q6ZCX3	57.4	3e-08	FH6_ORYSJ Formin-like protein 6 OS=Oryza sativa subsp. japonica GN=FH6 PE=2 SV=2	--	--	--	--	--	K12580	7e-08	57	vcn:VOLCADRAFT_92540	CCR4-NOT transcription complex subunit 3	-	-	-	ko03013//RNA transport;ko03015//mRNA surveillance pathway;ko03018//RNA degradation
CL19603.Contig12_All	2707	10	45	0.1758	0.8061	2.19702	Up	8.7696e-07	9.53696e-06	gi|326528369|dbj|BAJ93366.1|	62.4	9e-08	predicted protein [Hordeum vulgare subsp. vulgare]	gi|514815181|ref|XM_004982295.1|	482	1e-132	PREDICTED: Setaria italica transcription factor PIF1-like (LOC101760676), transcript variant X3, mRNA	Q8GZM7	195	5e-54	PIF1_ARATH Transcription factor PIF1 OS=Arabidopsis thaliana GN=PIF1 PE=1 SV=1	DR2133	63.2	2e-09	COG4372	Uncharacterized protein conserved in bacteria with the myosin-like domain	K12126	1e-36	146	aly:ARALYDRAFT_471048	phytochrome-interacting factor 3	-	-	-	ko03013//RNA transport;ko03015//mRNA surveillance pathway;ko04712//Circadian rhythm - plant;ko04075//Plant hormone signal transduction;ko04626//Plant-pathogen interaction
CL2927.Contig2_All	1128	23	103	0.9701	4.4281	2.19048	Up	7.7473e-14	1.47153e-12	gi|125572108|gb|EAZ13623.1|	58.5	5e-09	hypothetical protein OsJ_03539 [Oryza sativa Japonica Group]	gi|11066972|gb|AF308474.1|AF308474	147	3e-32	Hordeum vulgare asparaginase gene, complete cds	Q8GXG1	50.4	9e-07	ASPGB_ARATH Probable isoaspartyl peptidase/L-asparaginase 2 OS=Arabidopsis thaliana GN=At3g16150 PE=2 SV=2	--	--	--	--	--	K13051	3e-08	56.2	bdi:100838056	beta-aspartyl-peptidase (threonine type) [EC:3.4.19.5]	-	-	-	--
CL20397.Contig2_All	429	13	58	1.4417	6.5563	2.18511	Up	2.43548e-08	3.1156e-07	--	--	--	--	--	--	--	--	--	--	--	--	--	--	--	--	--	K15382	4e-07	48.9	zma:100282708	solute carrier family 50 (sugar transporter)	-	-	-	--
CL2479.Contig2_All	2234	13	58	0.2769	1.259	2.18484	Up	2.43548e-08	3.11586e-07	gi|474434163|gb|EMS68116.1|	755.7	0	Obtusifoliol 14-alpha demethylase [Triticum urartu]	gi|300681517|emb|FN564434.1|	680	0	Triticum aestivum chromosome 3B-specific BAC library, contig ctg0954b	P93846	505	7e-173	CP51_SORBI Obtusifoliol 14-alpha demethylase OS=Sorghum bicolor GN=CYP51 PE=1 SV=1	Rv0764c	206	2e-58	COG2124	Cytochrome P450	K05917	0	743	bdi:100830263	cytochrome P450, family 51 (sterol 14-demethylase) [EC:1.14.13.70]	GO:0070988//demethylation;GO:0016126//sterol biosynthetic process;GO:0055114//oxidation-reduction process	GO:0008398//sterol 14-demethylase activity;GO:0005506//iron ion binding;GO:0020037//heme binding	GO:0005886//plasma membrane;GO:0016021//integral component of membrane;GO:0005783//endoplasmic reticulum	ko01110//Biosynthesis of secondary metabolites;ko00100//Steroid biosynthesis;ko01100//Metabolic pathways
CL20357.Contig8_All	3766	9	40	0.1137	0.5151	2.17962	Up	4.10796e-06	4.08171e-05	--	--	--	--	gi|239702083|emb|FN376854.1|	77.8	9e-11	Festuca pratensis gi pseudogene fragment, clone Fp-psGI.2	--	--	--	--	--	--	--	--	--	--	--	--	--	--	-	-	-	--
CL9500.Contig1_All	1344	9	40	0.3186	1.4433	2.17955	Up	4.10796e-06	4.08145e-05	gi|326492065|dbj|BAJ98257.1|	399.4	5e-137	predicted protein [Hordeum vulgare subsp. vulgare] >gi|326521042|dbj|BAJ92884.1| predicted protein [Hordeum vulgare subsp. vulgare]	gi|357116349|ref|XM_003559897.1|	321	1e-84	PREDICTED: Brachypodium distachyon RING-H2 finger protein ATL80-like (LOC100833945), mRNA	Q9LRB7	119	3e-30	EL5_ORYSJ E3 ubiquitin-protein ligase EL5 OS=Oryza sativa subsp. japonica GN=EL5.1 PE=1 SV=1	ECU07g0330	55.5	8e-08	COG5540	RING-finger-containing ubiquitin ligase	K05283	1e-12	71.2	aly:ARALYDRAFT_354960	phosphatidylinositol glycan, class W [EC:2.3.-.-]	-	GO:0008270//zinc ion binding	GO:0016021//integral component of membrane	ko03013//RNA transport;ko03015//mRNA surveillance pathway;ko01100//Metabolic pathways;ko00563//Glycosylphosphatidylinositol(GPI)-anchor biosynthesis
CL17866.Contig12_All	2402	9	40	0.1783	0.8076	2.17933	Up	4.10796e-06	4.08118e-05	gi|944048724|gb|KQJ84365.1|	310.8	0	hypothetical protein BRADI_5g20365 [Brachypodium distachyon]	gi|357165676|ref|XM_003580411.1|	1330	0	PREDICTED: Brachypodium distachyon wall-associated receptor kinase-like 17-like (LOC100837224), mRNA	Q9LMN7	376	1e-128	WAK5_ARATH Wall-associated receptor kinase 5 OS=Arabidopsis thaliana GN=WAK5 PE=2 SV=1	BH2504_1	108	8e-25	COG0515	Serine/threonine protein kinase	K04733	3e-64	218	smo:SELMODRAFT_230241	interleukin-1 receptor-associated kinase 4 [EC:2.7.11.1]	-	GO:0043167//ion binding;GO:0004672//protein kinase activity;GO:0000166//nucleotide binding	GO:0016020//membrane	ko04626//Plant-pathogen interaction
CL14301.Contig1_All	2312	7	31	0.144	0.6502	2.17481	Up	5.49934e-05	0.000459269	gi|514810442|ref|XP_004980024.1|	893.6	0	PREDICTED: disease resistance protein RPM1-like [Setaria italica] >gi|944231538|gb|KQK95924.1| hypothetical protein SETIT_025913mg [Setaria italica]	gi|514810441|ref|XM_004979967.1|	266	1e-67	PREDICTED: Setaria italica disease resistance protein RPM1-like (LOC101783603), mRNA	Q39214	249	9e-71	RPM1_ARATH Disease resistance protein RPM1 OS=Arabidopsis thaliana GN=RPM1 PE=1 SV=1	DR2133	40	7e-07	COG4372	Uncharacterized protein conserved in bacteria with the myosin-like domain	K13457	4e-101	333	pop:POPTR_755797	disease resistance protein RPM1	-	-	-	ko04626//Plant-pathogen interaction
CL18004.Contig3_All	1028	14	62	0.6479	2.9247	2.17445	Up	8.78474e-09	1.16841e-07	gi|694443778|ref|XP_009348443.1|	62.8	1e-08	PREDICTED: leucine-rich repeat extensin-like protein 4 [Pyrus x bretschneideri]	--	--	--	--	Q9FPQ6	52.4	3e-07	GP1_CHLRE Vegetative cell wall protein gp1 OS=Chlamydomonas reinhardtii GN=GP1 PE=1 SV=1	--	--	--	--	--	K01115	7e-08	55.1	vcn:VOLCADRAFT_99471	phospholipase D [EC:3.1.4.4]	-	-	-	ko03013//RNA transport;ko03015//mRNA surveillance pathway;ko01100//Metabolic pathways;ko04141//Protein processing in endoplasmic reticulum;ko04144//Endocytosis;ko00565//Ether lipid metabolism;ko00564//Glycerophospholipid metabolism
Unigene9422_All	1843	7	31	0.1807	0.8157	2.17444	Up	5.49934e-05	0.000459294	gi|551589378|ref|XP_005779229.1|	60.1	2e-07	hypothetical protein EMIHUDRAFT_366884, partial [Emiliania huxleyi CCMP1516] >gi|485631707|gb|EOD26800.1| hypothetical protein EMIHUDRAFT_366884, partial [Emiliania huxleyi CCMP1516]	gi|311705330|gb|HM440510.1|	135	2e-28	Agrostis stolonifera microsatellite AsNJGT168 sequence	Q6K8Z4	64.3	2e-10	FH7_ORYSJ Formin-like protein 7 OS=Oryza sativa subsp. japonica GN=FH7 PE=3 SV=2	mll2069	50.4	9e-06	COG2319	FOG: WD40 repeat	K14325	4e-09	60.5	aly:ARALYDRAFT_471861	RNA-binding protein with serine-rich domain 1	-	-	-	ko03013//RNA transport;ko03015//mRNA surveillance pathway;ko01100//Metabolic pathways;ko04144//Endocytosis;ko00565//Ether lipid metabolism;ko00564//Glycerophospholipid metabolism
CL299.Contig2_All	2145	7	31	0.1553	0.7008	2.17394	Up	5.49934e-05	0.000459244	gi|960459414|ref|XP_014752913.1|	58.5	9e-07	PREDICTED: tyrosine-specific transport protein isoform X4 [Brachypodium distachyon] >gi|944079447|gb|KQK14799.1| hypothetical protein BRADI_1g18660 [Brachypodium distachyon]	gi|357121591|ref|XM_003562454.1|	297	3e-77	PREDICTED: Brachypodium distachyon tyrosine-specific transport protein-like (LOC100846275), mRNA	--	--	--	--	--	--	--	--	--	K03834	1e-53	193	bdi:100846275	tyrosine-specific transport protein	GO:0003333//amino acid transmembrane transport;GO:0006863//purine nucleobase transport	-	GO:0016021//integral component of membrane;GO:0009706//chloroplast inner membrane	--
CL9.Contig5_All	1896	12	53	0.3011	1.3556	2.17062	Up	1.12602e-07	1.35414e-06	gi|944077766|gb|KQK13118.1|	795.4	0	hypothetical protein BRADI_1g08190 [Brachypodium distachyon]	gi|151420399|dbj|AK251751.1|	1203	0	Hordeum vulgare subsp. vulgare cDNA clone: FLbaf134n18, mRNA sequence	Q9SGA8	340	2e-110	U83A1_ARATH UDP-glycosyltransferase 83A1 OS=Arabidopsis thaliana GN=UGT83A1 PE=2 SV=1	DR2133	58.2	3e-08	COG4372	Uncharacterized protein conserved in bacteria with the myosin-like domain	K13692	4e-64	220	vvi:100252177	UDP-glucose:(indol-3-yl)acetate beta-D-glucosyltransferase [EC:2.4.1.121]	GO:0009813//flavonoid biosynthetic process;GO:0052696//flavonoid glucuronidation	GO:0080043//quercetin 3-O-glucosyltransferase activity;GO:0080044//quercetin 7-O-glucosyltransferase activity	GO:0043231//intracellular membrane-bounded organelle	ko00940//Phenylpropanoid biosynthesis
CL15570.Contig3_All	1026	12	53	0.5565	2.505	2.17036	Up	1.12602e-07	1.35403e-06	gi|255674457|dbj|BAH92123.1|	55.1	1e-07	Os03g0311300, partial [Oryza sativa Japonica Group]	gi|357119936|ref|XR_137872.1|	131	2e-27	PREDICTED: Brachypodium distachyon NHL repeat-containing protein 2-like (LOC100822404), miscRNA	--	--	--	--	--	--	--	--	--	--	--	--	--	--	-	-	-	--
CL6296.Contig2_All	1451	55	242	1.8034	8.0879	2.16505	Up	3.84986e-30	1.35324e-28	gi|475563406|gb|EMT14265.1|	485.3	9e-170	Protein RUPTURED POLLEN GRAIN 1 [Aegilops tauschii]	gi|357119863|ref|XM_003561605.1|	787	0	PREDICTED: Brachypodium distachyon bidirectional sugar transporter SWEET16-like (LOC100834766), mRNA	Q10LN5	393	4e-135	SWT16_ORYSJ Bidirectional sugar transporter SWEET16 OS=Oryza sativa subsp. japonica GN=SWEET16 PE=3 SV=1	DR0479	51.2	4e-06	COG0744	Membrane carboxypeptidase (penicillin-binding protein)	K15382	2e-166	473	bdi:100834766	solute carrier family 50 (sugar transporter)	GO:0034219//carbohydrate transmembrane transport	GO:0051119//sugar transmembrane transporter activity	GO:0005887//integral component of plasma membrane	--
CL20232.Contig4_All	3198	13	57	0.1934	0.8643	2.15994	Up	4.04734e-08	5.08637e-07	--	--	--	--	--	--	--	--	--	--	--	--	--	--	--	--	--	--	--	--	--	--	-	-	-	--
CL1538.Contig4_All	787	8	35	0.4836	2.1567	2.15694	Up	1.93509e-05	0.000174088	gi|475573310|gb|EMT16715.1|	68.2	4e-45	hypothetical protein F775_27105 [Aegilops tauschii]	gi|357119846|ref|XM_003561597.1|	408	1e-111	PREDICTED: Brachypodium distachyon uncharacterized LOC100831809 (LOC100831809), mRNA	A3BNA1	85.1	2e-30	FLP5_ORYSJ Flowering-promoting factor 1-like protein 5 OS=Oryza sativa subsp. japonica GN=Os07g0671000 PE=3 SV=1	--	--	--	--	--	K14416	7e-09	57.4	aly:ARALYDRAFT_325603	elongation factor 1 alpha-like protein	-	-	-	ko03015//mRNA surveillance pathway
CL11787.Contig1_All	1335	8	35	0.2851	1.2714	2.15688	Up	1.93509e-05	0.000174108	gi|90969096|gb|ABE02627.1|	85.5	5e-17	AP2-containing protein [Hordeum vulgare subsp. vulgare]	--	--	--	--	Q5G8Z3	51.6	3e-08	EA1_MAIZE Protein EGG APPARATUS-1 OS=Zea mays GN=Ea1 PE=2 SV=1	--	--	--	--	--	--	--	--	--	--	-	-	-	--
CL9434.Contig9_All	2575	8	35	0.1478	0.6591	2.15685	Up	1.93509e-05	0.000174098	gi|326532698|dbj|BAJ89194.1|	58.2	2e-06	predicted protein, partial [Hordeum vulgare subsp. vulgare]	gi|357121001|ref|XM_003562163.1|	242	2e-60	PREDICTED: Brachypodium distachyon uncharacterized LOC100830082 (LOC100830082), mRNA	O48724	337	5e-103	WEB1_ARATH Protein WEAK CHLOROPLAST MOVEMENT UNDER BLUE LIGHT 1 OS=Arabidopsis thaliana GN=WEB1 PE=1 SV=1	Rv3876	94.4	3e-19	COG0455	ATPases involved in chromosome partitioning	K01115	2e-31	129	vcn:VOLCADRAFT_99471	phospholipase D [EC:3.1.4.4]	GO:0009904//chloroplast accumulation movement;GO:0009903//chloroplast avoidance movement	-	GO:0005829//cytosol	ko01100//Metabolic pathways;ko04144//Endocytosis;ko00565//Ether lipid metabolism;ko00564//Glycerophospholipid metabolism
CL5311.Contig1_All	1136	24	105	1.0052	4.4823	2.15676	Up	7.75738e-14	1.47326e-12	gi|326502440|dbj|BAJ95283.1|	491.1	5e-173	predicted protein [Hordeum vulgare subsp. vulgare]	gi|241985090|dbj|AK332350.1|	1067	0	Triticum aestivum cDNA, clone: WT003_M09, cultivar: Chinese Spring	A2XQE8	331	3e-112	SAG39_ORYSI Senescence-specific cysteine protease SAG39 OS=Oryza sativa subsp. indica GN=OsI_14861 PE=3 SV=1	AF1946_2	93.6	3e-21	COG4870	Cysteine protease	K01365	5e-118	345	pop:POPTR_747519	cathepsin L [EC:3.4.22.15]	GO:0051603//proteolysis involved in cellular protein catabolic process	GO:0004197//cysteine-type endopeptidase activity	GO:0005615//extracellular space;GO:0005764//lysosome	ko04145//Phagosome
Unigene22473_All	1243	11	48	0.421	1.8727	2.15323	Up	5.2214e-07	5.83899e-06	gi|669027667|emb|CDM81185.1|	413.7	3e-142	unnamed protein product [Triticum aestivum]	gi|241983094|dbj|AK331034.1|	254	2e-64	Triticum aestivum cDNA, clone: SET5_O14, cultivar: Chinese Spring	Q84K34	75.5	8e-15	SIL10_ARATH E3 ubiquitin-protein ligase SINA-like 10 OS=Arabidopsis thaliana GN=At5g37930 PE=2 SV=1	Cgl1939	70.9	2e-12	COG0532	Translation initiation factor 2 (IF-2; GTPase)	K14325	5e-17	83.6	mtr:MTR_2g069490	RNA-binding protein with serine-rich domain 1	GO:0006511//ubiquitin-dependent protein catabolic process	GO:0003824//catalytic activity	-	ko03013//RNA transport;ko03015//mRNA surveillance pathway
Unigene9610_All	3947	11	48	0.1326	0.5897	2.1529	Up	5.2214e-07	5.83814e-06	gi|474379498|gb|EMS64448.1|	96.3	9e-68	Tyrosine-sulfated glycopeptide receptor 1 [Triticum urartu]	gi|357148921|ref|XR_138307.1|	258	5e-65	PREDICTED: Brachypodium distachyon tyrosine-sulfated glycopeptide receptor 1-like (LOC100828311), miscRNA	Q9C7S5	82.8	2e-19	PSYR1_ARATH Tyrosine-sulfated glycopeptide receptor 1 OS=Arabidopsis thaliana GN=PSYR1 PE=2 SV=1	--	--	--	--	--	K13420	2e-12	59.3	aly:ARALYDRAFT_356368	LRR receptor-like serine/threonine-protein kinase FLS2 [EC:2.7.11.1]	GO:0006468//protein phosphorylation	GO:0005524//ATP binding;GO:0004674//protein serine/threonine kinase activity	GO:0016021//integral component of membrane	ko04626//Plant-pathogen interaction
CL19856.Contig13_All	2722	11	48	0.1923	0.8551	2.15273	Up	5.2214e-07	5.83856e-06	--	--	--	--	gi|29465715|gb|AY083681.1|	61.9	4e-06	Avena sativa clone OP14 receptor kinase gene cluster, complete sequence	--	--	--	--	--	--	--	--	--	--	--	--	--	--	-	-	-	--
CL13276.Contig2_All	950	14	61	0.7011	3.1138	2.15098	Up	1.45731e-08	1.90281e-07	gi|326512274|dbj|BAJ96118.1|	121.3	3e-29	predicted protein [Hordeum vulgare subsp. vulgare] >gi|326516048|dbj|BAJ88047.1| predicted protein [Hordeum vulgare subsp. vulgare]	gi|357167660|ref|XR_138570.1|	276	5e-71	PREDICTED: Brachypodium distachyon uncharacterized LOC100829165 (LOC100829165), miscRNA	Q9LJG8	85.9	1e-18	ASIL2_ARATH Trihelix transcription factor ASIL2 OS=Arabidopsis thaliana GN=ASIL2 PE=2 SV=1	Rv3876	51.6	1e-06	COG0455	ATPases involved in chromosome partitioning	K15174	7e-08	50.4	rcu:RCOM_1489440	RNA polymerase II-associated factor 1	-	-	-	ko01100//Metabolic pathways;ko04144//Endocytosis;ko00565//Ether lipid metabolism;ko00564//Glycerophospholipid metabolism
Unigene794_All	610	21	91	1.6379	7.2343	2.14301	Up	4.36958e-12	7.52092e-11	gi|695076212|ref|XP_009385384.1|	37.7	1e-16	PREDICTED: phosphoethanolamine N-methyltransferase 1-like [Musa acuminata subsp. malaccensis]	gi|554780757|dbj|AK434534.1|	125	7e-26	Brachypodium distachyon mRNA, clone: PL016C01-A-066_I24	Q944H0	40.4	2e-08	PEAM2_ARATH Phosphomethylethanolamine N-methyltransferase OS=Arabidopsis thaliana GN=NMT2 PE=2 SV=2	--	--	--	--	--	K05929	1e-13	51.6	zma:542178	phosphoethanolamine N-methyltransferase [EC:2.1.1.103]	-	-	-	ko00564//Glycerophospholipid metabolism
Unigene28978_All	2516	9	39	0.1702	0.7517	2.14293	Up	6.84272e-06	6.59654e-05	gi|475625792|gb|EMT33088.1|	79.7	6e-13	Putative LRR receptor-like serine/threonine-protein kinase [Aegilops tauschii]	gi|357161930|ref|XR_138488.1|	1806	0	PREDICTED: Brachypodium distachyon probable LRR receptor-like serine/threonine-protein kinase At3g47570-like (LOC100831601), miscRNA	C0LGP4	567	0	Y3475_ARATH Probable LRR receptor-like serine/threonine-protein kinase At3g47570 OS=Arabidopsis thaliana GN=At3g47570 PE=2 SV=1	MA2301_1	95.5	5e-21	COG4886	Leucine-rich repeat (LRR) protein	K13428	0	560	aly:ARALYDRAFT_488953	LRR receptor-like serine/threonine-protein kinase EFR [EC:2.7.11.1]	GO:0006468//protein phosphorylation	GO:0005524//ATP binding;GO:0004674//protein serine/threonine kinase activity	GO:0016021//integral component of membrane;GO:0016023//cytoplasmic, membrane-bounded vesicle	ko04626//Plant-pathogen interaction
CL556.Contig44_All	2090	9	39	0.2049	0.9049	2.14284	Up	6.84272e-06	6.59695e-05	gi|357116432|ref|XP_003559985.1|	200.3	1e-173	PREDICTED: PI-PLC X domain-containing protein At5g67130 isoform X2 [Brachypodium distachyon] >gi|944079986|gb|KQK15338.1| hypothetical protein BRADI_1g22001 [Brachypodium distachyon]	gi|357116431|ref|XM_003559937.1|	406	1e-110	PREDICTED: Brachypodium distachyon PI-PLC X domain-containing protein At5g67130-like (LOC100823321), mRNA	Q93XX5	198	1e-99	Y5713_ARATH PI-PLC X domain-containing protein At5g67130 OS=Arabidopsis thaliana GN=At5g67130 PE=1 SV=1	--	--	--	--	--	--	--	--	--	--	GO:0006629//lipid metabolic process	GO:0008081//phosphoric diester hydrolase activity	-	--
CL1635.Contig8_All	1324	28	121	1.0062	4.4318	2.13898	Up	1.38201e-15	2.87094e-14	gi|944087172|gb|KQK22524.1|	456.1	1e-156	hypothetical protein BRADI_1g67830 [Brachypodium distachyon]	gi|357120191|ref|XM_003561765.1|	674	0	PREDICTED: Brachypodium distachyon uncharacterized LOC100843021 (LOC100843021), mRNA	--	--	--	--	CT818	61.2	1e-09	COG0814	Amino acid permeases	K03834	9e-59	200	gmx:100793479	tyrosine-specific transport protein	GO:0003333//amino acid transmembrane transport	-	GO:0016021//integral component of membrane;GO:0005739//mitochondrion	--
Unigene19444_All	1671	55	236	1.566	6.8489	2.12879	Up	7.6383e-29	2.59435e-27	gi|326495452|dbj|BAJ85822.1|	840.9	0	predicted protein [Hordeum vulgare subsp. vulgare]	gi|514822288|ref|XM_004985754.1|	1388	0	PREDICTED: Setaria italica cytochrome P450 78A3-like (LOC101767864), mRNA	Q9SLP1	519	2e-180	C78A9_ARATH Cytochrome P450 78A9 OS=Arabidopsis thaliana GN=CYP78A9 PE=2 SV=1	BH0579	100	7e-22	COG2124	Cytochrome P450	K00517	1e-167	487	ath:AT1G01190	[EC:1.14.-.-]	GO:0044550//secondary metabolite biosynthetic process;GO:0055114//oxidation-reduction process	GO:0016709//oxidoreductase activity, acting on paired donors, with incorporation or reduction of molecular oxygen, NAD(P)H as one donor, and incorporation of one atom of oxygen;GO:0020037//heme binding;GO:0005506//iron ion binding	GO:0016021//integral component of membrane	ko01110//Biosynthesis of secondary metabolites;ko00945//Stilbenoid, diarylheptanoid and gingerol biosynthesis;ko00903//Limonene and pinene degradation;ko00944//Flavone and flavonol biosynthesis;ko01100//Metabolic pathways;ko00941//Flavonoid biosynthesis
CL2011.Contig3_All	1436	14	60	0.4638	2.0262	2.1272	Up	2.41082e-08	3.08508e-07	gi|326499392|dbj|BAJ86007.1|	605.5	0	predicted protein, partial [Hordeum vulgare subsp. vulgare]	gi|242380790|emb|FP096623.1|	702	0	Phyllostachys edulis cDNA clone: bphylf027p13, full insert sequence	Q9MAA2	294	1e-96	AT74_ARATH Phosphoglycerate mutase-like protein AT74 OS=Arabidopsis thaliana GN=At3g05170 PE=2 SV=1	DR2133	73.9	2e-13	COG4372	Uncharacterized protein conserved in bacteria with the myosin-like domain	K13171	1e-09	62	ath:AT2G29210	serine/arginine repetitive matrix protein 1	GO:0016311//dephosphorylation	GO:0050278//sedoheptulose-bisphosphatase activity	GO:0005829//cytosol	ko03013//RNA transport;ko03015//mRNA surveillance pathway
Unigene32216_All	267	7	30	1.2473	5.4488	2.12713	Up	9.17932e-05	0.000738154	gi|475623858|gb|EMT32397.1|	120.2	1e-31	Aspartate aminotransferase, mitochondrial [Aegilops tauschii]	gi|357124177|ref|XM_003563733.1|	216	1e-53	PREDICTED: Brachypodium distachyon aspartate aminotransferase, mitochondrial-like (LOC100826634), mRNA	P46643	90.1	9e-23	AAT1_ARATH Aspartate aminotransferase, mitochondrial OS=Arabidopsis thaliana GN=ASP1 PE=1 SV=1	PA3139	52.8	5e-09	COG1448	Aspartate/tyrosine/aromatic aminotransferase	K14455	1e-30	112	bdi:100833284	aspartate aminotransferase, mitochondrial [EC:2.6.1.1]	GO:0043648//dicarboxylic acid metabolic process;GO:0009058//biosynthetic process;GO:1901605	GO:0004069//L-aspartate:2-oxoglutarate aminotransferase activity;GO:0080130//L-phenylalanine:2-oxoglutarate aminotransferase activity;GO:0042802//identical protein binding;GO:0030170//pyridoxal phosphate binding	GO:0005739//mitochondrion	ko01110//Biosynthesis of secondary metabolites;ko00360//Phenylalanine metabolism;ko01100//Metabolic pathways;ko00400//Phenylalanine, tyrosine and tryptophan biosynthesis;ko00270//Cysteine and methionine metabolism;ko00330//Arginine and proline metabolism;ko00950//Isoquinoline alkaloid biosynthesis;ko00960//Tropane, piperidine and pyridine alkaloid biosynthesis;ko00250//Alanine, aspartate and glut…
CL2952.Contig12_All	278	7	30	1.198	5.2332	2.12707	Up	9.17932e-05	0.000738038	--	--	--	--	gi|573949606|ref|XM_006657038.1|	60	1e-06	PREDICTED: Oryza brachyantha F-box/kelch-repeat protein At1g80440-like (LOC102708812), mRNA	--	--	--	--	--	--	--	--	--	--	--	--	--	--	-	-	-	--
Unigene28449_All	1343	7	30	0.248	1.0833	2.12702	Up	9.17932e-05	0.000738	gi|475605488|gb|EMT26089.1|	658.7	0	Calcium-dependent protein kinase 30 [Aegilops tauschii]	gi|164472665|gb|EU181188.1|	1340	0	Triticum aestivum calcium-dependent protein kinase (CPK19) mRNA, complete cds	Q9M9V8	535	0	CDPKA_ARATH Calcium-dependent protein kinase 10 OS=Arabidopsis thaliana GN=CPK10 PE=1 SV=1	SPAC14C4.03	96.7	5e-21	COG0515	Serine/threonine protein kinase	K13412	0	655	bdi:100823208	calcium-dependent protein kinase [EC:2.7.11.1]	GO:0018105//peptidyl-serine phosphorylation;GO:0046777//protein autophosphorylation;GO:0035556//intracellular signal transduction;GO:0009738//abscisic acid-activated signaling pathway	GO:0005516//calmodulin binding;GO:0005509//calcium ion binding;GO:0009931//calcium-dependent protein serine/threonine kinase activity;GO:0005524//ATP binding;GO:0004683//calmodulin-dependent protein kinase activity	GO:0005737//cytoplasm;GO:0005886//plasma membrane	ko04626//Plant-pathogen interaction
CL15200.Contig1_All	1986	7	30	0.1677	0.7325	2.12695	Up	9.17932e-05	0.000738077	gi|944232526|gb|KQK96888.1|	261.5	8e-81	hypothetical protein SETIT_011775mg, partial [Setaria italica]	--	--	--	--	--	--	--	--	--	--	--	--	--	--	--	--	--	--	-	-	-	--
CL1684.Contig1_All	4435	7	30	0.0751	0.328	2.12681	Up	9.17932e-05	0.000738115	gi|326495046|dbj|BAJ85619.1|	73.6	5e-11	predicted protein [Hordeum vulgare subsp. vulgare]	gi|300681572|emb|FN645450.1|	159	4e-35	Triticum aestivum chromosome 3B-specific BAC library, contig ctg0011b	Q93ZR6	187	6e-56	WSD1_ARATH O-acyltransferase WSD1 OS=Arabidopsis thaliana GN=WSD1 PE=2 SV=1	--	--	--	--	--	K15406	1e-55	185	aly:ARALYDRAFT_330267	wax-ester synthase / diacylglycerol O-acyltransferase [EC:2.3.1.75 2.3.1.20]	GO:0019432//triglyceride biosynthetic process	GO:0004144//diacylglycerol O-acyltransferase activity;GO:0047196//long-chain-alcohol O-fatty-acyltransferase activity	GO:0005886//plasma membrane	ko00073//Cutin, suberine and wax biosynthesis
CL5603.Contig9_All	2682	7	30	0.1242	0.5424	2.12669	Up	9.17932e-05	0.000738192	gi|326506530|dbj|BAJ86583.1|	897.5	0	predicted protein [Hordeum vulgare subsp. vulgare]	gi|357161657|ref|XM_003579114.1|	402	1e-109	PREDICTED: Brachypodium distachyon L-type lectin-domain containing receptor kinase IX.1-like (LOC100823114), mRNA	Q9LXA5	364	2e-114	LRK91_ARATH L-type lectin-domain containing receptor kinase IX.1 OS=Arabidopsis thaliana GN=LECRK91 PE=1 SV=1	lin1934_1	99.8	6e-22	COG0515	Serine/threonine protein kinase	K13430	1e-59	213	zma:100283091	serine/threonine-protein kinase PBS1 [EC:2.7.11.1]	-	GO:0004672//protein kinase activity;GO:0000166//nucleotide binding	GO:0016020//membrane	ko04626//Plant-pathogen interaction
CL7235.Contig11_All	4287	18	77	0.1998	0.871	2.12412	Up	2.4844e-10	3.77297e-09	gi|475561890|gb|EMT13869.1|	448	8e-145	Bifunctional monodehydroascorbate reductase and carbonic anhydrase nectarin-3 [Aegilops tauschii]	gi|241989306|dbj|AK336284.1|	819	0	Triticum aestivum cDNA, clone: SET3_K23, cultivar: Chinese Spring	Q9SR77	250	2e-74	HBPL1_ARATH Heme-binding-like protein At3g10130, chloroplastic OS=Arabidopsis thaliana GN=At3g10130 PE=2 SV=1	PM1905	149	2e-39	COG3338	Carbonic anhydrase	K01674	4e-142	437	bdi:100840131	carbonic anhydrase [EC:4.2.1.1]	GO:0006730//one-carbon metabolic process	GO:0004089//carbonate dehydratase activity;GO:0008270//zinc ion binding	GO:0016023//cytoplasmic, membrane-bounded vesicle;GO:0009535//chloroplast thylakoid membrane	ko00910//Nitrogen metabolism
CL476.Contig1_All	906	11	47	0.5776	2.5157	2.12282	Up	8.65556e-07	9.41759e-06	gi|326490638|dbj|BAJ89986.1|	213.8	2e-68	predicted protein [Hordeum vulgare subsp. vulgare]	gi|241990153|dbj|AK330495.1|	507	1e-141	Triticum aestivum cDNA, clone: SET4_J12, cultivar: Chinese Spring	Q5SMY5	186	2e-59	GRXS2_ORYSJ Monothiol glutaredoxin-S2 OS=Oryza sativa subsp. japonica GN=GRXS2 PE=2 SV=1	DR2133	53.1	3e-07	COG4372	Uncharacterized protein conserved in bacteria with the myosin-like domain	K03676	2e-13	66.2	smo:SELMODRAFT_229902	glutaredoxin 3	GO:0045454//cell redox homeostasis;GO:0055114//oxidation-reduction process	GO:0009055//electron carrier activity;GO:0015035//protein disulfide oxidoreductase activity	GO:0005623//cell	--
CL613.Contig4_All	2617	11	47	0.2	0.8709	2.12251	Up	8.65556e-07	9.41825e-06	gi|475541144|gb|EMT09727.1|	641.7	0	hypothetical protein F775_13549 [Aegilops tauschii]	gi|115440188|ref|NM_001050909.1|	264	5e-67	Oryza sativa Japonica Group Os01g0770000 (Os01g0770000) mRNA, complete cds	Q93ZR6	259	3e-77	WSD1_ARATH O-acyltransferase WSD1 OS=Arabidopsis thaliana GN=WSD1 PE=2 SV=1	DR2133	52.4	3e-06	COG4372	Uncharacterized protein conserved in bacteria with the myosin-like domain	K15406	7e-77	259	ath:AT5G37300	wax-ester synthase / diacylglycerol O-acyltransferase [EC:2.3.1.75 2.3.1.20]	GO:0019432//triglyceride biosynthetic process	GO:0004144//diacylglycerol O-acyltransferase activity;GO:0047196//long-chain-alcohol O-fatty-acyltransferase activity	GO:0005886//plasma membrane	ko01110//Biosynthesis of secondary metabolites;ko00073//Cutin, suberine and wax biosynthesis;ko01100//Metabolic pathways;ko00052//Galactose metabolism;ko00051//Fructose and mannose metabolism;ko00010//Glycolysis / Gluconeogenesis;ko00030//Pentose phosphate pathway
Unigene9026_All	2458	15	64	0.2903	1.2627	2.1209	Up	8.6819e-09	1.15533e-07	--	--	--	--	gi|357113359|ref|XM_003558423.1|	65.9	2e-07	PREDICTED: Brachypodium distachyon uncharacterized LOC100825962 (LOC100825962), mRNA	--	--	--	--	--	--	--	--	--	--	--	--	--	--	-	-	-	--
CL4962.Contig3_All	1251	19	81	0.7226	3.1399	2.11945	Up	9.00324e-11	1.41354e-09	gi|473913035|gb|EMS49658.1|	350.9	6e-119	hypothetical protein TRIUR3_33975 [Triticum urartu]	gi|573939218|ref|XM_006651982.1|	400	1e-108	PREDICTED: Oryza brachyantha probable cytokinin riboside 5'-monophosphate phosphoribohydrolase LOGL5-like (LOC102714447), mRNA	Q84M85	334	2e-114	LOGL5_ORYSJ Probable cytokinin riboside 5'-monophosphate phosphoribohydrolase LOGL5 OS=Oryza sativa subsp. japonica GN=LOGL5 PE=2 SV=1	PA4923	189	1e-57	COG1611	Predicted Rossmann fold nucleotide-binding protein	K06966	6e-105	310	pop:POPTR_715415		GO:0009691//cytokinin biosynthetic process	GO:0016799//hydrolase activity, hydrolyzing N-glycosyl compounds	GO:0005634//nucleus;GO:0005829//cytosol	--
CL2011.Contig2_All	1441	8	34	0.2641	1.1442	2.11518	Up	3.21888e-05	0.000280494	gi|326499392|dbj|BAJ86007.1|	611.7	0	predicted protein, partial [Hordeum vulgare subsp. vulgare]	gi|242380790|emb|FP096623.1|	696	0	Phyllostachys edulis cDNA clone: bphylf027p13, full insert sequence	Q9MAA2	289	1e-94	AT74_ARATH Phosphoglycerate mutase-like protein AT74 OS=Arabidopsis thaliana GN=At3g05170 PE=2 SV=1	DR2133	78.6	7e-15	COG4372	Uncharacterized protein conserved in bacteria with the myosin-like domain	K14306	4e-10	63.5	bdi:100835393	nuclear pore complex protein Nup62	GO:0016311//dephosphorylation	GO:0050278//sedoheptulose-bisphosphatase activity	GO:0005829//cytosol	ko03013//RNA transport;ko03015//mRNA surveillance pathway
CL3361.Contig2_All	1218	12	51	0.4687	2.0305	2.1151	Up	3.09266e-07	3.54279e-06	gi|1002838554|ref|XP_015698577.1|	299.3	9e-100	PREDICTED: OTU domain-containing protein At3g57810-like [Oryza brachyantha]	gi|357126352|ref|XM_003564804.1|	573	1e-160	PREDICTED: Brachypodium distachyon OTU domain-containing protein At3g57810-like (LOC100845275), mRNA	Q8LBZ4	191	9e-58	OTU_ARATH OTU domain-containing protein At3g57810 OS=Arabidopsis thaliana GN=At3g57810 PE=2 SV=1	YHL013c	52	8e-07	COG5539	Predicted cysteine protease (OTU family)	K06669	6e-09	59.7	ota:Ot09g02120	structural maintenance of chromosome 3 (chondroitin sulfate proteoglycan 6)	-	-	GO:0005739//mitochondrion	ko04141//Protein processing in endoplasmic reticulum
CL2479.Contig4_All	1836	16	68	0.4146	1.7961	2.11508	Up	3.13144e-09	4.34106e-08	gi|383100790|emb|CCG48021.1|	779.2	0	cytochrome P450, putative [Triticum aestivum]	gi|357116605|ref|XM_003560023.1|	603	1e-169	PREDICTED: Brachypodium distachyon obtusifoliol 14-alpha demethylase-like (LOC100830263), mRNA	P93596	516	1e-179	CP51_WHEAT Obtusifoliol 14-alpha demethylase (Fragment) OS=Triticum aestivum GN=CYP51 PE=2 SV=1	Rv0764c	211	5e-61	COG2124	Cytochrome P450	K05917	0	749	bdi:100830263	cytochrome P450, family 51 (sterol 14-demethylase) [EC:1.14.13.70]	GO:0070988//demethylation;GO:0016126//sterol biosynthetic process;GO:0055114//oxidation-reduction process	GO:0008398//sterol 14-demethylase activity;GO:0005506//iron ion binding;GO:0020037//heme binding	GO:0005886//plasma membrane;GO:0016021//integral component of membrane;GO:0005783//endoplasmic reticulum	ko01110//Biosynthesis of secondary metabolites;ko00100//Steroid biosynthesis;ko01100//Metabolic pathways
CL18538.Contig1_All	1188	8	34	0.3204	1.3879	2.11496	Up	3.21888e-05	0.00028051	--	--	--	--	gi|357121642|ref|XM_003562479.1|	103	5e-19	PREDICTED: Brachypodium distachyon N-acylneuraminate-9-phosphatase-like (LOC100827857), mRNA	--	--	--	--	--	--	--	--	--	--	--	--	--	--	-	-	-	--
CL2171.Contig3_All	1714	8	34	0.2221	0.962	2.11483	Up	3.21888e-05	0.000280478	gi|960474549|ref|XP_014755692.1|	560.5	0	PREDICTED: U-box domain-containing protein 8 [Brachypodium distachyon] >gi|944059422|gb|KQJ95012.1| hypothetical protein BRADI_3g14658 [Brachypodium distachyon]	gi|242380463|emb|FP101794.1|	1090	0	Phyllostachys edulis cDNA clone: bphylf050g24, full insert sequence	O81902	273	1e-86	PUB8_ARATH U-box domain-containing protein 8 OS=Arabidopsis thaliana GN=PUB8 PE=2 SV=1	DRA0210	57.8	3e-08	COG0747	ABC-type dipeptide transport system, periplasmic component	K14325	2e-11	67.4	ppp:PHYPADRAFT_105411	RNA-binding protein with serine-rich domain 1	GO:0016567//protein ubiquitination	GO:0008270//zinc ion binding;GO:0004842//ubiquitin-protein transferase activity	-	ko03013//RNA transport;ko03015//mRNA surveillance pathway
CL20380.Contig9_All	1117	8	34	0.3408	1.4761	2.11479	Up	3.21888e-05	0.000280526	gi|326511986|dbj|BAJ95974.1|	68.9	9e-11	predicted protein [Hordeum vulgare subsp. vulgare]	gi|357159098|ref|XM_003578290.1|	220	3e-54	PREDICTED: Brachypodium distachyon dihydroflavonol-4-reductase-like, transcript variant 1 (LOC100827425), mRNA	Q9S9N9	174	3e-51	CCR1_ARATH Cinnamoyl-CoA reductase 1 OS=Arabidopsis thaliana GN=CCR1 PE=1 SV=1	CAC3503	84.3	1e-17	COG0451	Nucleoside-diphosphate-sugar epimerases	K09753	2e-57	191	pop:POPTR_814849	cinnamoyl-CoA reductase [EC:1.2.1.44]	-	-	-	ko01110//Biosynthesis of secondary metabolites;ko00940//Phenylpropanoid biosynthesis;ko01100//Metabolic pathways
CL7019.Contig2_All	3696	8	34	0.103	0.4461	2.11472	Up	3.21888e-05	0.000280463	gi|474356415|gb|EMS63134.1|	392.9	5e-118	hypothetical protein TRIUR3_32571 [Triticum urartu]	gi|241985992|dbj|AK333253.1|	694	0	Triticum aestivum cDNA, clone: WT006_A07, cultivar: Chinese Spring	Q9FN03	119	4e-28	UVR8_ARATH Ultraviolet-B receptor UVR8 OS=Arabidopsis thaliana GN=UVR8 PE=1 SV=1	CAC2722	60.1	1e-08	COG5184	Alpha-tubulin suppressor and related RCC1 domain-containing proteins	K10615	8e-17	87.8	cme:CMB070C	E3 ubiquitin-protein ligase HERC4 [EC:6.3.2.19]	GO:0006486//protein glycosylation	-	-	ko04120//Ubiquitin mediated proteolysis
CL9328.Contig2_All	1198	10	42	0.3971	1.7001	2.09805	Up	4.02082e-06	4.00235e-05	gi|669029310|emb|CDM83476.1|	381.3	4e-131	unnamed protein product [Triticum aestivum]	gi|554776867|dbj|AK430619.1|	313	3e-82	Brachypodium distachyon mRNA, clone: PL016C01-A-041_F10	Q5VM82	279	4e-93	ZHD5_ORYSJ Zinc-finger homeodomain protein 5 OS=Oryza sativa subsp. japonica GN=ZHD5 PE=3 SV=1	--	--	--	--	--	K09566	3e-08	57.4	vvi:100264514	peptidyl-prolyl isomerase G (cyclophilin G) [EC:5.2.1.8]	-	-	-	ko03013//RNA transport;ko03015//mRNA surveillance pathway
Unigene41918_All	2536	10	42	0.1876	0.8031	2.09792	Up	4.02082e-06	4.00261e-05	gi|944073545|gb|KQK09029.1|	52.8	3e-38	hypothetical protein BRADI_2g45635, partial [Brachypodium distachyon]	--	--	--	--	Q84ZL0	71.2	6e-20	FH5_ORYSJ Formin-like protein 5 OS=Oryza sativa subsp. japonica GN=FH5 PE=2 SV=2	XF0818	47	3e-09	COG2730	Endoglucanase	K13171	1e-11	70.1	ath:AT2G29210	serine/arginine repetitive matrix protein 1	-	-	-	ko03013//RNA transport;ko03015//mRNA surveillance pathway
Unigene39591_All	743	101	423	6.4674	27.6082	2.09384	Up	2.06558e-49	1.0976e-47	gi|944069329|gb|KQK04813.1|	149.1	4e-44	hypothetical protein BRADI_2g16120 [Brachypodium distachyon]	gi|357132497|ref|XM_003567819.1|	317	1e-83	PREDICTED: Brachypodium distachyon uncharacterized LOC100838782 (LOC100838782), mRNA	Q6NNN0	81.3	7e-20	RADL3_ARATH Protein RADIALIS-like 3 OS=Arabidopsis thaliana GN=RL3 PE=2 SV=1	--	--	--	--	--	--	--	--	--	--	-	GO:0003677//DNA binding	-	--
Unigene42357_All	1132	12	50	0.5044	2.142	2.08632	Up	5.10004e-07	5.71322e-06	gi|473819921|gb|EMS46984.1|	381.3	6e-131	hypothetical protein TRIUR3_06204 [Triticum urartu]	gi|478213503|gb|JX198226.1|	422	1e-115	Triticum aestivum RLP1.804.1 gene, complete cds	Q9ASS4	213	2e-63	Y5838_ARATH Probably inactive leucine-rich repeat receptor-like protein kinase At5g48380 OS=Arabidopsis thaliana GN=At5g48380 PE=1 SV=1	--	--	--	--	--	K13420	2e-26	112	ath:AT5G46330	LRR receptor-like serine/threonine-protein kinase FLS2 [EC:2.7.11.1]	-	-	GO:0016020//membrane;GO:0016023//cytoplasmic, membrane-bounded vesicle	ko04626//Plant-pathogen interaction
CL8495.Contig4_All	1533	13	54	0.4035	1.7082	2.08184	Up	1.82425e-07	2.14412e-06	gi|326507230|dbj|BAJ95692.1|	778.1	0	predicted protein [Hordeum vulgare subsp. vulgare]	gi|151426622|dbj|AK253015.1|	599	1e-168	Hordeum vulgare subsp. vulgare cDNA clone: FLbaf13n16, mRNA sequence	Q9LKC0	582	0	YUC5_ARATH Probable indole-3-pyruvate monooxygenase YUCCA5 OS=Arabidopsis thaliana GN=YUC5 PE=2 SV=1	mll7934	237	1e-72	COG2072	Predicted flavoprotein involved in K+ transport	K11816	0	679	osa:4334994	YUCCA family monooxygenase [EC:1.14.13.-]	GO:0055114//oxidation-reduction process	GO:0050660//flavin adenine dinucleotide binding;GO:0004499//N,N-dimethylaniline monooxygenase activity;GO:0050661//NADP binding	GO:0016021//integral component of membrane	ko00380//Tryptophan metabolism
Unigene8850_All	3773	14	58	0.1765	0.7455	2.07854	Up	6.5407e-08	8.05623e-07	--	--	--	--	gi|29465715|gb|AY083681.1|	63.9	1e-06	Avena sativa clone OP14 receptor kinase gene cluster, complete sequence	--	--	--	--	--	--	--	--	--	--	--	--	--	--	-	-	-	--
CL1840.Contig5_All	2684	15	62	0.2659	1.1202	2.0748	Up	2.34996e-08	3.0127e-07	gi|944240961|gb|KQL05269.1|	152.9	4e-38	hypothetical protein SETIT_001824mg [Setaria italica]	gi|357132194|ref|XM_003567669.1|	270	8e-69	PREDICTED: Brachypodium distachyon light-mediated development protein DET1-like, transcript variant 2 (LOC100845485), mRNA	Q9ZNU6	118	1e-27	DET1_SOLLC Light-mediated development protein DET1 OS=Solanum lycopersicum GN=DET1 PE=1 SV=1	--	--	--	--	--	K10571	4e-39	154	osa:4326296	de-etiolated-1	GO:0006281//DNA repair;GO:0010100//negative regulation of photomorphogenesis;GO:0048608//reproductive structure development	GO:0003824//catalytic activity	GO:0005739//mitochondrion	ko04120//Ubiquitin mediated proteolysis
CL7019.Contig4_All	2416	8	33	0.1575	0.6624	2.07235	Up	5.32888e-05	0.000446267	gi|721612373|ref|XP_010238734.1|	61.6	1e-07	PREDICTED: ultraviolet-B receptor UVR8 [Brachypodium distachyon] >gi|721612375|ref|XP_010238736.1| PREDICTED: ultraviolet-B receptor UVR8 [Brachypodium distachyon] >gi|721612377|ref|XP_010238745.1| PREDICTED: ultraviolet-B receptor UVR8 [Brachypodium distachyon] >gi|944081039|gb|KQK16391.1| hypothetical protein BRADI_1g28530 [Brachypodium distachyon] >gi|944081040|gb|KQK16392.1| hypothetical prot…	gi|241985992|dbj|AK333253.1|	1189	0	Triticum aestivum cDNA, clone: WT006_A07, cultivar: Chinese Spring	Q9FN03	103	6e-37	UVR8_ARATH Ultraviolet-B receptor UVR8 OS=Arabidopsis thaliana GN=UVR8 PE=1 SV=1	SPBC557.03c	57.4	6e-18	COG5184	Alpha-tubulin suppressor and related RCC1 domain-containing proteins	K10615	2e-15	72	cme:CMB070C	E3 ubiquitin-protein ligase HERC4 [EC:6.3.2.19]	GO:0006486//protein glycosylation	-	-	ko04120//Ubiquitin mediated proteolysis
CL18547.Contig3_All	2692	8	33	0.1414	0.5945	2.07189	Up	5.32888e-05	0.000446364	--	--	--	--	gi|110734748|gb|DQ680849.1|	125	3e-25	Avena strigosa beta-amyrin synthase (Sad1) and cytochrome P450 CYP51H10 (Sad2) genes, complete cds	--	--	--	--	--	--	--	--	--	--	--	--	--	--	-	-	-	--
CL996.Contig1_All	1403	8	33	0.2713	1.1406	2.07183	Up	5.32888e-05	0.000446339	gi|326512924|dbj|BAK03369.1|	289.3	4e-94	predicted protein [Hordeum vulgare subsp. vulgare]	gi|525343772|ref|NM_001279952.1|	410	1e-111	Brachypodium distachyon probable metal-nicotianamine transporter YSL9-like (YSL9), mRNA >gi|309274664|gb|HM443952.1| Brachypodium distachyon ecotype 21-3 yellow stripe-like 9 transporter (YSL9) mRNA, complete cds	Q7XUJ2	243	4e-73	YSL9_ORYSJ Probable metal-nicotianamine transporter YSL9 OS=Oryza sativa subsp. japonica GN=YSL9 PE=2 SV=2	CC3441	53.5	5e-07	COG2267	Lysophospholipase	K01115	3e-10	63.2	vcn:VOLCADRAFT_99471	phospholipase D [EC:3.1.4.4]	GO:0055085//transmembrane transport	-	GO:0016021//integral component of membrane	ko03013//RNA transport;ko03015//mRNA surveillance pathway;ko01100//Metabolic pathways;ko04144//Endocytosis;ko00565//Ether lipid metabolism;ko00564//Glycerophospholipid metabolism
CL8507.Contig1_All	1210	8	33	0.3146	1.3226	2.07179	Up	5.32888e-05	0.000446291	gi|326500008|dbj|BAJ90839.1|	106.3	1e-54	predicted protein [Hordeum vulgare subsp. vulgare] >gi|326516804|dbj|BAJ96394.1| predicted protein [Hordeum vulgare subsp. vulgare]	gi|357128724|ref|XM_003565972.1|	163	6e-37	PREDICTED: Brachypodium distachyon uncharacterized LOC100823048 (LOC100823048), mRNA	--	--	--	--	--	--	--	--	--	K13171	4e-06	50.4	ath:AT2G29210	serine/arginine repetitive matrix protein 1	-	-	-	ko03013//RNA transport;ko03015//mRNA surveillance pathway
CL3629.Contig3_All	4538	8	33	0.0839	0.3526	2.07129	Up	5.32888e-05	0.000446315	gi|669031223|emb|CDM86063.1|	268.9	1e-74	unnamed protein product [Triticum aestivum]	gi|514808450|ref|XM_004979009.1|	73.8	2e-09	PREDICTED: Setaria italica probable serine/threonine-protein kinase mkcF-like (LOC101774273), transcript variant X4, mRNA	Q8S9L6	187	4e-49	CRK29_ARATH Cysteine-rich receptor-like protein kinase 29 OS=Arabidopsis thaliana GN=CRK29 PE=2 SV=1	SPy1625_1	87	2e-17	COG0515	Serine/threonine protein kinase	K00924	2e-37	154	osa:4333912	[EC:2.7.1.-]	-	GO:0000166//nucleotide binding	-	ko04626//Plant-pathogen interaction
Unigene55776_All	434	17	70	1.8636	7.8216	2.06937	Up	3.0495e-09	4.23203e-08	--	--	--	--	gi|357132497|ref|XM_003567819.1|	133	2e-28	PREDICTED: Brachypodium distachyon uncharacterized LOC100838782 (LOC100838782), mRNA	--	--	--	--	--	--	--	--	--	--	--	--	--	--	-	-	-	--
Unigene26103_All	2098	44	181	0.9978	4.1837	2.06796	Up	1.0389e-21	2.78956e-20	gi|636576713|emb|CDO33954.1|	917.5	0	cyp450 [Hordeum vulgare]	gi|241987532|dbj|AK334789.1|	1281	0	Triticum aestivum cDNA, clone: WT011_B07, cultivar: Chinese Spring	Q9SLP1	627	0	C78A9_ARATH Cytochrome P450 78A9 OS=Arabidopsis thaliana GN=CYP78A9 PE=2 SV=1	CC2997	98.2	5e-21	COG2124	Cytochrome P450	K00517	0	572	ath:AT1G01190	[EC:1.14.-.-]	GO:0044550//secondary metabolite biosynthetic process;GO:0055114//oxidation-reduction process	GO:0016709//oxidoreductase activity, acting on paired donors, with incorporation or reduction of molecular oxygen, NAD(P)H as one donor, and incorporation of one atom of oxygen;GO:0020037//heme binding;GO:0005506//iron ion binding	GO:0016021//integral component of membrane	ko01110//Biosynthesis of secondary metabolites;ko00945//Stilbenoid, diarylheptanoid and gingerol biosynthesis;ko00903//Limonene and pinene degradation;ko00944//Flavone and flavonol biosynthesis;ko01100//Metabolic pathways;ko00941//Flavonoid biosynthesis
CL1087.Contig11_All	3207	9	37	0.1335	0.5595	2.0673	Up	1.87466e-05	0.000169195	gi|475540097|gb|EMT09536.1|	241.5	4e-68	hypothetical protein F775_14434 [Aegilops tauschii]	--	--	--	--	Q9FPQ6	54.3	4e-07	GP1_CHLRE Vegetative cell wall protein gp1 OS=Chlamydomonas reinhardtii GN=GP1 PE=1 SV=1	--	--	--	--	--	K03126	9e-06	37.4	gmx:100787779	transcription initiation factor TFIID subunit 12	-	-	-	ko03022//Basal transcription factors
Unigene10823_All	2711	18	74	0.3159	1.3237	2.06704	Up	1.10102e-09	1.587e-08	--	--	--	--	gi|12702923|gb|AY019881.1|	63.9	1e-06	Oryza sativa microsatellite MRG2206 containing (CT)X12, genomic sequence	--	--	--	--	--	--	--	--	--	--	--	--	--	--	-	-	-	--
Unigene12573_All	1374	10	41	0.3463	1.4471	2.06307	Up	6.6278e-06	6.40016e-05	--	--	--	--	gi|29465715|gb|AY083681.1|	71.9	2e-09	Avena sativa clone OP14 receptor kinase gene cluster, complete sequence	--	--	--	--	--	--	--	--	--	--	--	--	--	--	-	-	-	--
CL377.Contig7_All	2270	11	45	0.2306	0.9613	2.05959	Up	2.35286e-06	2.41555e-05	gi|326529055|dbj|BAK00921.1|	806.2	0	predicted protein [Hordeum vulgare subsp. vulgare]	gi|315259429|gb|HQ658905.1|	1758	0	Triticum turgidum subsp. durum x Secale cereale glutamate dehydrogenase (GDH1) mRNA, complete cds	Q43260	781	0	DHE3_MAIZE Glutamate dehydrogenase OS=Zea mays GN=GDH1 PE=1 SV=1	TM1015	373	4e-122	COG0334	Glutamate dehydrogenase/leucine dehydrogenase	K00261	0	796	osa:4334405	glutamate dehydrogenase (NAD(P)+) [EC:1.4.1.3]	GO:0006520//cellular amino acid metabolic process;GO:0055114//oxidation-reduction process	GO:0004353//glutamate dehydrogenase [NAD(P)+] activity	-	ko01100//Metabolic pathways;ko00330//Arginine and proline metabolism;ko00910//Nitrogen metabolism;ko00250//Alanine, aspartate and glutamate metabolism
Unigene13619_All	836	69	282	3.9268	16.358	2.05857	Up	8.65754e-33	3.24209e-31	gi|326528971|dbj|BAJ97507.1|	178.7	1e-54	predicted protein [Hordeum vulgare subsp. vulgare]	gi|554781705|dbj|AK435488.1|	198	8e-48	Brachypodium distachyon mRNA, clone: PL016C01-A-073_C07	Q9FYB5	78.6	9e-18	DNJ11_ARATH Chaperone protein dnaJ 11, chloroplastic OS=Arabidopsis thaliana GN=ATJ11 PE=1 SV=2	alr2447	72	9e-14	COG0484	DnaJ-class molecular chaperone with C-terminal Zn finger domain	K09518	7e-13	69.3	ota:Ot01g05590	DnaJ homolog subfamily B member 12	-	-	GO:0005739//mitochondrion;GO:0009536//plastid	ko04141//Protein processing in endoplasmic reticulum
CL3172.Contig25_All	3576	12	49	0.1597	0.6645	2.0569	Up	8.3814e-07	9.13413e-06	gi|566187240|ref|XP_002313866.2|	61.2	4e-07	hypothetical protein POPTR_0009s10030g [Populus trichocarpa] >gi|550331421|gb|EEE87821.2| hypothetical protein POPTR_0009s10030g [Populus trichocarpa]	gi|151421009|dbj|AK252361.1|	115	4e-22	Hordeum vulgare subsp. vulgare cDNA clone: FLbaf161b24, mRNA sequence	Q9FPQ6	52.8	1e-06	GP1_CHLRE Vegetative cell wall protein gp1 OS=Chlamydomonas reinhardtii GN=GP1 PE=1 SV=1	--	--	--	--	--	--	--	--	--	--	-	-	-	--
CL17445.Contig2_All	1890	13	53	0.3273	1.3599	2.05482	Up	2.9944e-07	3.43764e-06	gi|474425516|gb|EMS67711.1|	867.1	0	Cytochrome P450 94A1 [Triticum urartu]	gi|241987832|dbj|AK335089.1|	1768	0	Triticum aestivum cDNA, clone: WT012_A16, cultivar: Chinese Spring	Q9FMV7	343	4e-111	C94B1_ARATH Cytochrome P450 94B1 OS=Arabidopsis thaliana GN=CYP94B1 PE=2 SV=1	BH0579	124	8e-30	COG2124	Cytochrome P450	K13407	8e-117	358	vvi:100259592	cytochrome P450, family 94, subfamily A, polypeptide 1 (fatty acid omega-hydroxylase) [EC:1.14.-.-]	-	GO:0046872//metal ion binding;GO:0016491//oxidoreductase activity	GO:0016020//membrane;GO:0016023//cytoplasmic, membrane-bounded vesicle	ko01110//Biosynthesis of secondary metabolites;ko00945//Stilbenoid, diarylheptanoid and gingerol biosynthesis;ko00073//Cutin, suberine and wax biosynthesis;ko00903//Limonene and pinene degradation;ko01100//Metabolic pathways
Unigene38747_All	1814	14	57	0.3672	1.5238	2.05304	Up	1.0725e-07	1.29209e-06	gi|514820870|ref|XP_004985119.1|	373.6	2e-124	PREDICTED: homeobox-leucine zipper protein HOX19 isoform X2 [Setaria italica]	gi|242383989|emb|FP097788.1|	611	1e-171	Phyllostachys edulis cDNA clone: bphylf059k15, full insert sequence	Q8GRL4	363	2e-122	HOX19_ORYSJ Homeobox-leucine zipper protein HOX19 OS=Oryza sativa subsp. japonica GN=HOX19 PE=2 SV=1	SPAC32A11.03c	55.8	2e-07	COG5576	Homeodomain-containing transcription factor	K09338	8e-69	225	ath:AT4G37790	homeobox-leucine zipper protein	GO:0006351//transcription, DNA-templated	GO:0003677//DNA binding	-	--
Unigene11171_All	1936	14	57	0.3441	1.4278	2.05289	Up	1.0725e-07	1.29219e-06	gi|326510475|dbj|BAJ87454.1|	927.9	0	predicted protein [Hordeum vulgare subsp. vulgare] >gi|326531834|dbj|BAK01293.1| predicted protein [Hordeum vulgare subsp. vulgare]	gi|241989249|dbj|AK336227.1|	1187	0	Triticum aestivum cDNA, clone: SET3_I17, cultivar: Chinese Spring	Q9FF31	401	8e-132	LRL21_ARATH LEAF RUST 10 DISEASE-RESISTANCE LOCUS RECEPTOR-LIKE PROTEIN KINASE-like 2.1 OS=Arabidopsis thaliana GN=LRK10L-2.1 PE=3 SV=1	CAC1728_1	103	4e-23	COG0515	Serine/threonine protein kinase	K13417	1e-56	203	aly:ARALYDRAFT_899604	somatic embryogenesis receptor kinase 4 [EC:2.7.10.1 2.7.11.1]	GO:0006468//protein phosphorylation	GO:0005524//ATP binding;GO:0004674//protein serine/threonine kinase activity	GO:0016021//integral component of membrane;GO:0016023//cytoplasmic, membrane-bounded vesicle	ko04626//Plant-pathogen interaction
CL1859.Contig4_All	1618	58	236	1.7055	7.0733	2.05219	Up	1.37008e-27	4.4854e-26	gi|326528365|dbj|BAJ93364.1|	599	0	predicted protein [Hordeum vulgare subsp. vulgare]	gi|357153331|ref|XM_003576369.1|	468	1e-128	PREDICTED: Brachypodium distachyon curcuminoid synthase-like (LOC100835138), mRNA	Q8LIL0	415	8e-142	CUS_ORYSJ Bisdemethoxycurcumin synthase OS=Oryza sativa subsp. japonica GN=Os07g0271500 PE=1 SV=2	DRA0326	144	4e-37	COG3424	Predicted naringenin-chalcone synthase	K00660	1e-123	369	zma:100282642	chalcone synthase [EC:2.3.1.74]	GO:0009058//biosynthetic process	GO:0016747//transferase activity, transferring acyl groups other than amino-acyl groups	-	ko01110//Biosynthesis of secondary metabolites;ko01100//Metabolic pathways;ko00941//Flavonoid biosynthesis;ko04712//Circadian rhythm - plant
CL17625.Contig12_All	3599	17	69	0.2247	0.9297	2.04877	Up	4.9882e-09	6.78504e-08	gi|221327786|gb|ACM17602.1|	1602.8	0	LRR/receptor-like kinase [Oryza sativa Indica Group]	gi|115484660|ref|NM_001074006.1|	1645	0	Oryza sativa Japonica Group Os11g0208900 (Os11g0208900) mRNA, complete cds	C0LGP4	557	2e-180	Y3475_ARATH Probable LRR receptor-like serine/threonine-protein kinase At3g47570 OS=Arabidopsis thaliana GN=At3g47570 PE=2 SV=1	alr0124_1	136	3e-33	COG4886	Leucine-rich repeat (LRR) protein	K13420	0	571	vvi:100253808	LRR receptor-like serine/threonine-protein kinase FLS2 [EC:2.7.11.1]	GO:0006468//protein phosphorylation	GO:0005524//ATP binding;GO:0004674//protein serine/threonine kinase activity	GO:0016021//integral component of membrane;GO:0016023//cytoplasmic, membrane-bounded vesicle	ko04626//Plant-pathogen interaction
CL1698.Contig7_All	358	56	227	7.4422	30.7489	2.04673	Up	1.6478e-26	5.22157e-25	gi|475607663|gb|EMT26784.1|	164.9	9e-50	37 kDa inner envelope membrane protein, chloroplastic [Aegilops tauschii]	gi|151419970|dbj|AK251322.1|	248	4e-63	Hordeum vulgare subsp. vulgare cDNA clone: FLbaf110j10, mRNA sequence	Q2QM69	137	2e-40	BQMT2_ORYSJ 2-methyl-6-phytyl-1,4-hydroquinone methyltransferase 2, chloroplastic OS=Oryza sativa subsp. japonica GN=Os12g0615400 PE=2 SV=2	AF0512	62	3e-12	COG0500	SAM-dependent methyltransferases	K12502	2e-41	140	sbi:SORBI_08g021610	MPBQ/MSBQ methyltransferase	GO:0032259//methylation;GO:0043436;GO:1901135//carbohydrate derivative metabolic process;GO:0008654//phospholipid biosynthetic process	GO:0008757//S-adenosylmethionine-dependent methyltransferase activity	GO:0016021//integral component of membrane	ko01110//Biosynthesis of secondary metabolites;ko01100//Metabolic pathways;ko00130//Ubiquinone and other terpenoid-quinone biosynthesis
CL6683.Contig1_All	2080	85	343	1.9443	7.9968	2.04017	Up	4.2472e-39	1.84519e-37	gi|326526221|dbj|BAJ97127.1|	866.7	0	predicted protein [Hordeum vulgare subsp. vulgare]	gi|357117101|ref|XM_003560265.1|	369	9e-99	PREDICTED: Brachypodium distachyon UPF0392 protein Os08g0121900-like (LOC100822390), mRNA	Q6YRM6	304	2e-94	Y8219_ORYSJ Glycosyltransferase family 92 protein Os08g0121900 OS=Oryza sativa subsp. japonica GN=Os08g0121900 PE=2 SV=1	SMb20563	68.6	7e-12	COG0463	Glycosyltransferases involved in cell wall biogenesis	K14325	5e-08	57.4	osa:4325394	RNA-binding protein with serine-rich domain 1	-	-	-	ko03013//RNA transport;ko03015//mRNA surveillance pathway
Unigene28741_All	504	37	149	3.4928	14.3365	2.03724	Up	8.2291e-18	1.89071e-16	gi|992278652|gb|KXG36970.1|	320.9	1e-111	hypothetical protein SORBI_002G421300 [Sorghum bicolor] >gi|992278653|gb|KXG36971.1| hypothetical protein SORBI_002G421300 [Sorghum bicolor]	gi|151426633|dbj|AK253026.1|	581	1e-163	Hordeum vulgare subsp. vulgare cDNA clone: FLbaf27n02, mRNA sequence	--	--	--	--	--	--	--	--	--	--	--	--	--	--	-	-	-	--
CL19349.Contig37_All	2365	14	56	0.2816	1.1483	2.02778	Up	1.75313e-07	2.06305e-06	--	--	--	--	gi|357113359|ref|XM_003558423.1|	65.9	2e-07	PREDICTED: Brachypodium distachyon uncharacterized LOC100825962 (LOC100825962), mRNA	--	--	--	--	--	--	--	--	--	--	--	--	--	--	-	-	-	--
CL6347.Contig3_All	1966	10	40	0.242	0.9867	2.0276	Up	1.08796e-05	0.000101646	gi|357168137|ref|XP_003581501.1|	1062	0	PREDICTED: carotenoid cleavage dioxygenase 7, chloroplastic [Brachypodium distachyon] >gi|944048295|gb|KQJ83936.1| hypothetical protein BRADI_5g17657 [Brachypodium distachyon]	gi|357168136|ref|XM_003581453.1|	1176	0	PREDICTED: Brachypodium distachyon carotenoid cleavage dioxygenase 7, chloroplastic-like (LOC100822197), mRNA	Q7XU29	955	0	CCD7_ORYSJ Carotenoid cleavage dioxygenase 7, chloroplastic OS=Oryza sativa subsp. japonica GN=CCD7 PE=1 SV=2	sll1541	169	5e-45	COG3670	Lignostilbene-alpha,beta-dioxygenase and related enzymes	K00464	8e-24	107	ota:Ot03g03830	all-trans-8'-apo-beta-carotenal 15,15'-oxygenase [EC:1.14.99.41]	GO:0043289;GO:1901601//strigolactone biosynthetic process;GO:0016121//carotene catabolic process;GO:0010223//secondary shoot formation;GO:0055114//oxidation-reduction process	GO:0016702//oxidoreductase activity, acting on single donors with incorporation of molecular oxygen, incorporation of two atoms of oxygen	-	ko01110//Biosynthesis of secondary metabolites;ko01100//Metabolic pathways;ko00906//Carotenoid biosynthesis
CL19481.Contig1_All	490	14	56	1.3593	5.5422	2.02759	Up	1.75313e-07	2.0632e-06	gi|629117018|gb|KCW81693.1|	70.5	1e-12	hypothetical protein EUGRSUZ_C03047 [Eucalyptus grandis]	gi|710307|gb|U11693.1|ASU11693	151	9e-34	Avena sativa victorin binding protein mRNA, complete cds	P26969	68.2	9e-14	GCSP_PEA Glycine dehydrogenase (decarboxylating), mitochondrial OS=Pisum sativum GN=GDCSP PE=1 SV=1	PA5213_2	62	3e-11	COG1003	Glycine cleavage system protein P (pyridoxal-binding), C-terminal domain	K00281	3e-14	70.5	ppp:PHYPADRAFT_171132	glycine dehydrogenase [EC:1.4.4.2]	-	-	-	ko01100//Metabolic pathways;ko00260//Glycine, serine and threonine metabolism
CL2634.Contig1_All	361	8	32	1.0543	4.2986	2.02758	Up	8.778e-05	0.000709324	gi|474323702|gb|EMS62370.1|	90.9	5e-23	hypothetical protein TRIUR3_30783 [Triticum urartu]	gi|151420193|dbj|AK251545.1|	206	1e-50	Hordeum vulgare subsp. vulgare cDNA clone: FLbaf123f16, mRNA sequence	--	--	--	--	--	--	--	--	--	--	--	--	--	--	GO:0046916//cellular transition metal ion homeostasis;GO:0030001//metal ion transport	GO:0046914//transition metal ion binding	GO:0005737//cytoplasm	--
Unigene59957_All	393	25	100	3.0265	12.3394	2.02755	Up	2.40658e-12	4.21374e-11	--	--	--	--	--	--	--	--	--	--	--	--	--	--	--	--	--	--	--	--	--	--	-	-	-	--
Unigene18900_All	1852	10	40	0.2569	1.0474	2.02753	Up	1.08796e-05	0.000101639	--	--	--	--	--	--	--	--	--	--	--	--	--	--	--	--	--	--	--	--	--	--	-	-	-	--
Unigene32886_All	619	18	72	1.3835	5.6406	2.02753	Up	2.93482e-09	4.08207e-08	gi|475418316|gb|EMT01032.1|	124.4	5e-35	hypothetical protein F775_15252 [Aegilops tauschii]	gi|573946590|ref|XM_006655565.1|	200	1e-48	PREDICTED: Oryza brachyantha protein RADIALIS-like 3-like (LOC102719962), mRNA	Q6NNN0	85.9	4e-22	RADL3_ARATH Protein RADIALIS-like 3 OS=Arabidopsis thaliana GN=RL3 PE=2 SV=1	--	--	--	--	--	--	--	--	--	--	-	-	GO:0009536//plastid	--
CL13869.Contig4_All	2875	8	32	0.1324	0.5398	2.02752	Up	8.778e-05	0.000709361	gi|475541129|gb|EMT09722.1|	58.5	8e-07	hypothetical protein F775_09657 [Aegilops tauschii]	gi|357134407|ref|XM_003568761.1|	99.6	2e-17	PREDICTED: Brachypodium distachyon uncharacterized LOC100840308 (LOC100840308), mRNA	--	--	--	--	--	--	--	--	--	--	--	--	--	--	-	-	-	--
CL57.Contig5_All	2263	36	144	0.7569	3.0858	2.02747	Up	3.65236e-17	8.17347e-16	gi|326505048|dbj|BAK02911.1|	508.8	3e-174	predicted protein [Hordeum vulgare subsp. vulgare]	gi|242382589|emb|FP091831.1|	458	1e-125	Phyllostachys edulis cDNA clone: bphyem118o03, full insert sequence	Q67ZI9	327	2e-105	GDL48_ARATH GDSL esterase/lipase At2g42990 OS=Arabidopsis thaliana GN=At2g42990 PE=2 SV=1	all3634	87.4	8e-18	COG3240	Phospholipase/lecithinase/hemolysin	K01206	2e-21	98.2	ath:AT1G67830	alpha-L-fucosidase [EC:3.2.1.51]	GO:0008152//metabolic process	GO:0016788//hydrolase activity, acting on ester bonds	GO:0016023//cytoplasmic, membrane-bounded vesicle	ko01110//Biosynthesis of secondary metabolites;ko03013//RNA transport;ko00511//Other glycan degradation;ko03015//mRNA surveillance pathway;ko01100//Metabolic pathways;ko00906//Carotenoid biosynthesis
Unigene30183_All	722	9	36	0.5931	2.418	2.02747	Up	3.08212e-05	0.000269446	--	--	--	--	--	--	--	--	--	--	--	--	--	--	--	--	--	--	--	--	--	--	-	-	-	--
CL19349.Contig47_All	2209	15	60	0.3231	1.3172	2.02742	Up	6.28842e-08	7.75417e-07	--	--	--	--	gi|357113359|ref|XM_003558423.1|	65.9	2e-07	PREDICTED: Brachypodium distachyon uncharacterized LOC100825962 (LOC100825962), mRNA	--	--	--	--	--	--	--	--	--	--	--	--	--	--	-	-	-	--
Unigene28528_All	2899	14	56	0.2298	0.9368	2.02736	Up	1.75313e-07	2.06289e-06	gi|475541144|gb|EMT09727.1|	719.5	0	hypothetical protein F775_13549 [Aegilops tauschii]	gi|242385712|emb|FP093564.1|	272	2e-69	Phyllostachys edulis cDNA clone: bphylf056b03, full insert sequence	Q93ZR6	283	1e-85	WSD1_ARATH O-acyltransferase WSD1 OS=Arabidopsis thaliana GN=WSD1 PE=2 SV=1	DR2133	53.5	2e-06	COG4372	Uncharacterized protein conserved in bacteria with the myosin-like domain	K15406	3e-85	283	ath:AT5G37300	wax-ester synthase / diacylglycerol O-acyltransferase [EC:2.3.1.75 2.3.1.20]	GO:0019432//triglyceride biosynthetic process	GO:0004144//diacylglycerol O-acyltransferase activity;GO:0047196//long-chain-alcohol O-fatty-acyltransferase activity	GO:0005886//plasma membrane	ko01110//Biosynthesis of secondary metabolites;ko00073//Cutin, suberine and wax biosynthesis;ko01100//Metabolic pathways;ko00052//Galactose metabolism;ko00051//Fructose and mannose metabolism;ko00010//Glycolysis / Gluconeogenesis;ko00030//Pentose phosphate pathway;ko04144//Endocytosis;ko00565//Ether lipid metabolism;ko00564//Glycerophospholipid metabolism
Unigene13855_All	7210	12	48	0.0792	0.3228	2.02707	Up	1.37249e-06	1.45231e-05	gi|293330987|ref|NP_001169942.1|	83.6	9e-14	uncharacterized protein LOC100383840 [Zea mays]	gi|357116925|ref|XM_003560179.1|	135	8e-28	PREDICTED: Brachypodium distachyon protein GRIP-like (LOC100839258), mRNA	Q7G6K7	74.3	1e-12	FH3_ORYSJ Formin-like protein 3 OS=Oryza sativa subsp. japonica GN=FH3 PE=2 SV=2	--	--	--	--	--	K14325	1e-09	64.7	osa:4325394	RNA-binding protein with serine-rich domain 1	-	-	-	ko03013//RNA transport;ko03015//mRNA surveillance pathway;ko03040//Spliceosome
CL10516.Contig3_All	1448	22	87	0.7229	2.9137	2.01098	Up	8.16894e-11	1.28675e-09	gi|310877436|gb|ADP37001.1|	114.8	1e-26	jacalin-related lectin 1 [Triticum aestivum]	gi|310877435|gb|HQ317136.1|	367	3e-98	Triticum aestivum jacalin-related lectin 1 (JRLL1) mRNA, complete cds	P83304	111	2e-26	LEC_PARPC Mannose/glucose-specific lectin (Fragment) OS=Parkia platycephala PE=1 SV=1	--	--	--	--	--	--	--	--	--	--	-	-	-	--
CL16998.Contig3_All	1415	29	114	0.9751	3.9069	2.0024	Up	1.11033e-13	2.0894e-12	gi|574460987|gb|AHG29010.1|	399.1	3e-136	LUX-A [Triticum aestivum]	gi|444434896|dbj|AB773826.1|	408	1e-111	Triticum monococcum subsp. monococcum WPCL1 gene for PHYTOCLOCK 1, complete cds	Q94DH3	282	4e-93	PCL1_ORYSJ Transcription factor PCL1 OS=Oryza sativa subsp. japonica GN=PCL1 PE=2 SV=1	CC0042	56.6	8e-08	COG0532	Translation initiation factor 2 (IF-2; GTPase)	K14491	2e-22	98.6	ota:Ot16g01320	two-component response regulator ARR-B family	GO:0050789;GO:0006351//transcription, DNA-templated	-	-	ko04075//Plant hormone signal transduction
Unigene8367_All	1475	14	55	0.4516	1.8082	2.00144	Up	2.8565e-07	3.29208e-06	gi|676385245|ref|XP_009035901.1|	57.4	2e-06	hypothetical protein AURANDRAFT_71291, partial [Aureococcus anophagefferens] >gi|323454001|gb|EGB09872.1| hypothetical protein AURANDRAFT_71291, partial [Aureococcus anophagefferens]	--	--	--	--	Q9FPQ6	87.8	3e-18	GP1_CHLRE Vegetative cell wall protein gp1 OS=Chlamydomonas reinhardtii GN=GP1 PE=1 SV=1	Rv3876	57.8	3e-08	COG0455	ATPases involved in chromosome partitioning	K01115	1e-13	74.3	vcn:VOLCADRAFT_99471	phospholipase D [EC:3.1.4.4]	-	-	-	ko01100//Metabolic pathways;ko04144//Endocytosis;ko00565//Ether lipid metabolism;ko00564//Glycerophospholipid metabolism
CL15494.Contig2_All	1012	12	47	0.5642	2.2522	1.99706	Up	2.23922e-06	2.30888e-05	gi|45357053|gb|AAS58481.1|	176	9e-52	ZCCT1 [Triticum monococcum]	gi|554782421|dbj|AK436209.1|	131	2e-27	Brachypodium distachyon mRNA, clone: PL016C01-A-077_P18	Q9FHH8	66.6	4e-12	COL5_ARATH Zinc finger protein CONSTANS-LIKE 5 OS=Arabidopsis thaliana GN=COL5 PE=2 SV=2	--	--	--	--	--	K12135	2e-10	62.8	aly:ARALYDRAFT_488429	zinc finger protein CONSTANS	-	-	-	ko03013//RNA transport;ko04712//Circadian rhythm - plant;ko03008//Ribosome biogenesis in eukaryotes
CL5260.Contig6_All	1895	11	43	0.2762	1.1004	1.99424	Up	6.29816e-06	6.10633e-05	gi|475480179|gb|EMT02820.1|	621.7	0	Metallophosphoesterase 1 [Aegilops tauschii]	gi|357118309|ref|XM_003560850.1|	672	0	PREDICTED: Brachypodium distachyon metallophosphoesterase 1-like (LOC100840581), mRNA	--	--	--	--	--	--	--	--	--	--	--	--	--	--	-	-	GO:0016021//integral component of membrane	--
CL17625.Contig17_All	1362	11	43	0.3843	1.531	1.99417	Up	6.29816e-06	6.10671e-05	gi|944051778|gb|KQJ87416.1|	37	1e-30	hypothetical protein BRADI_4g10987 [Brachypodium distachyon]	gi|357155881|ref|XM_003577221.1|	460	1e-126	PREDICTED: Brachypodium distachyon probable LRR receptor-like serine/threonine-protein kinase At3g47570-like (LOC100833931), mRNA	C0LGP4	268	2e-80	Y3475_ARATH Probable LRR receptor-like serine/threonine-protein kinase At3g47570 OS=Arabidopsis thaliana GN=At3g47570 PE=2 SV=1	BH2504_1	78.6	2e-15	COG0515	Serine/threonine protein kinase	K13428	1e-70	243	aly:ARALYDRAFT_488953	LRR receptor-like serine/threonine-protein kinase EFR [EC:2.7.11.1]	GO:0006468//protein phosphorylation	GO:0005524//ATP binding;GO:0004674//protein serine/threonine kinase activity	GO:0016021//integral component of membrane	ko04626//Plant-pathogen interaction
CL2952.Contig7_All	1660	118	461	3.382	13.4673	1.99351	Up	1.76487e-50	9.54931e-49	gi|326496336|dbj|BAJ94630.1|	659.4	0	predicted protein [Hordeum vulgare subsp. vulgare] >gi|326512400|dbj|BAJ99555.1| predicted protein [Hordeum vulgare subsp. vulgare]	gi|357123988|ref|XM_003563641.1|	837	0	PREDICTED: Brachypodium distachyon F-box/kelch-repeat protein At1g80440-like (LOC100823238), mRNA	Q9M8L2	244	6e-76	FBK30_ARATH F-box/kelch-repeat protein At1g80440 OS=Arabidopsis thaliana GN=At1g80440 PE=2 SV=1	DR2133	69.3	8e-12	COG4372	Uncharacterized protein conserved in bacteria with the myosin-like domain	K13171	4e-13	73.6	ath:AT2G29210	serine/arginine repetitive matrix protein 1	-	-	-	ko03013//RNA transport;ko03015//mRNA surveillance pathway
Unigene765_All	1068	21	82	0.9355	3.7233	1.99277	Up	3.65544e-10	5.46946e-09	gi|20562911|gb|AAM22749.1|	56.6	1e-07	alanine aminotransferase, partial [Deschampsia antarctica]	gi|20562910|gb|AY090542.1|	141	2e-30	Deschampsia antarctica clone Dacor 1.7 alanine aminotransferase mRNA, 3' UTR and partial cds	Q9LR30	53.9	8e-08	GGT1_ARATH Glutamate--glyoxylate aminotransferase 1 OS=Arabidopsis thaliana GN=GGAT1 PE=1 SV=1	--	--	--	--	--	K14272	6e-08	55.5	bdi:100844005	glutamate--glyoxylate aminotransferase [EC:2.6.1.4 2.6.1.2 2.6.1.44 2.6.1.-]	-	-	-	ko01110//Biosynthesis of secondary metabolites;ko01100//Metabolic pathways;ko00260//Glycine, serine and threonine metabolism;ko00250//Alanine, aspartate and glutamate metabolism;ko00630//Glyoxylate and dicarboxylate metabolism;ko00710//Carbon fixation in photosynthetic organisms
CL9739.Contig3_All	746	21	82	1.3393	5.3304	1.99276	Up	3.65544e-10	5.46893e-09	gi|669030952|emb|CDM85668.1|	313.9	2e-105	unnamed protein product [Triticum aestivum]	gi|514786373|ref|XM_004971013.1|	587	1e-165	PREDICTED: Setaria italica probable auxin efflux carrier component 6-like (LOC101761911), mRNA	Q5JLM1	306	5e-104	PIN6_ORYSJ Probable auxin efflux carrier component 6 OS=Oryza sativa subsp. japonica GN=PIN6 PE=2 SV=1	DR2133	59.7	1e-09	COG4372	Uncharacterized protein conserved in bacteria with the myosin-like domain	K13947	1e-103	306	osa:4324368	auxin efflux carrier family	GO:0055085//transmembrane transport;GO:0080162//intracellular auxin transport;GO:0009734//auxin-activated signaling pathway;GO:0009555//pollen development;GO:0010252//auxin homeostasis	GO:0080161//auxin transmembrane transporter activity	GO:0016021//integral component of membrane;GO:0005783//endoplasmic reticulum	--
Unigene41235_All	598	21	82	1.6708	6.6497	1.99275	Up	3.65544e-10	5.4684e-09	gi|255670299|dbj|BAF29774.2|	58.5	2e-09	Os12g0476200 [Oryza sativa Japonica Group]	gi|195613479|gb|EU956452.1|	97.6	1e-17	Zea mays clone 1563724 MTN3 mRNA, complete cds	Q2QR07	58.5	3e-10	SWT13_ORYSJ Bidirectional sugar transporter SWEET13 OS=Oryza sativa subsp. japonica GN=SWEET13 PE=2 SV=1	--	--	--	--	--	K15382	5e-11	58.5	osa:4352201	solute carrier family 50 (sugar transporter)	-	-	-	--
CL2832.Contig1_All	899	21	82	1.1114	4.4232	1.99271	Up	3.65544e-10	5.46787e-09	gi|326490015|dbj|BAJ94081.1|	217.2	4e-69	predicted protein [Hordeum vulgare subsp. vulgare]	gi|554778608|dbj|AK432373.1|	192	5e-46	Brachypodium distachyon mRNA, clone: PL016C01-A-052_O13	Q8H8K7	53.9	7e-08	FH4_ORYSJ Formin-like protein 4 OS=Oryza sativa subsp. japonica GN=FH4 PE=3 SV=1	--	--	--	--	--	K14325	2e-11	65.5	mtr:MTR_2g069490	RNA-binding protein with serine-rich domain 1	-	-	-	ko03013//RNA transport;ko03015//mRNA surveillance pathway
CL4962.Contig5_All	1222	10	39	0.3893	1.5477	1.99117	Up	1.77818e-05	0.000161356	gi|473913035|gb|EMS49658.1|	350.9	4e-119	hypothetical protein TRIUR3_33975 [Triticum urartu]	gi|573939218|ref|XM_006651982.1|	400	1e-108	PREDICTED: Oryza brachyantha probable cytokinin riboside 5'-monophosphate phosphoribohydrolase LOGL5-like (LOC102714447), mRNA	Q84M85	333	4e-114	LOGL5_ORYSJ Probable cytokinin riboside 5'-monophosphate phosphoribohydrolase LOGL5 OS=Oryza sativa subsp. japonica GN=LOGL5 PE=2 SV=1	PA4923	189	8e-58	COG1611	Predicted Rossmann fold nucleotide-binding protein	K06966	4e-105	310	pop:POPTR_715415		GO:0009691//cytokinin biosynthetic process	GO:0016799//hydrolase activity, hydrolyzing N-glycosyl compounds	GO:0005634//nucleus;GO:0005829//cytosol	--
CL6973.Contig8_All	1144	40	156	1.6635	6.6128	1.99104	Up	4.48094e-18	1.04496e-16	gi|18483221|gb|AAL73970.1|AF465470_1	526.2	0	laccase LAC5-4 [Lolium perenne]	gi|18483220|gb|AF465470.1|	969	0	Lolium perenne laccase LAC5-4 mRNA, complete cds	Q5N7B4	466	6e-162	LAC7_ORYSJ Laccase-7 OS=Oryza sativa subsp. japonica GN=LAC7 PE=2 SV=1	YFL041w	73.2	2e-13	COG2132	Putative multicopper oxidases	K00423	4e-29	119	sbi:SORBI_10g022430	L-ascorbate oxidase [EC:1.10.3.3]	GO:0046274//lignin catabolic process;GO:0055114//oxidation-reduction process	GO:0016722//oxidoreductase activity, oxidizing metal ions;GO:0005507//copper ion binding;GO:0052716//hydroquinone:oxygen oxidoreductase activity	GO:0048046//apoplast;GO:0016023//cytoplasmic, membrane-bounded vesicle	ko00053//Ascorbate and aldarate metabolism;ko01100//Metabolic pathways
CL10846.Contig2_All	1819	10	39	0.2616	1.0397	1.99073	Up	1.77818e-05	0.000161347	gi|125585709|gb|EAZ26373.1|	125.9	1e-28	hypothetical protein OsJ_10256 [Oryza sativa Japonica Group]	--	--	--	--	Q9FPQ6	77.4	1e-14	GP1_CHLRE Vegetative cell wall protein gp1 OS=Chlamydomonas reinhardtii GN=GP1 PE=1 SV=1	slr0599	56.2	1e-07	COG0515	Serine/threonine protein kinase	K01115	3e-12	70.1	vcn:VOLCADRAFT_99471	phospholipase D [EC:3.1.4.4]	-	-	-	ko01100//Metabolic pathways;ko04144//Endocytosis;ko00565//Ether lipid metabolism;ko00564//Glycerophospholipid metabolism
CL11.Contig2_All	3389	9	35	0.1263	0.5008	1.98738	Up	5.04328e-05	0.000424773	gi|326510935|dbj|BAJ91815.1|	629.8	0	predicted protein [Hordeum vulgare subsp. vulgare]	gi|151418342|dbj|AK249694.1|	1017	0	Hordeum vulgare subsp. vulgare cDNA clone: FLbaf38i22, mRNA sequence	Q00834	363	3e-116	CYSK_SPIOL Cysteine synthase OS=Spinacia oleracea PE=1 SV=1	slr1842	318	4e-99	COG0031	Cysteine synthase	K01738	0	620	bdi:100846131	cysteine synthase A [EC:2.5.1.47]	GO:0061615//glycolytic process through fructose-6-phosphate;GO:0006002//fructose 6-phosphate metabolic process;GO:0006535//cysteine biosynthetic process from serine	GO:0046872//metal ion binding;GO:0003872//6-phosphofructokinase activity;GO:0005524//ATP binding;GO:0030170//pyridoxal phosphate binding;GO:0004124//cysteine synthase activity	GO:0005737//cytoplasm	ko01100//Metabolic pathways;ko00270//Cysteine and methionine metabolism;ko00920//Sulfur metabolism
CL3172.Contig21_All	4870	9	35	0.0879	0.3485	1.98722	Up	5.04328e-05	0.000424796	gi|763783761|gb|KJB50832.1|	67	7e-09	hypothetical protein B456_008G188800 [Gossypium raimondii] >gi|763783762|gb|KJB50833.1| hypothetical protein B456_008G188800 [Gossypium raimondii]	gi|151421009|dbj|AK252361.1|	129	4e-26	Hordeum vulgare subsp. vulgare cDNA clone: FLbaf161b24, mRNA sequence	Q8LPG9	57.8	6e-08	IQD14_ARATH Protein IQ-DOMAIN 14 OS=Arabidopsis thaliana GN=IQD14 PE=1 SV=1	--	--	--	--	--	--	--	--	--	--	-	-	-	--
Unigene6068_All	1005	9	35	0.4261	1.6888	1.98673	Up	5.04328e-05	0.00042475	gi|475530351|gb|EMT07889.1|	337.4	3e-111	Cytochrome P450 71A1 [Aegilops tauschii]	gi|241988177|dbj|AK335435.1|	486	1e-134	Triticum aestivum cDNA, clone: SET2_J01, cultivar: Chinese Spring	P24465	211	3e-64	C71A1_PERAE Cytochrome P450 71A1 OS=Persea americana GN=CYP71A1 PE=1 SV=2	Cj1411c	95.9	2e-21	COG2124	Cytochrome P450	K00517	7e-59	189	osa:4352333	[EC:1.14.-.-]	GO:0044550//secondary metabolite biosynthetic process;GO:0055114//oxidation-reduction process	GO:0005506//iron ion binding;GO:0016709//oxidoreductase activity, acting on paired donors, with incorporation or reduction of molecular oxygen, NAD(P)H as one donor, and incorporation of one atom of oxygen;GO:0020037//heme binding	GO:0016021//integral component of membrane;GO:0016023//cytoplasmic, membrane-bounded vesicle	ko01110//Biosynthesis of secondary metabolites;ko00945//Stilbenoid, diarylheptanoid and gingerol biosynthesis;ko00903//Limonene and pinene degradation;ko01100//Metabolic pathways
Unigene18333_All	1258	25	97	0.9455	3.7392	1.98358	Up	1.02387e-11	1.72134e-10	gi|326493514|dbj|BAJ85218.1|	408.3	4e-141	predicted protein [Hordeum vulgare subsp. vulgare] >gi|326497181|dbj|BAK02175.1| predicted protein [Hordeum vulgare subsp. vulgare]	gi|554789856|dbj|AK427506.1|	583	1e-163	Brachypodium distachyon mRNA, clone: PL016C01-A-021_D20	Q9ZUU2	95.5	2e-22	AAED1_ARATH Thioredoxin-like protein AAED1, chloroplastic OS=Arabidopsis thaliana GN=At2g37240 PE=1 SV=2	--	--	--	--	--	K01684	3e-15	75.5	olu:OSTLU_29175	galactonate dehydratase [EC:4.2.1.6]	-	-	GO:0009536//plastid	ko03013//RNA transport;ko03015//mRNA surveillance pathway;ko01100//Metabolic pathways;ko00052//Galactose metabolism;ko04144//Endocytosis;ko00565//Ether lipid metabolism;ko00564//Glycerophospholipid metabolism
CL20617.Contig6_All	2520	16	62	0.3021	1.1931	1.98162	Up	5.97096e-08	7.38044e-07	--	--	--	--	gi|110734748|gb|DQ680849.1|	301	2e-78	Avena strigosa beta-amyrin synthase (Sad1) and cytochrome P450 CYP51H10 (Sad2) genes, complete cds	--	--	--	--	--	--	--	--	--	--	--	--	--	--	-	-	-	--
CL800.Contig3_All	2037	31	120	0.7241	2.8568	1.98014	Up	3.8522e-14	7.42768e-13	gi|514745567|ref|XP_004960911.1|	607.4	0	PREDICTED: zinc finger CCCH domain-containing protein 35-like [Setaria italica]	gi|514745566|ref|XM_004960854.1|	690	0	PREDICTED: Setaria italica zinc finger CCCH domain-containing protein 35-like (LOC101757530), mRNA	Q6L4N4	580	0	C3H35_ORYSJ Zinc finger CCCH domain-containing protein 35 OS=Oryza sativa subsp. japonica GN=Os05g0195200 PE=2 SV=1	DR2133	63.2	1e-09	COG4372	Uncharacterized protein conserved in bacteria with the myosin-like domain	K15172	1e-28	124	vcn:VOLCADRAFT_106802	transcription elongation factor SPT5	-	GO:0046872//metal ion binding	-	ko03013//RNA transport;ko03015//mRNA surveillance pathway
CL19835.Contig2_All	1071	23	89	1.0217	4.0298	1.97974	Up	7.76644e-11	1.22698e-09	gi|473819921|gb|EMS46984.1|	415.6	9e-145	hypothetical protein TRIUR3_06204 [Triticum urartu]	gi|478213507|gb|JX198228.1|	462	1e-127	Triticum aestivum RLP1.804.3 gene, complete cds	Q9ASS4	206	4e-61	Y5838_ARATH Probably inactive leucine-rich repeat receptor-like protein kinase At5g48380 OS=Arabidopsis thaliana GN=At5g48380 PE=1 SV=1	--	--	--	--	--	K13420	3e-21	96.7	vvi:100253808	LRR receptor-like serine/threonine-protein kinase FLS2 [EC:2.7.11.1]	-	-	GO:0016021//integral component of membrane;GO:0016023//cytoplasmic, membrane-bounded vesicle	ko04626//Plant-pathogen interaction
Unigene9452_All	2068	14	54	0.3221	1.2663	1.97504	Up	4.63892e-07	5.2179e-06	gi|573944761|ref|XP_006654726.1|	690.6	0	PREDICTED: putative aminoacrylate hydrolase RutD isoform X1 [Oryza brachyantha]	gi|573944760|ref|XM_006654663.1|	1053	0	PREDICTED: Oryza brachyantha uncharacterized LOC102704337 (LOC102704337), transcript variant X1, mRNA	--	--	--	--	BMEI0733	64.7	8e-11	COG0596	Predicted hydrolases or acyltransferases (alpha/beta hydrolase superfamily)	K14325	4e-08	57.4	pop:POPTR_823076	RNA-binding protein with serine-rich domain 1	GO:0008152//metabolic process	GO:0016787//hydrolase activity	GO:0016021//integral component of membrane	ko03013//RNA transport;ko03015//mRNA surveillance pathway
CL18704.Contig3_All	2910	13	50	0.2125	0.8332	1.9712	Up	1.29752e-06	1.37742e-05	gi|474227349|gb|EMS59497.1|	536.2	9e-169	ABC transporter G family member 37 [Triticum urartu]	gi|554781705|dbj|AK435488.1|	206	1e-49	Brachypodium distachyon mRNA, clone: PL016C01-A-073_C07	Q9FYB5	80.1	3e-17	DNJ11_ARATH Chaperone protein dnaJ 11, chloroplastic OS=Arabidopsis thaliana GN=ATJ11 PE=1 SV=2	alr2447	70.9	4e-12	COG0484	DnaJ-class molecular chaperone with C-terminal Zn finger domain	K12619	8e-50	194	vvi:100260845	5'-3' exoribonuclease 2 [EC:3.1.13.-]	-	-	-	ko03013//RNA transport;ko03015//mRNA surveillance pathway;ko03018//RNA degradation;ko03008//Ribosome biogenesis in eukaryotes
Unigene38551_All	1405	38	146	1.2868	5.0392	1.96941	Up	8.6876e-17	1.9095e-15	gi|326518126|dbj|BAK07315.1|	644.4	0	predicted protein [Hordeum vulgare subsp. vulgare]	gi|357111114|ref|XM_003557312.1|	613	1e-172	PREDICTED: Brachypodium distachyon zinc transporter 8-like (LOC100822361), mRNA	A3BI11	558	0	ZIP8_ORYSJ Zinc transporter 8 OS=Oryza sativa subsp. japonica GN=ZIP8 PE=2 SV=1	ECU09g0740	50.8	3e-06	COG0428	Predicted divalent heavy-metal cations transporter	K14709	0	610	bdi:100822361	solute carrier family 39 (zinc transporter), member 1/2/3	GO:0071577//zinc II ion transmembrane transport	GO:0005385//zinc ion transmembrane transporter activity	GO:0005886//plasma membrane;GO:0016021//integral component of membrane	--
CL2413.Contig3_All	3380	12	46	0.1689	0.66	1.9663	Up	3.63936e-06	3.64691e-05	gi|669028632|emb|CDM82513.1|	1019.6	0	unnamed protein product [Triticum aestivum]	gi|241983521|dbj|AK331461.1|	837	0	Triticum aestivum cDNA, clone: WT007_I22, cultivar: Chinese Spring	Q9ZU96	83.2	4e-16	Y2168_ARATH Ankyrin repeat-containing protein At2g01680 OS=Arabidopsis thaliana GN=At2g01680 PE=2 SV=1	all2748	75.1	3e-13	COG0666	FOG: Ankyrin repeat	K06694	7e-11	65.1	rcu:RCOM_1621740	26S proteasome non-ATPase regulatory subunit 10	-	-	-	ko03018//RNA degradation
Unigene11798_All	1736	16	61	0.4385	1.704	1.95828	Up	9.66172e-08	1.16893e-06	gi|326511112|dbj|BAJ87570.1|	634.4	0	predicted protein [Hordeum vulgare subsp. vulgare]	gi|29465713|gb|AY083680.1|	1300	0	Avena sativa clone OP9 receptor kinase gene cluster, complete sequence	P93604	594	0	LRK10_WHEAT Rust resistance kinase Lr10 OS=Triticum aestivum GN=LRK10 PE=2 SV=1	BS_yloP_1	89.4	9e-19	COG0515	Serine/threonine protein kinase	K04733	2e-54	188	smo:SELMODRAFT_230241	interleukin-1 receptor-associated kinase 4 [EC:2.7.11.1]	-	-	-	ko04626//Plant-pathogen interaction
CL3090.Contig1_All	1374	21	80	0.7272	2.8235	1.95706	Up	9.54178e-10	1.38168e-08	gi|676379417|ref|XP_009032987.1|	55.5	7e-06	hypothetical protein AURANDRAFT_70670, partial [Aureococcus anophagefferens] >gi|323456001|gb|EGB11868.1| hypothetical protein AURANDRAFT_70670, partial [Aureococcus anophagefferens]	--	--	--	--	Q9SN46	60.8	1e-09	LRX5_ARATH Leucine-rich repeat extensin-like protein 5 OS=Arabidopsis thaliana GN=LRX5 PE=2 SV=2	--	--	--	--	--	K13171	5e-08	57	aly:ARALYDRAFT_901882	serine/arginine repetitive matrix protein 1	-	-	-	ko03013//RNA transport;ko03015//mRNA surveillance pathway;ko01100//Metabolic pathways;ko00500//Starch and sucrose metabolism;ko00040//Pentose and glucuronate interconversions;ko04144//Endocytosis;ko00565//Ether lipid metabolism;ko00564//Glycerophospholipid metabolism
CL14916.Contig6_All	2375	10	38	0.2003	0.7759	1.95371	Up	2.89316e-05	0.000253935	gi|721632383|ref|XP_010230563.1|	58.9	7e-07	PREDICTED: protein TWIN LOV 1 isoform X1 [Brachypodium distachyon] >gi|944067606|gb|KQK03090.1| hypothetical protein BRADI_2g05520 [Brachypodium distachyon]	gi|357125812|ref|XM_003564536.1|	628	1e-177	PREDICTED: Brachypodium distachyon protein TWIN LOV 1-like (LOC100841617), mRNA	O64511	137	2e-45	TLOV1_ARATH Protein TWIN LOV 1 OS=Arabidopsis thaliana GN=TLP1 PE=1 SV=2	CC0285_1	98.6	2e-22	COG2202	FOG: PAS/PAC domain	K08282	6e-22	102	olu:OSTLU_40751	non-specific serine/threonine protein kinase [EC:2.7.11.1]	GO:0035556//intracellular signal transduction;GO:0046777//protein autophosphorylation;GO:0010155//regulation of proton transport	GO:0004674//protein serine/threonine kinase activity	GO:0005737//cytoplasm	--
Unigene58013_All	1339	10	38	0.3553	1.3762	1.95358	Up	2.89316e-05	0.00025392	gi|669029040|emb|CDM83087.1|	583.9	0	unnamed protein product [Triticum aestivum]	gi|357132192|ref|XM_003567668.1|	1066	0	PREDICTED: Brachypodium distachyon light-mediated development protein DET1-like, transcript variant 1 (LOC100845485), mRNA	Q9ZNU6	439	4e-151	DET1_SOLLC Light-mediated development protein DET1 OS=Solanum lycopersicum GN=DET1 PE=1 SV=1	--	--	--	--	--	K10571	0	581	bdi:100845485	de-etiolated-1	GO:0006281//DNA repair;GO:0010100//negative regulation of photomorphogenesis;GO:0048608//reproductive structure development	GO:0003824//catalytic activity	GO:0005739//mitochondrion	ko04120//Ubiquitin mediated proteolysis
Unigene1789_All	772	10	38	0.6163	2.387	1.95349	Up	2.89316e-05	0.000253949	gi|672128904|ref|XP_008787947.1|	55.8	1e-06	PREDICTED: proline-rich receptor-like protein kinase PERK9 [Phoenix dactylifera]	--	--	--	--	Q9S740	78.2	5e-17	AGP19_ARATH Lysine-rich arabinogalactan protein 19 OS=Arabidopsis thaliana GN=AGP19 PE=2 SV=2	Rv3876	62.8	1e-10	COG0455	ATPases involved in chromosome partitioning	K01115	3e-13	70.1	vcn:VOLCADRAFT_99471	phospholipase D [EC:3.1.4.4]	-	-	-	ko01100//Metabolic pathways;ko04144//Endocytosis;ko00565//Ether lipid metabolism;ko00564//Glycerophospholipid metabolism
Unigene10243_All	3099	68	258	1.044	4.0372	1.95123	Up	3.39382e-28	1.132e-26	gi|357135051|ref|XP_003569125.1|	169.5	1e-41	PREDICTED: probable receptor-like protein kinase At1g67000 [Brachypodium distachyon] >gi|944072632|gb|KQK08116.1| hypothetical protein BRADI_2g39720 [Brachypodium distachyon]	gi|357130560|ref|XM_003566868.1|	767	0	PREDICTED: Brachypodium distachyon probable receptor-like protein kinase At1g67000-like (LOC100829090), mRNA	P93604	343	2e-105	LRK10_WHEAT Rust resistance kinase Lr10 OS=Triticum aestivum GN=LRK10 PE=2 SV=1	CAC1728_1	93.2	2e-19	COG0515	Serine/threonine protein kinase	K04733	3e-51	186	smo:SELMODRAFT_159261	interleukin-1 receptor-associated kinase 4 [EC:2.7.11.1]	GO:0006468//protein phosphorylation	GO:0005524//ATP binding;GO:0004674//protein serine/threonine kinase activity	GO:0016021//integral component of membrane	--
Unigene4377_All	1123	28	106	1.1863	4.5773	1.94803	Up	2.06192e-12	3.62262e-11	gi|731383936|ref|XP_002272036.3|	57	5e-07	PREDICTED: classical arabinogalactan protein 9 [Vitis vinifera]	--	--	--	--	Q9FPQ6	77.8	2e-15	GP1_CHLRE Vegetative cell wall protein gp1 OS=Chlamydomonas reinhardtii GN=GP1 PE=1 SV=1	Rv3876	58.5	1e-08	COG0455	ATPases involved in chromosome partitioning	K01115	9e-13	70.5	vcn:VOLCADRAFT_99471	phospholipase D [EC:3.1.4.4]	-	-	-	ko01100//Metabolic pathways;ko04144//Endocytosis;ko00565//Ether lipid metabolism;ko00564//Glycerophospholipid metabolism
CL2610.Contig2_All	1041	9	34	0.4113	1.5839	1.94522	Up	8.21136e-05	0.000667069	gi|357168276|ref|XP_003581570.1|	270.4	7e-89	PREDICTED: RING-H2 finger protein ATL44 [Brachypodium distachyon] >gi|944048583|gb|KQJ84224.1| hypothetical protein BRADI_5g19490 [Brachypodium distachyon]	gi|116631542|emb|CT831525.1|	244	2e-61	Oryza sativa (indica cultivar-group) cDNA clone:OSIGCEA040B10, full insert sequence	O22755	147	5e-43	ATL44_ARATH Probable E3 ubiquitin-protein ligase ATL44 OS=Arabidopsis thaliana GN=ATL44 PE=2 SV=1	DRA0210	67	1e-11	COG0747	ABC-type dipeptide transport system, periplasmic component	K05283	4e-14	74.7	aly:ARALYDRAFT_354960	phosphatidylinositol glycan, class W [EC:2.3.-.-]	-	GO:0008270//zinc ion binding	GO:0016021//integral component of membrane	ko03013//RNA transport;ko03015//mRNA surveillance pathway;ko01100//Metabolic pathways;ko00563//Glycosylphosphatidylinositol(GPI)-anchor biosynthesis
CL1542.Contig4_All	1259	9	34	0.3401	1.3096	1.9451	Up	8.21136e-05	0.000667104	--	--	--	--	gi|472833546|gb|JX999996.1|	161	3e-36	Lolium perenne mitochondrion, complete genome	--	--	--	--	--	--	--	--	--	--	--	--	--	--	-	-	-	--
CL3946.Contig6_All	1880	9	34	0.2278	0.877	1.94481	Up	8.21136e-05	0.000666998	gi|242058907|ref|XP_002458599.1|	293.9	1e-91	hypothetical protein SORBIDRAFT_03g036470 [Sorghum bicolor] >gi|241930574|gb|EES03719.1| hypothetical protein SORBI_003G317500 [Sorghum bicolor]	gi|514782820|ref|XM_004970133.1|	446	1e-122	PREDICTED: Setaria italica probable 1-acyl-sn-glycerol-3-phosphate acyltransferase 5-like (LOC101761251), transcript variant X2, mRNA	Q9LHN4	248	2e-76	LPAT5_ARATH Probable 1-acyl-sn-glycerol-3-phosphate acyltransferase 5 OS=Arabidopsis thaliana GN=LPAT5 PE=2 SV=1	SPBC428.14	82.4	3e-16	COG0204	1-acyl-sn-glycerol-3-phosphate acyltransferase	K13513	5e-124	373	sbi:SORBI_03g036470	lysocardiolipin and lysophospholipid acyltransferase [EC:2.3.1.- 2.3.1.51]	GO:0008152//metabolic process	GO:0016746//transferase activity, transferring acyl groups	GO:0016021//integral component of membrane;GO:0009536//plastid	ko01100//Metabolic pathways;ko00561//Glycerolipid metabolism;ko00564//Glycerophospholipid metabolism
CL1087.Contig6_All	4029	9	34	0.1063	0.4092	1.94466	Up	8.21136e-05	0.000667033	gi|475540097|gb|EMT09536.1|	128.6	4e-29	hypothetical protein F775_14434 [Aegilops tauschii]	--	--	--	--	Q9FPQ6	54.3	5e-07	GP1_CHLRE Vegetative cell wall protein gp1 OS=Chlamydomonas reinhardtii GN=GP1 PE=1 SV=1	--	--	--	--	--	--	--	--	--	--	-	-	-	--
CL3883.Contig2_All	2313	58	219	1.193	4.5915	1.94437	Up	4.65644e-24	1.36158e-22	gi|944085606|gb|KQK20958.1|	1040.8	0	hypothetical protein BRADI_1g57760 [Brachypodium distachyon]	gi|357119425|ref|XM_003561393.1|	305	1e-79	PREDICTED: Brachypodium distachyon L-type lectin-domain containing receptor kinase IV.1-like (LOC100823538), mRNA	O80939	669	0	LRK41_ARATH L-type lectin-domain containing receptor kinase IV.1 OS=Arabidopsis thaliana GN=LECRK41 PE=2 SV=1	YAR019c	108	1e-23	COG0515	Serine/threonine protein kinase	K04733	4e-63	217	smo:SELMODRAFT_159261	interleukin-1 receptor-associated kinase 4 [EC:2.7.11.1]	GO:0016310//phosphorylation	GO:0004672//protein kinase activity;GO:0000166//nucleotide binding	GO:0016020//membrane	ko04075//Plant hormone signal transduction;ko04626//Plant-pathogen interaction
CL19330.Contig6_All	2360	22	83	0.4435	1.7055	1.94319	Up	5.56554e-10	8.21026e-09	gi|326493156|dbj|BAJ85039.1|	1111.7	0	predicted protein [Hordeum vulgare subsp. vulgare] >gi|326500014|dbj|BAJ90842.1| predicted protein [Hordeum vulgare subsp. vulgare]	gi|151418418|dbj|AK249770.1|	2034	0	Hordeum vulgare subsp. vulgare cDNA clone: FLbaf54c05, mRNA sequence	Q8H1Z0	745	0	CER3_ARATH Protein ECERIFERUM 3 OS=Arabidopsis thaliana GN=CER3 PE=1 SV=1	mlr0492	61.2	2e-09	COG3000	Sterol desaturase	K15404	4e-114	360	sbi:SORBI_01g019590	aldehyde decarbonylase [EC:4.1.99.5]	GO:0006633//fatty acid biosynthetic process;GO:0010025//wax biosynthetic process;GO:0046184;GO:0043447//alkane biosynthetic process;GO:0055114//oxidation-reduction process	GO:0016491//oxidoreductase activity;GO:0005506//iron ion binding	GO:0016021//integral component of membrane	ko01110//Biosynthesis of secondary metabolites;ko00073//Cutin, suberine and wax biosynthesis
CL613.Contig2_All	2761	22	83	0.3791	1.4578	1.94314	Up	5.56554e-10	8.20948e-09	gi|475541144|gb|EMT09727.1|	81.3	1e-13	hypothetical protein F775_13549 [Aegilops tauschii]	gi|115440188|ref|NM_001050909.1|	264	5e-67	Oryza sativa Japonica Group Os01g0770000 (Os01g0770000) mRNA, complete cds	Q93ZR6	259	6e-77	WSD1_ARATH O-acyltransferase WSD1 OS=Arabidopsis thaliana GN=WSD1 PE=2 SV=1	DR2133	52.4	4e-06	COG4372	Uncharacterized protein conserved in bacteria with the myosin-like domain	K15406	1e-76	259	ath:AT5G37300	wax-ester synthase / diacylglycerol O-acyltransferase [EC:2.3.1.75 2.3.1.20]	GO:0019432//triglyceride biosynthetic process	GO:0004144//diacylglycerol O-acyltransferase activity;GO:0047196//long-chain-alcohol O-fatty-acyltransferase activity	GO:0005886//plasma membrane	ko01110//Biosynthesis of secondary metabolites;ko00073//Cutin, suberine and wax biosynthesis;ko01100//Metabolic pathways;ko00052//Galactose metabolism;ko00051//Fructose and mannose metabolism;ko00010//Glycolysis / Gluconeogenesis;ko00030//Pentose phosphate pathway
Unigene28742_All	984	129	486	6.2373	23.9513	1.94111	Up	2.43276e-51	1.33316e-49	gi|474408064|gb|EMS66642.1|	238.4	4e-74	hypothetical protein TRIUR3_14708 [Triticum urartu]	gi|241985661|dbj|AK332922.1|	761	0	Triticum aestivum cDNA, clone: WT005_D09, cultivar: Chinese Spring	--	--	--	--	--	--	--	--	--	--	--	--	--	--	-	-	-	--
Unigene26262_All	984	12	45	0.5802	2.2177	1.93444	Up	5.89156e-06	5.73267e-05	gi|743906703|ref|XP_011046777.1|	53.9	9e-06	PREDICTED: proline-rich receptor-like protein kinase PERK8 [Populus euphratica]	--	--	--	--	Q9S740	67	1e-12	AGP19_ARATH Lysine-rich arabinogalactan protein 19 OS=Arabidopsis thaliana GN=AGP19 PE=2 SV=2	slr0744	52	1e-06	COG0532	Translation initiation factor 2 (IF-2; GTPase)	K01115	8e-10	60.8	vcn:VOLCADRAFT_99471	phospholipase D [EC:3.1.4.4]	-	-	-	ko01100//Metabolic pathways;ko00500//Starch and sucrose metabolism;ko00040//Pentose and glucuronate interconversions;ko04144//Endocytosis;ko00565//Ether lipid metabolism;ko00564//Glycerophospholipid metabolism
Unigene39364_All	1505	16	60	0.5058	1.9333	1.93443	Up	1.55856e-07	1.84592e-06	gi|475557391|gb|EMT12838.1|	479.6	2e-165	3&apos;-N-debenzoyl-2&apos;-deoxytaxol N-benzoyltransferase [Aegilops tauschii]	gi|514745398|ref|XM_004960813.1|	97.6	4e-17	PREDICTED: Setaria italica benzyl alcohol O-benzoyltransferase-like (LOC101777131), mRNA	Q8LL69	156	3e-42	DBNBT_TAXCA 3'-N-debenzoyl-2'-deoxytaxol N-benzoyltransferase OS=Taxus canadensis GN=TAX10 PE=1 SV=1	DR2133	51.2	3e-06	COG4372	Uncharacterized protein conserved in bacteria with the myosin-like domain	K15400	1e-36	141	aly:ARALYDRAFT_493874	omega-hydroxypalmitate O-feruloyl transferase [EC:2.3.1.188]	-	-	-	ko00073//Cutin, suberine and wax biosynthesis
Unigene48365_All	1774	129	483	3.4597	13.2032	1.93217	Up	9.90596e-51	5.37499e-49	gi|475595663|gb|EMT23115.1|	289.7	7e-91	hypothetical protein F775_27662 [Aegilops tauschii]	gi|241985661|dbj|AK332922.1|	1013	0	Triticum aestivum cDNA, clone: WT005_D09, cultivar: Chinese Spring	Q9FLQ7	59.3	7e-09	FH20_ARATH Formin-like protein 20 OS=Arabidopsis thaliana GN=FH20 PE=2 SV=3	Rv1078	67	8e-12	COG1714	Predicted membrane protein/domain	K14306	2e-08	58.9	rcu:RCOM_1609340	nuclear pore complex protein Nup62	-	-	-	ko03013//RNA transport;ko04626//Plant-pathogen interaction;ko03040//Spliceosome
CL12521.Contig5_All	1325	31	116	1.1131	4.2455	1.93135	Up	2.57346e-13	4.76014e-12	gi|326490491|dbj|BAJ84909.1|	55.8	3e-06	predicted protein [Hordeum vulgare subsp. vulgare] >gi|326514120|dbj|BAJ92210.1| predicted protein [Hordeum vulgare subsp. vulgare]	gi|326514119|dbj|AK361003.1|	87.7	3e-14	Hordeum vulgare subsp. vulgare mRNA for predicted protein, complete cds, clone: NIASHv1130G08	--	--	--	--	--	--	--	--	--	K13171	1e-09	62	mtr:MTR_4g064740	serine/arginine repetitive matrix protein 1	-	-	-	ko03013//RNA transport;ko03015//mRNA surveillance pathway
Unigene6115_All	1230	516	1929	19.9592	76.0526	1.92994	Up	6.5053e-197	1.28521e-194	gi|669031069|emb|CDM85829.1|	475.3	5e-166	unnamed protein product [Triticum aestivum]	gi|151426170|dbj|AK248593.1|	920	0	Hordeum vulgare subsp. vulgare cDNA clone: FLbaf115l18, mRNA sequence	Q7XJE6	251	5e-80	MCA1_ARATH Metacaspase-1 OS=Arabidopsis thaliana GN=AMC1 PE=1 SV=1	--	--	--	--	--	K14306	4e-09	60.1	ath:AT2G45000	nuclear pore complex protein Nup62	GO:0006508//proteolysis	GO:0008233//peptidase activity	-	ko03013//RNA transport
Unigene25823_All	2282	60	224	1.2509	4.7601	1.92803	Up	2.57754e-24	7.59167e-23	gi|310877436|gb|ADP37001.1|	114.8	7e-26	jacalin-related lectin 1 [Triticum aestivum]	gi|310877435|gb|HQ317136.1|	367	4e-98	Triticum aestivum jacalin-related lectin 1 (JRLL1) mRNA, complete cds	P83304	111	8e-26	LEC_PARPC Mannose/glucose-specific lectin (Fragment) OS=Parkia platycephala PE=1 SV=1	--	--	--	--	--	--	--	--	--	--	-	-	-	--
CL3193.Contig4_All	778	15	56	0.9173	3.4906	1.92801	Up	4.33954e-07	4.88937e-06	gi|475617957|gb|EMT30290.1|	132.9	1e-37	hypothetical protein F775_31493 [Aegilops tauschii]	gi|241987167|dbj|AK334424.1|	210	2e-51	Triticum aestivum cDNA, clone: SET2_F04, cultivar: Chinese Spring	--	--	--	--	--	--	--	--	--	--	--	--	--	--	-	-	-	--
CL20459.Contig1_All	1619	11	41	0.3233	1.2281	1.92548	Up	1.65817e-05	0.000150965	--	--	--	--	gi|151418627|dbj|AK249978.1|	99.6	1e-17	Hordeum vulgare subsp. vulgare cDNA clone: FLbaf60h22, mRNA sequence	--	--	--	--	--	--	--	--	--	--	--	--	--	--	-	-	-	--
CL13099.Contig5_All	1335	36	134	1.283	4.8676	1.92369	Up	4.30016e-15	8.72712e-14	gi|474108397|gb|EMS55521.1|	220.7	4e-68	hypothetical protein TRIUR3_12088 [Triticum urartu]	gi|357117237|ref|XM_003560331.1|	256	6e-65	PREDICTED: Brachypodium distachyon uncharacterized LOC100821871 (LOC100821871), mRNA	Q9FHH5	104	1e-26	GDU3_ARATH Protein GLUTAMINE DUMPER 3 OS=Arabidopsis thaliana GN=GDU3 PE=2 SV=1	DR2133	55.1	2e-07	COG4372	Uncharacterized protein conserved in bacteria with the myosin-like domain	K14325	5e-18	87	gmx:100783566	RNA-binding protein with serine-rich domain 1	-	-	-	ko03013//RNA transport;ko03015//mRNA surveillance pathway
CL2863.Contig9_All	1713	14	52	0.3888	1.4721	1.92078	Up	1.21082e-06	1.29018e-05	gi|357147993|ref|XP_003574579.1|	200.7	6e-60	PREDICTED: auxin-repressed 12.5 kDa protein [Brachypodium distachyon] >gi|944062947|gb|KQJ98537.1| hypothetical protein BRADI_3g37500 [Brachypodium distachyon]	gi|242383478|emb|FP092322.1|	258	2e-65	Phyllostachys edulis cDNA clone: bphyst005f08, full insert sequence	Q8LD26	89	8e-21	DRMH3_ARATH Dormancy-associated protein homolog 3 OS=Arabidopsis thaliana GN=At1g56220 PE=1 SV=1	--	--	--	--	--	--	--	--	--	--	-	-	-	--
CL19603.Contig1_All	2323	14	52	0.2867	1.0855	1.92075	Up	1.21082e-06	1.28991e-05	gi|326528369|dbj|BAJ93366.1|	57	3e-06	predicted protein [Hordeum vulgare subsp. vulgare]	gi|514815181|ref|XM_004982295.1|	482	1e-132	PREDICTED: Setaria italica transcription factor PIF1-like (LOC101760676), transcript variant X3, mRNA	Q8GZM7	195	2e-54	PIF1_ARATH Transcription factor PIF1 OS=Arabidopsis thaliana GN=PIF1 PE=1 SV=1	Cgl1939	48.1	6e-08	COG0532	Translation initiation factor 2 (IF-2; GTPase)	K12126	1e-36	146	aly:ARALYDRAFT_471048	phytochrome-interacting factor 3	-	-	-	ko04712//Circadian rhythm - plant;ko04075//Plant hormone signal transduction;ko04626//Plant-pathogen interaction;ko03018//RNA degradation
CL14544.Contig1_All	1242	14	52	0.5363	2.0303	1.92058	Up	1.21082e-06	1.29e-05	gi|326523353|dbj|BAJ88717.1|	585.9	0	predicted protein, partial [Hordeum vulgare subsp. vulgare] >gi|326524129|dbj|BAJ97075.1| predicted protein, partial [Hordeum vulgare subsp. vulgare]	gi|241983847|dbj|AK331789.1|	1231	0	Triticum aestivum cDNA, clone: WT002_F21, cultivar: Chinese Spring	Q8LAS8	440	2e-155	SFGH_ARATH S-formylglutathione hydrolase OS=Arabidopsis thaliana GN=SFGH PE=1 SV=2	PA3628	301	2e-100	COG0627	Predicted esterase	K01070	0	553	bdi:100825495	S-formylglutathione hydrolase [EC:3.1.2.12]	GO:0046294//formaldehyde catabolic process	GO:0018738//S-formylglutathione hydrolase activity	GO:0048046//apoplast;GO:0009536//plastid	--
Unigene25237_All	1194	24	89	0.9563	3.6147	1.91834	Up	1.88836e-10	2.89288e-09	gi|474127033|gb|EMS56253.1|	60.1	2e-38	DnaJ homolog subfamily C member 2 [Triticum urartu]	gi|359950749|gb|JF951925.1|	248	1e-62	Aegilops speltoides clone TaMYB42 MYB-related protein mRNA, complete cds	Q6NNN0	68.2	4e-18	RADL3_ARATH Protein RADIALIS-like 3 OS=Arabidopsis thaliana GN=RL3 PE=2 SV=1	--	--	--	--	--	--	--	--	--	--	-	GO:0003677//DNA binding	GO:0005739//mitochondrion	--
Unigene42007_All	1995	17	63	0.4054	1.5314	1.91743	Up	9.0204e-08	1.09529e-06	gi|721620664|ref|XP_010228425.1|	512.7	1e-176	PREDICTED: transcription factor PIF4-like isoform X1 [Brachypodium distachyon]	gi|357119456|ref|XM_003561408.1|	509	1e-141	PREDICTED: Brachypodium distachyon transcription factor PIF1-like (LOC100831206), mRNA	Q8GZM7	144	1e-36	PIF1_ARATH Transcription factor PIF1 OS=Arabidopsis thaliana GN=PIF1 PE=1 SV=1	--	--	--	--	--	K12126	5e-35	140	aly:ARALYDRAFT_471048	phytochrome-interacting factor 3	-	GO:0005488	-	ko03013//RNA transport;ko03015//mRNA surveillance pathway;ko04712//Circadian rhythm - plant
CL1525.Contig4_All	2644	10	37	0.1799	0.6786	1.91537	Up	4.68512e-05	0.000397321	gi|960488974|ref|XP_014758671.1|	22.3	4e-12	PREDICTED: replication protein A 70 kDa DNA-binding subunit B isoform X1 [Brachypodium distachyon]	--	--	--	--	--	--	--	--	--	--	--	--	--	--	--	--	--	--	-	-	-	--
CL5920.Contig7_All	2454	10	37	0.1939	0.7312	1.91495	Up	4.68512e-05	0.000397299	gi|326518786|dbj|BAJ92554.1|	135.6	1e-31	predicted protein [Hordeum vulgare subsp. vulgare]	gi|151421478|dbj|AK252631.1|	1080	0	Hordeum vulgare subsp. vulgare cDNA clone: FLbaf170o20, mRNA sequence	Q8L731	297	5e-108	DTX12_ARATH Protein DETOXIFICATION 12 OS=Arabidopsis thaliana GN=DTX12 PE=2 SV=1	SPCC4B3.13	138	4e-42	COG0534	Na+-driven multidrug efflux pump	K03327	0	493	bdi:100842847	multidrug resistance protein, MATE family	GO:0006855//drug transmembrane transport	GO:0015297//antiporter activity;GO:0015238//drug transmembrane transporter activity	GO:0016021//integral component of membrane	--
CL10298.Contig1_All	1792	13	48	0.3451	1.2989	1.9122	Up	3.38658e-06	3.40579e-05	gi|357121347|ref|XP_003562382.1|	918.7	0	PREDICTED: LON peptidase N-terminal domain and RING finger protein 1 [Brachypodium distachyon] >gi|944079062|gb|KQK14414.1| hypothetical protein BRADI_1g16075 [Brachypodium distachyon]	gi|357121346|ref|XM_003562334.1|	1919	0	PREDICTED: Brachypodium distachyon LON peptidase N-terminal domain and RING finger protein 1-like (LOC100834991), mRNA	Q8LBL5	58.2	8e-09	PRT1_ARATH E3 ubiquitin-protein ligase PRT1 OS=Arabidopsis thaliana GN=PRT1 PE=2 SV=2	all4335	97.1	3e-22	COG2802	Uncharacterized protein, similar to the N-terminal domain of Lon protease	K10666	1e-08	57.4	aly:ARALYDRAFT_481240	E3 ubiquitin-protein ligase RNF5 [EC:6.3.2.19]	GO:0019288//isopentenyl diphosphate biosynthetic process, methylerythritol 4-phosphate pathway;GO:0006508//proteolysis	GO:0004176//ATP-dependent peptidase activity;GO:0008270//zinc ion binding	-	ko04141//Protein processing in endoplasmic reticulum
CL20552.Contig2_All	1675	13	48	0.3693	1.3897	1.91191	Up	3.38658e-06	3.40556e-05	gi|474046477|gb|EMS53509.1|	237.7	4e-168	hypothetical protein TRIUR3_07471 [Triticum urartu]	gi|357138828|ref|XM_003570941.1|	720	0	PREDICTED: Brachypodium distachyon uncharacterized LOC100823988 (LOC100823988), mRNA	Q9FPQ6	53.5	3e-07	GP1_CHLRE Vegetative cell wall protein gp1 OS=Chlamydomonas reinhardtii GN=GP1 PE=1 SV=1	--	--	--	--	--	K01115	9e-06	49.7	vcn:VOLCADRAFT_99471	phospholipase D [EC:3.1.4.4]	GO:0008152//metabolic process	GO:0003824//catalytic activity	-	ko01100//Metabolic pathways;ko04144//Endocytosis;ko00565//Ether lipid metabolism;ko00564//Glycerophospholipid metabolism
CL6293.Contig2_All	2477	32	118	0.6146	2.3102	1.9103	Up	2.4052e-13	4.45319e-12	gi|357159624|ref|XP_003578506.1|	259.6	2e-73	PREDICTED: uncharacterized protein LOC100826912 isoform X1 [Brachypodium distachyon] >gi|721681863|ref|XP_010238427.1| PREDICTED: uncharacterized protein LOC100826912 isoform X1 [Brachypodium distachyon] >gi|944055554|gb|KQJ91192.1| hypothetical protein BRADI_4g36220 [Brachypodium distachyon] >gi|944055555|gb|KQJ91193.1| hypothetical protein BRADI_4g36220 [Brachypodium distachyon] >gi|944055564|g…	gi|241984970|dbj|AK332230.1|	611	1e-171	Triticum aestivum cDNA, clone: WT003_H15, cultivar: Chinese Spring	--	--	--	--	slr1235	98.2	8e-22	COG0596	Predicted hydrolases or acyltransferases (alpha/beta hydrolase superfamily)	--	--	--	--	--	GO:0008152//metabolic process	GO:0016787//hydrolase activity;GO:0016829//lyase activity	GO:0016021//integral component of membrane;GO:0005739//mitochondrion	--
CL2952.Contig3_All	1451	198	727	6.4923	24.2971	1.90398	Up	4.80752e-74	3.58931e-72	gi|326496336|dbj|BAJ94630.1|	667.5	0	predicted protein [Hordeum vulgare subsp. vulgare] >gi|326512400|dbj|BAJ99555.1| predicted protein [Hordeum vulgare subsp. vulgare]	gi|357123988|ref|XM_003563641.1|	813	0	PREDICTED: Brachypodium distachyon F-box/kelch-repeat protein At1g80440-like (LOC100823238), mRNA	Q9M8L2	239	9e-75	FBK30_ARATH F-box/kelch-repeat protein At1g80440 OS=Arabidopsis thaliana GN=At1g80440 PE=2 SV=1	DR2133	66.6	4e-11	COG4372	Uncharacterized protein conserved in bacteria with the myosin-like domain	K13171	5e-15	79.3	ath:AT2G29210	serine/arginine repetitive matrix protein 1	GO:0016310//phosphorylation	GO:0016301//kinase activity	-	ko03013//RNA transport;ko03015//mRNA surveillance pathway
CL13099.Contig6_All	960	12	44	0.5947	2.2226	1.90201	Up	9.49844e-06	8.943e-05	gi|474108397|gb|EMS55521.1|	218	1e-68	hypothetical protein TRIUR3_12088 [Triticum urartu]	gi|514765181|ref|XM_004965634.1|	287	1e-74	PREDICTED: Setaria italica protein GLUTAMINE DUMPER 4-like (LOC101765145), mRNA	Q8S8A0	106	5e-28	GDU4_ARATH Protein GLUTAMINE DUMPER 4 OS=Arabidopsis thaliana GN=GDU4 PE=2 SV=1	DR2417m	58.2	9e-09	COG0595	Predicted hydrolase of the metallo-beta-lactamase superfamily	K14325	2e-16	80.5	gmx:100783566	RNA-binding protein with serine-rich domain 1	-	-	-	ko03013//RNA transport;ko03015//mRNA surveillance pathway
Unigene15978_All	894	21	77	1.1176	4.1768	1.90199	Up	3.95152e-09	5.43247e-08	gi|376338618|gb|AFB33839.1|	56.2	1e-08	hypothetical protein CL1148Contig1_08, partial [Pinus mugo]	gi|357113799|ref|XM_003558641.1|	147	3e-32	PREDICTED: Brachypodium distachyon malate dehydrogenase, glyoxysomal-like (LOC100841882), mRNA	O82399	53.9	4e-08	MDHG2_ARATH Probable malate dehydrogenase, glyoxysomal OS=Arabidopsis thaliana GN=At2g22780 PE=2 SV=1	--	--	--	--	--	K00026	5e-09	57.8	zma:100282134	malate dehydrogenase [EC:1.1.1.37]	-	-	-	ko01110//Biosynthesis of secondary metabolites;ko01100//Metabolic pathways;ko00020//Citrate cycle (TCA cycle);ko00620//Pyruvate metabolism;ko00630//Glyoxylate and dicarboxylate metabolism;ko00710//Carbon fixation in photosynthetic organisms
Unigene55984_All	1327	26	95	0.9322	3.4717	1.89693	Up	6.38878e-11	1.01474e-09	gi|326493832|dbj|BAJ85378.1|	654.1	0	predicted protein [Hordeum vulgare subsp. vulgare]	gi|357115690|ref|XM_003559572.1|	1055	0	PREDICTED: Brachypodium distachyon glucan endo-1,3-beta-glucosidase 8-like (LOC100843404), mRNA	Q6NKW9	469	1e-163	E138_ARATH Glucan endo-1,3-beta-glucosidase 8 OS=Arabidopsis thaliana GN=At1g64760 PE=1 SV=2	DR2133	68.9	7e-12	COG4372	Uncharacterized protein conserved in bacteria with the myosin-like domain	K14325	2e-10	63.5	ppp:PHYPADRAFT_105411	RNA-binding protein with serine-rich domain 1	GO:0005975//carbohydrate metabolic process	GO:0004553//hydrolase activity, hydrolyzing O-glycosyl compounds	GO:0016021//integral component of membrane;GO:0016023//cytoplasmic, membrane-bounded vesicle	ko03013//RNA transport;ko03015//mRNA surveillance pathway
Unigene6761_All	3243	20	73	0.2934	1.0916	1.8955	Up	1.09098e-08	1.44135e-07	--	--	--	--	gi|357113359|ref|XM_003558423.1|	65.9	3e-07	PREDICTED: Brachypodium distachyon uncharacterized LOC100825962 (LOC100825962), mRNA	--	--	--	--	--	--	--	--	--	--	--	--	--	--	-	-	-	--
CL1535.Contig2_All	2031	34	124	0.7965	2.9607	1.89419	Up	8.18414e-14	1.55259e-12	gi|326521492|dbj|BAK00322.1|	998.4	0	predicted protein [Hordeum vulgare subsp. vulgare]	gi|241986519|dbj|AK333780.1|	1901	0	Triticum aestivum cDNA, clone: SET2_C14, cultivar: Chinese Spring	D1MI46	337	1e-108	C76BA_SWEMU Geraniol 8-hydroxylase OS=Swertia mussotii GN=CYP76B10 PE=1 SV=1	BH0579	112	1e-25	COG2124	Cytochrome P450	K05280	3e-111	346	sbi:SORBI_04g024730	flavonoid 3'-monooxygenase [EC:1.14.13.21]	GO:0044550//secondary metabolite biosynthetic process;GO:0055114//oxidation-reduction process	GO:0005506//iron ion binding;GO:0016709//oxidoreductase activity, acting on paired donors, with incorporation or reduction of molecular oxygen, NAD(P)H as one donor, and incorporation of one atom of oxygen;GO:0020037//heme binding	GO:0016021//integral component of membrane;GO:0016023//cytoplasmic, membrane-bounded vesicle	ko01110//Biosynthesis of secondary metabolites;ko00945//Stilbenoid, diarylheptanoid and gingerol biosynthesis;ko00903//Limonene and pinene degradation;ko00944//Flavone and flavonol biosynthesis;ko01100//Metabolic pathways;ko00941//Flavonoid biosynthesis
CL19224.Contig3_All	1217	14	51	0.5473	2.0322	1.89264	Up	1.94565e-06	2.01914e-05	gi|326519148|dbj|BAJ96573.1|	377.5	7e-128	predicted protein [Hordeum vulgare subsp. vulgare]	gi|116638625|emb|CT829181.1|	394	1e-107	Oryza sativa (indica cultivar-group) cDNA clone:OSIGCRA102P14, full insert sequence	O04133	115	3e-29	SRC2_SOYBN Protein SRC2 OS=Glycine max GN=SRC2 PE=2 SV=1	DR2417m	52.4	1e-06	COG0595	Predicted hydrolase of the metallo-beta-lactamase superfamily	K14325	5e-09	58.9	osa:4337561	RNA-binding protein with serine-rich domain 1	-	-	-	ko03013//RNA transport;ko03015//mRNA surveillance pathway;ko01100//Metabolic pathways;ko04141//Protein processing in endoplasmic reticulum;ko04144//Endocytosis;ko00565//Ether lipid metabolism;ko00564//Glycerophospholipid metabolism
CL2952.Contig2_All	1543	14	51	0.4317	1.6028	1.89249	Up	1.94565e-06	2.01901e-05	gi|326496336|dbj|BAJ94630.1|	679.1	0	predicted protein [Hordeum vulgare subsp. vulgare] >gi|326512400|dbj|BAJ99555.1| predicted protein [Hordeum vulgare subsp. vulgare]	gi|357123988|ref|XM_003563641.1|	779	0	PREDICTED: Brachypodium distachyon F-box/kelch-repeat protein At1g80440-like (LOC100823238), mRNA	Q9M8L2	243	7e-76	FBK30_ARATH F-box/kelch-repeat protein At1g80440 OS=Arabidopsis thaliana GN=At1g80440 PE=2 SV=1	DR2133	66.2	7e-11	COG4372	Uncharacterized protein conserved in bacteria with the myosin-like domain	K13171	9e-14	75.5	ath:AT2G29210	serine/arginine repetitive matrix protein 1	GO:0016310//phosphorylation	GO:0016301//kinase activity	-	ko03013//RNA transport;ko03015//mRNA surveillance pathway
CL2101.Contig6_All	2460	14	51	0.2708	1.0054	1.89247	Up	1.94565e-06	2.01928e-05	gi|475541136|gb|EMT09723.1|	165.6	1e-41	Beta-glucosidase 6 [Aegilops tauschii]	gi|151420385|dbj|AK251737.1|	1138	0	Hordeum vulgare subsp. vulgare cDNA clone: FLbaf130b18, mRNA sequence	Q7XPY7	621	0	BGL14_ORYSJ Probable inactive beta-glucosidase 14 OS=Oryza sativa subsp. japonica GN=BGLU14 PE=2 SV=2	CAC0385	201	5e-56	COG2723	Beta-glucosidase/6-phospho-beta-glucosidase/beta-galactosidase	K05350	0	650	bdi:100843130	beta-glucosidase [EC:3.2.1.21]	GO:0005975//carbohydrate metabolic process	GO:0004553//hydrolase activity, hydrolyzing O-glycosyl compounds	-	ko01110//Biosynthesis of secondary metabolites;ko00940//Phenylpropanoid biosynthesis;ko01100//Metabolic pathways;ko00460//Cyanoamino acid metabolism;ko00500//Starch and sucrose metabolism
CL3919.Contig5_All	1709	11	40	0.3062	1.135	1.89015	Up	2.67274e-05	0.000235703	gi|326502622|dbj|BAJ98939.1|	947.6	0	predicted protein [Hordeum vulgare subsp. vulgare]	gi|151426764|dbj|AK248813.1|	1326	0	Hordeum vulgare subsp. vulgare cDNA clone: FLbaf11c09, mRNA sequence	P54769	550	0	TYDC2_PAPSO Tyrosine/DOPA decarboxylase 2 OS=Papaver somniferum GN=TYDC2 PE=2 SV=1	YPO1193	282	3e-88	COG0076	Glutamate decarboxylase and related PLP-dependent proteins	K01592	0	905	bdi:100839095	tyrosine decarboxylase [EC:4.1.1.25]	GO:0006520//cellular amino acid metabolic process	GO:0030170//pyridoxal phosphate binding;GO:0016831//carboxy-lyase activity	-	ko01110//Biosynthesis of secondary metabolites;ko01100//Metabolic pathways;ko00950//Isoquinoline alkaloid biosynthesis;ko00350//Tyrosine metabolism
CL438.Contig5_All	1452	11	40	0.3604	1.3359	1.89014	Up	2.67274e-05	0.000235716	gi|475561839|gb|EMT13849.1|	627.5	0	hypothetical protein F775_18178 [Aegilops tauschii]	gi|300681452|emb|FN564429.1|	1118	0	Triticum aestivum chromosome 3B-specific BAC library, contig ctg0382b	Q9SY29	322	1e-106	PUP4_ARATH Probable purine permease 4 OS=Arabidopsis thaliana GN=PUP4 PE=2 SV=1	SPBC28F2.12	56.6	1e-07	COG0086	DNA-directed RNA polymerase, beta' subunit/160 kD subunit	K14325	1e-09	61.2	mtr:MTR_2g069490	RNA-binding protein with serine-rich domain 1	GO:0006810//transport	GO:0005215//transporter activity	GO:0016021//integral component of membrane	ko03013//RNA transport;ko03015//mRNA surveillance pathway;ko01100//Metabolic pathways;ko03020//RNA polymerase;ko00240//Pyrimidine metabolism;ko00230//Purine metabolism
Unigene2012_All	1319	11	40	0.3968	1.4706	1.88992	Up	2.67274e-05	0.000235689	--	--	--	--	--	--	--	--	--	--	--	--	--	--	--	--	--	--	--	--	--	--	-	-	-	--
CL7756.Contig4_All	2141	19	69	0.4222	1.5629	1.88823	Up	3.0154e-08	3.83201e-07	gi|302831676|ref|XP_002947403.1|	41.2	3e-08	hypothetical protein VOLCADRAFT_87769 [Volvox carteri f. nagariensis] >gi|300267267|gb|EFJ51451.1| hypothetical protein VOLCADRAFT_87769 [Volvox carteri f. nagariensis]	--	--	--	--	P21997	39.7	1e-06	SSGP_VOLCA Sulfated surface glycoprotein 185 OS=Volvox carteri PE=1 SV=1	--	--	--	--	--	K14709	3e-06	42.7	vcn:VOLCADRAFT_104214	solute carrier family 39 (zinc transporter), member 1/2/3	-	-	-	--
CL7089.Contig4_All	1040	16	58	0.732	2.7045	1.88545	Up	4.01686e-07	4.54341e-06	gi|242062150|ref|XP_002452364.1|	82.4	3e-17	hypothetical protein SORBIDRAFT_04g024400 [Sorghum bicolor] >gi|241932195|gb|EES05340.1| hypothetical protein SORBI_004G197100 [Sorghum bicolor]	gi|306415986|gb|GQ848055.1|	61.9	1e-06	Oryza sativa Japonica Group clone KCG208A07 glycine-rich protein mRNA, complete cds	P17816	47.4	4e-06	GRP1_HORVU Glycine-rich cell wall structural protein OS=Hordeum vulgare GN=GRP PE=2 SV=1	--	--	--	--	--	--	--	--	--	--	-	-	-	--
Unigene12724_All	3981	21	76	0.251	0.9258	1.88301	Up	6.3136e-09	8.51347e-08	--	--	--	--	--	--	--	--	--	--	--	--	--	--	--	--	--	--	--	--	--	--	-	-	-	--
CL4221.Contig1_All	766	60	217	3.7267	13.7378	1.88218	Up	6.68428e-23	1.87587e-21	gi|474110039|gb|EMS55576.1|	278.1	6e-94	Late embryogenesis abundant protein Lea14-A [Triticum urartu]	gi|241990698|dbj|AK330854.1|	531	1e-148	Triticum aestivum cDNA, clone: SET5_H17, cultivar: Chinese Spring	P46518	206	1e-67	LEA14_GOSHI Late embryogenesis abundant protein Lea14-A OS=Gossypium hirsutum GN=LEA14-A PE=2 SV=1	--	--	--	--	--	K13171	2e-06	49.7	mtr:MTR_4g064740	serine/arginine repetitive matrix protein 1	GO:0009269//response to desiccation	-	-	ko03013//RNA transport;ko03015//mRNA surveillance pathway
Unigene12307_All	4280	13	47	0.1445	0.5325	1.88171	Up	5.43946e-06	5.31795e-05	gi|669028632|emb|CDM82513.1|	1023.1	0	unnamed protein product [Triticum aestivum]	gi|241983521|dbj|AK331461.1|	868	0	Triticum aestivum cDNA, clone: WT007_I22, cultivar: Chinese Spring	Q9ZU96	82	1e-15	Y2168_ARATH Ankyrin repeat-containing protein At2g01680 OS=Arabidopsis thaliana GN=At2g01680 PE=2 SV=1	all2748	79	2e-14	COG0666	FOG: Ankyrin repeat	K13118	4e-11	69.7	cre:CHLREDRAFT_17930	protein DGCR14	-	-	-	ko03018//RNA degradation
Unigene14091_All	2621	13	47	0.236	0.8696	1.88157	Up	5.43946e-06	5.31761e-05	gi|380862526|gb|AFF18617.1|	600.9	0	cation/H+ exchanger [Puccinellia tenuiflora]	gi|380862525|gb|JQ279060.1|	1453	0	Puccinellia tenuiflora cation/H+ exchanger (CAX2) mRNA, complete cds	Q769E5	536	0	CAX1A_ORYSJ Vacuolar cation/proton exchanger 1a OS=Oryza sativa subsp. japonica GN=CAX1a PE=1 SV=1	YDL128w	240	1e-70	COG0387	Ca2+/H+ antiporter	K07300	0	575	bdi:100825299	Ca2+:H+ antiporter	GO:0070588//calcium ion transmembrane transport	GO:0015369//calcium:proton antiporter activity	GO:0016021//integral component of membrane	--
Unigene1485_All	561	31	112	2.629	9.6815	1.88072	Up	1.67246e-12	2.95217e-11	gi|657194251|gb|AID49463.1|	47.8	3e-06	PGR5-like protein 1A, partial [Panax quinquefolius] >gi|657194253|gb|AID49464.1| PGR5-like protein 1A, partial [Panax quinquefolius] >gi|657194255|gb|AID49465.1| PGR5-like protein 1A, partial [Panax quinquefolius] >gi|657194257|gb|AID49466.1| PGR5-like protein 1A, partial [Panax quinquefolius] >gi|657194259|gb|AID49467.1| PGR5-like protein 1A, partial [Panax quinquefolius]	gi|357115251|ref|XM_003559356.1|	87.7	1e-14	PREDICTED: Brachypodium distachyon PGR5-like protein 1A, chloroplastic-like (LOC100844822), mRNA	Q8H112	48.5	6e-07	PGL1A_ARATH PGR5-like protein 1A, chloroplastic OS=Arabidopsis thaliana GN=PGRL1A PE=1 SV=1	--	--	--	--	--	--	--	--	--	--	-	-	-	--
CL4476.Contig1_All	1404	18	65	0.61	2.2451	1.8799	Up	8.34442e-08	1.01706e-06	gi|326527137|dbj|BAK04510.1|	318.9	4e-106	predicted protein [Hordeum vulgare subsp. vulgare]	gi|241987636|dbj|AK334893.1|	507	1e-140	Triticum aestivum cDNA, clone: WT011_G14, cultivar: Chinese Spring	Q7G6K7	87.4	6e-18	FH3_ORYSJ Formin-like protein 3 OS=Oryza sativa subsp. japonica GN=FH3 PE=2 SV=2	CC0042	68.2	2e-11	COG0532	Translation initiation factor 2 (IF-2; GTPase)	K14325	5e-16	81.3	sbi:SORBI_03g046480	RNA-binding protein with serine-rich domain 1	-	-	-	ko03013//RNA transport;ko03015//mRNA surveillance pathway;ko01100//Metabolic pathways;ko04144//Endocytosis;ko00565//Ether lipid metabolism;ko00564//Glycerophospholipid metabolism
CL5671.Contig3_All	1720	10	36	0.2766	1.015	1.87561	Up	7.54974e-05	0.000616963	gi|474443741|gb|EMS68508.1|	822.8	0	Serine/threonine-protein kinase fray2 [Triticum urartu]	gi|573938489|ref|XM_006651622.1|	1027	0	PREDICTED: Oryza brachyantha serine/threonine-protein kinase BLUS1-like (LOC102716861), mRNA	O23304	431	3e-146	BLUS1_ARATH Serine/threonine-protein kinase BLUS1 OS=Arabidopsis thaliana GN=BLUS1 PE=1 SV=1	YAR019c	129	1e-30	COG0515	Serine/threonine protein kinase	K08835	1e-104	321	ppp:PHYPADRAFT_119152	oxidative-stress responsive protein 1 [EC:2.7.11.1]	GO:0032147//activation of protein kinase activity;GO:0023014//signal transduction by protein phosphorylation;GO:0042981//regulation of apoptotic process;GO:0031098//stress-activated protein kinase signaling cascade;GO:0007346//regulation of mitotic cell cycle	GO:0004674//protein serine/threonine kinase activity;GO:0005524//ATP binding	GO:0005737//cytoplasm	--
CL16601.Contig2_All	1751	10	36	0.2717	0.997	1.87558	Up	7.54974e-05	0.000616996	gi|475592016|gb|EMT21953.1|	315.8	9e-92	ABC transporter C family member 10 [Aegilops tauschii]	gi|55297288|dbj|AP005695.3|	91.7	3e-15	Oryza sativa Japonica Group genomic DNA, chromosome 6, BAC clone:OSJNBa0063H02	P92519	140	6e-38	M810_ARATH Uncharacterized mitochondrial protein AtMg00810 OS=Arabidopsis thaliana GN=AtMg00810 PE=4 SV=1	--	--	--	--	--	K10760	4e-18	89	vvi:100247527	adenylate isopentenyltransferase (cytokinin synthase)	GO:0015074//DNA integration;GO:0022900//electron transport chain	GO:0003676//nucleic acid binding;GO:0009055//electron carrier activity;GO:0008270//zinc ion binding	GO:0005739//mitochondrion	ko01110//Biosynthesis of secondary metabolites;ko01100//Metabolic pathways;ko00908//Zeatin biosynthesis;ko00900//Terpenoid backbone biosynthesis
Unigene35075_All	1279	10	36	0.372	1.365	1.87553	Up	7.54974e-05	0.000616898	gi|357153850|ref|XP_003576587.1|	447.2	4e-155	PREDICTED: homeobox-leucine zipper protein HOX11 [Brachypodium distachyon] >gi|944054820|gb|KQJ90458.1| hypothetical protein BRADI_4g31690 [Brachypodium distachyon]	gi|357153849|ref|XM_003576539.1|	827	0	PREDICTED: Brachypodium distachyon homeobox-leucine zipper protein HOX11-like (LOC100822266), mRNA	Q67UE2	419	6e-146	HOX11_ORYSJ Homeobox-leucine zipper protein HOX11 OS=Oryza sativa subsp. japonica GN=HOX11 PE=2 SV=1	SPAC32A11.03c	54.7	3e-07	COG5576	Homeodomain-containing transcription factor	K09338	3e-76	242	aly:ARALYDRAFT_908602	homeobox-leucine zipper protein	GO:0006355//regulation of transcription, DNA-templated	GO:0043565//sequence-specific DNA binding;GO:0003700//transcription factor activity, sequence-specific DNA binding	GO:0005634//nucleus	--
CL3957.Contig4_All	1522	10	36	0.3126	1.147	1.87548	Up	7.54974e-05	0.00061693	gi|326487394|dbj|BAJ89681.1|	595.5	0	predicted protein [Hordeum vulgare subsp. vulgare] >gi|326519338|dbj|BAJ96668.1| predicted protein [Hordeum vulgare subsp. vulgare] >gi|326523667|dbj|BAJ93004.1| predicted protein [Hordeum vulgare subsp. vulgare]	gi|357134010|ref|XM_003568565.1|	609	1e-171	PREDICTED: Brachypodium distachyon phytochrome A-associated F-box protein-like (LOC100832142), mRNA	Q8LEA8	300	2e-98	EID1_ARATH Phytochrome A-associated F-box protein OS=Arabidopsis thaliana GN=EID1 PE=1 SV=2	Cgl1939	73.2	6e-13	COG0532	Translation initiation factor 2 (IF-2; GTPase)	K13171	2e-16	84	ath:AT2G29210	serine/arginine repetitive matrix protein 1	GO:0006511//ubiquitin-dependent protein catabolic process;GO:0042752//regulation of circadian rhythm;GO:0048573//photoperiodism, flowering;GO:0032880//regulation of protein localization;GO:0010099//regulation of photomorphogenesis;GO:0016567//protein ubiquitination;GO:0048366//leaf development	GO:0004842//ubiquitin-protein transferase activity	-	ko03013//RNA transport;ko03015//mRNA surveillance pathway
CL19826.Contig2_All	974	10	36	0.4885	1.7924	1.87546	Up	7.54974e-05	0.000616832	--	--	--	--	--	--	--	--	--	--	--	--	--	--	--	--	--	--	--	--	--	--	-	-	-	--
CL3860.Contig3_All	1029	10	36	0.4624	1.6966	1.87543	Up	7.54974e-05	0.000616865	gi|326534142|dbj|BAJ89421.1|	322.8	8e-105	predicted protein [Hordeum vulgare subsp. vulgare]	gi|357133448|ref|XM_003568289.1|	424	1e-116	PREDICTED: Brachypodium distachyon probable anion transporter 2, chloroplastic-like (LOC100825295), mRNA	Q53WP9	281	7e-91	PHT42_ORYSJ Probable anion transporter 2, chloroplastic OS=Oryza sativa subsp. japonica GN=PHT4;2 PE=2 SV=1	BMEI0104	54.3	2e-07	COG0477	Permeases of the major facilitator superfamily	K08193	3e-29	117	olu:OSTLU_2927	MFS transporter, ACS family, solute carrier family 17 (sodium-dependent inorganic phosphate cotransporter), other	GO:0098656//anion transmembrane transport	GO:0005315//inorganic phosphate transmembrane transporter activity	GO:0016021//integral component of membrane;GO:0009536//plastid	ko03013//RNA transport;ko03015//mRNA surveillance pathway
Unigene3637_All	3219	22	79	0.3252	1.1901	1.87168	Up	3.65214e-09	5.03391e-08	--	--	--	--	gi|357113359|ref|XM_003558423.1|	65.9	3e-07	PREDICTED: Brachypodium distachyon uncharacterized LOC100825962 (LOC100825962), mRNA	--	--	--	--	--	--	--	--	--	--	--	--	--	--	-	-	-	--
CL1087.Contig13_All	3593	12	43	0.1589	0.5804	1.86893	Up	1.52484e-05	0.000139468	gi|475540097|gb|EMT09536.1|	382.9	2e-119	hypothetical protein F775_14434 [Aegilops tauschii]	--	--	--	--	Q9FPQ6	54.3	5e-07	GP1_CHLRE Vegetative cell wall protein gp1 OS=Chlamydomonas reinhardtii GN=GP1 PE=1 SV=1	--	--	--	--	--	K03126	1e-05	37.4	gmx:100787779	transcription initiation factor TFIID subunit 12	-	-	-	ko03022//Basal transcription factors
CL4221.Contig3_All	718	60	215	3.9758	14.5212	1.86884	Up	1.67987e-22	4.65419e-21	gi|669029199|emb|CDM83324.1|	281.2	2e-95	unnamed protein product [Triticum aestivum]	gi|241990698|dbj|AK330854.1|	547	1e-153	Triticum aestivum cDNA, clone: SET5_H17, cultivar: Chinese Spring	P46518	208	8e-69	LEA14_GOSHI Late embryogenesis abundant protein Lea14-A OS=Gossypium hirsutum GN=LEA14-A PE=2 SV=1	--	--	--	--	--	K12878	2e-06	49.3	ota:Ot02g05290	THO complex subunit 1	GO:0009269//response to desiccation	-	-	ko03013//RNA transport;ko03040//Spliceosome
Unigene7413_All	2068	12	43	0.2761	1.0083	1.86866	Up	1.52484e-05	0.000139477	gi|218136547|gb|ACK57536.1|	1211.4	0	iron/phytosiderophore transporter [Avena sativa]	gi|218136546|gb|FJ477297.1|	2700	0	Avena sativa iron/phytosiderophore transporter mRNA, complete cds	Q7XN54	1074	0	YSL16_ORYSJ Probable metal-nicotianamine transporter YSL16 OS=Oryza sativa subsp. japonica GN=YSL16 PE=2 SV=2	YGL114w	138	2e-33	COG1297	Predicted membrane protein	K13171	8e-07	53.9	vvi:100262120	serine/arginine repetitive matrix protein 1	GO:0055072//iron ion homeostasis;GO:0006811//ion transport;GO:0055085//transmembrane transport	-	GO:0016021//integral component of membrane	ko03013//RNA transport;ko03015//mRNA surveillance pathway
CL2610.Contig5_All	900	19	68	1.0044	3.664	1.86709	Up	4.81198e-08	6.01104e-07	gi|357168276|ref|XP_003581570.1|	268.1	1e-88	PREDICTED: RING-H2 finger protein ATL44 [Brachypodium distachyon] >gi|944048583|gb|KQJ84224.1| hypothetical protein BRADI_5g19490 [Brachypodium distachyon]	gi|116631542|emb|CT831525.1|	212	6e-52	Oryza sativa (indica cultivar-group) cDNA clone:OSIGCEA040B10, full insert sequence	Q9ZT49	152	2e-45	ATL45_ARATH Probable E3 ubiquitin-protein ligase ATL45 OS=Arabidopsis thaliana GN=ATL45 PE=2 SV=1	DRA0210	62	3e-10	COG0747	ABC-type dipeptide transport system, periplasmic component	K15692	1e-14	73.9	smo:SELMODRAFT_66937	E3 ubiquitin-protein ligase RNF13 [EC:6.3.2.19]	-	GO:0008270//zinc ion binding	GO:0016021//integral component of membrane	ko03013//RNA transport;ko03015//mRNA surveillance pathway;ko01100//Metabolic pathways;ko04144//Endocytosis;ko00565//Ether lipid metabolism;ko00564//Glycerophospholipid metabolism
CL1740.Contig2_All	1291	14	50	0.5159	1.8782	1.86419	Up	3.11472e-06	3.14779e-05	gi|326513446|dbj|BAK06963.1|	207.6	4e-131	predicted protein [Hordeum vulgare subsp. vulgare]	gi|241988641|dbj|AK335898.1|	466	1e-128	Triticum aestivum cDNA, clone: SET1_C17, cultivar: Chinese Spring	Q9SEE9	62.8	2e-10	SR45_ARATH Serine/arginine-rich splicing factor SR45 OS=Arabidopsis thaliana GN=SR45 PE=1 SV=1	TM0843	65.5	2e-17	COG3643	Glutamate formiminotransferase	K14325	7e-13	71.2	sbi:SORBI_03g046480	RNA-binding protein with serine-rich domain 1	GO:0008152//metabolic process	GO:0005542//folic acid binding;GO:0016740//transferase activity	-	ko03013//RNA transport;ko03015//mRNA surveillance pathway
CL1635.Contig5_All	2066	65	232	1.4969	5.4456	1.86311	Up	4.56538e-24	1.33521e-22	gi|326496631|dbj|BAJ98342.1|	277.7	0	predicted protein [Hordeum vulgare subsp. vulgare]	gi|357120191|ref|XM_003561765.1|	948	0	PREDICTED: Brachypodium distachyon uncharacterized LOC100843021 (LOC100843021), mRNA	--	--	--	--	CT818	108	8e-25	COG0814	Amino acid permeases	K03834	2e-100	284	gmx:100793479	tyrosine-specific transport protein	GO:0003333//amino acid transmembrane transport	-	GO:0016021//integral component of membrane;GO:0005739//mitochondrion	--
Unigene1032_All	1108	16	57	0.687	2.4947	1.86048	Up	6.41656e-07	7.08198e-06	gi|475609267|gb|EMT27325.1|	335.9	2e-110	hypothetical protein F775_10496 [Aegilops tauschii]	gi|357140280|ref|XM_003571650.1|	105	1e-19	PREDICTED: Brachypodium distachyon uncharacterized LOC100829606 (LOC100829606), mRNA	--	--	--	--	--	--	--	--	--	--	--	--	--	--	-	-	-	--
CL17122.Contig4_All	1179	16	57	0.6457	2.3445	1.86034	Up	6.41656e-07	7.08147e-06	gi|326509775|dbj|BAJ87103.1|	212.6	3e-65	predicted protein, partial [Hordeum vulgare subsp. vulgare]	gi|151421438|dbj|AK252591.1|	186	4e-44	Hordeum vulgare subsp. vulgare cDNA clone: FLbaf160g11, mRNA sequence	Q9SEE9	50.8	9e-07	SR45_ARATH Serine/arginine-rich splicing factor SR45 OS=Arabidopsis thaliana GN=SR45 PE=1 SV=1	--	--	--	--	--	K14325	1e-08	57.8	aly:ARALYDRAFT_471861	RNA-binding protein with serine-rich domain 1	-	-	-	ko03013//RNA transport;ko03015//mRNA surveillance pathway
Unigene14010_All	2944	27	96	0.4363	1.5813	1.85772	Up	9.39162e-11	1.47302e-09	gi|326527073|dbj|BAK04478.1|	649.4	0	predicted protein [Hordeum vulgare subsp. vulgare]	gi|357129434|ref|XM_003566319.1|	1148	0	PREDICTED: Brachypodium distachyon uncharacterized LOC100827567 (LOC100827567), mRNA	Q9M903	326	2e-101	TGD4_ARATH Protein TRIGALACTOSYLDIACYLGLYCEROL 4, chloroplastic OS=Arabidopsis thaliana GN=TGD4 PE=1 SV=1	--	--	--	--	--	K13171	4e-09	61.6	vcn:VOLCADRAFT_121090	serine/arginine repetitive matrix protein 1	GO:0016558//protein import into peroxisome matrix;GO:0034196//acylglycerol transport;GO:0006891//intra-Golgi vesicle-mediated transport;GO:0010351//lithium ion transport;GO:1990052//ER to chloroplast lipid transport	GO:0070300//phosphatidic acid binding;GO:0042803//protein homodimerization activity	GO:0009707//chloroplast outer membrane;GO:0005783//endoplasmic reticulum	ko03013//RNA transport;ko03015//mRNA surveillance pathway
CL3196.Contig4_All	1468	27	96	0.8751	3.1713	1.85755	Up	9.39162e-11	1.47287e-09	gi|194352772|emb|CAQ00114.1|	423.3	3e-144	papain-like cysteine proteinase [Hordeum vulgare subsp. vulgare]	gi|37991669|dbj|AB109216.1|	101	2e-18	Triticum aestivum mRNA for cysteine protease, complete cds	P80884	258	3e-82	ANAN_ANACO Ananain OS=Ananas comosus GN=AN1 PE=1 SV=2	AF1946_2	76.6	5e-15	COG4870	Cysteine protease	K01365	4e-86	269	pop:POPTR_555684	cathepsin L [EC:3.4.22.15]	-	GO:0008233//peptidase activity	GO:0043231//intracellular membrane-bounded organelle;GO:0044444//cytoplasmic part	ko04145//Phagosome
Unigene13960_All	3448	18	64	0.2484	0.9001	1.85742	Up	1.33065e-07	1.59164e-06	--	--	--	--	gi|357113359|ref|XM_003558423.1|	65.9	3e-07	PREDICTED: Brachypodium distachyon uncharacterized LOC100825962 (LOC100825962), mRNA	--	--	--	--	--	--	--	--	--	--	--	--	--	--	-	-	-	--
CL15977.Contig1_All	1371	11	39	0.3817	1.3795	1.85363	Up	4.28806e-05	0.000366147	gi|357140047|ref|XP_003571584.1|	152.1	2e-41	PREDICTED: E3 ubiquitin-protein ligase EL5 [Brachypodium distachyon] >gi|944060218|gb|KQJ95808.1| hypothetical protein BRADI_3g19160 [Brachypodium distachyon]	gi|514720799|ref|XM_004954518.1|	153	7e-34	PREDICTED: Setaria italica uncharacterized LOC101785972 (LOC101785972), mRNA	Q8W571	71.2	2e-13	ATL32_ARATH RING-H2 finger protein ATL32 OS=Arabidopsis thaliana GN=ATL32 PE=2 SV=3	--	--	--	--	--	K05283	9e-10	62.4	aly:ARALYDRAFT_354960	phosphatidylinositol glycan, class W [EC:2.3.-.-]	-	-	-	ko01100//Metabolic pathways;ko00563//Glycosylphosphatidylinositol(GPI)-anchor biosynthesis
Unigene30538_All	1043	11	39	0.5018	1.8133	1.85343	Up	4.28806e-05	0.000366167	gi|42409056|dbj|BAD10308.1|	460.7	4e-162	plant viral-response family protein-like [Oryza sativa Japonica Group] >gi|42409370|dbj|BAD10684.1| plant viral-response family protein-like [Oryza sativa Japonica Group] >gi|113623957|dbj|BAF23902.1| Os08g0462900 [Oryza sativa Japonica Group] >gi|937930865|dbj|BAT05781.1| Os08g0462900 [Oryza sativa Japonica Group]	gi|297608695|ref|NM_001068523.2|	541	1e-151	Oryza sativa Japonica Group Os08g0462900 (Os08g0462900) mRNA, complete cds	Q9SN46	55.5	3e-08	LRX5_ARATH Leucine-rich repeat extensin-like protein 5 OS=Arabidopsis thaliana GN=LRX5 PE=2 SV=2	ML1556	55.8	7e-08	COG0532	Translation initiation factor 2 (IF-2; GTPase)	K14325	3e-09	59.3	bdi:100845778	RNA-binding protein with serine-rich domain 1	-	-	GO:0016021//integral component of membrane	ko03013//RNA transport;ko03015//mRNA surveillance pathway
CL10930.Contig2_All	2302	17	60	0.3514	1.264	1.84681	Up	3.68418e-07	4.18339e-06	gi|475565509|gb|EMT14807.1|	215.7	6e-62	NAC domain-containing protein 21/22 [Aegilops tauschii]	gi|371924988|tpe|FR821739.1|	343	6e-91	TPA_exp: Hordeum vulgare subsp. vulgare mRNA for NAC transcription factor (nac015 gene)	--	--	--	--	--	--	--	--	--	--	--	--	--	--	GO:0006355//regulation of transcription, DNA-templated	GO:0003677//DNA binding	GO:0005634//nucleus	--
CL16309.Contig6_All	823	19	67	1.0984	3.9479	1.84568	Up	7.6565e-08	9.36619e-07	gi|326504538|dbj|BAJ91101.1|	360.5	1e-121	predicted protein [Hordeum vulgare subsp. vulgare]	gi|357125383|ref|XM_003564326.1|	244	1e-61	PREDICTED: Brachypodium distachyon uncharacterized LOC100827655 (LOC100827655), mRNA	--	--	--	--	--	--	--	--	--	--	--	--	--	--	-	-	GO:0016020//membrane;GO:0016023//cytoplasmic, membrane-bounded vesicle	--
CL2863.Contig8_All	1846	21	74	0.5412	1.944	1.84479	Up	1.59903e-08	2.08133e-07	gi|944062948|gb|KQJ98538.1|	163.3	8e-46	hypothetical protein BRADI_3g37500 [Brachypodium distachyon]	gi|554776863|dbj|AK430615.1|	184	3e-43	Brachypodium distachyon mRNA, clone: PL016C01-A-041_F01 >gi|554788581|dbj|AK426230.1| Brachypodium distachyon mRNA, clone: PL016C01-A-013_C22	Q8LD26	79.7	2e-17	DRMH3_ARATH Dormancy-associated protein homolog 3 OS=Arabidopsis thaliana GN=At1g56220 PE=1 SV=1	--	--	--	--	--	--	--	--	--	--	-	-	-	--
Unigene4978_All	2619	21	74	0.3815	1.3702	1.84463	Up	1.59903e-08	2.08151e-07	--	--	--	--	gi|12702923|gb|AY019881.1|	63.9	9e-07	Oryza sativa microsatellite MRG2206 containing (CT)X12, genomic sequence	--	--	--	--	--	--	--	--	--	--	--	--	--	--	-	-	-	--
CL1684.Contig21_All	4360	10	35	0.1091	0.3893	1.83523	Up	0.000121034	0.000956378	gi|326495046|dbj|BAJ85619.1|	71.6	2e-10	predicted protein [Hordeum vulgare subsp. vulgare]	gi|300681572|emb|FN645450.1|	159	4e-35	Triticum aestivum chromosome 3B-specific BAC library, contig ctg0011b	Q93ZR6	254	1e-73	WSD1_ARATH O-acyltransferase WSD1 OS=Arabidopsis thaliana GN=WSD1 PE=2 SV=1	--	--	--	--	--	K15406	3e-73	254	ath:AT5G37300	wax-ester synthase / diacylglycerol O-acyltransferase [EC:2.3.1.75 2.3.1.20]	GO:0019432//triglyceride biosynthetic process	GO:0004144//diacylglycerol O-acyltransferase activity;GO:0047196//long-chain-alcohol O-fatty-acyltransferase activity	GO:0005886//plasma membrane	ko00073//Cutin, suberine and wax biosynthesis
CL17210.Contig3_All	2424	12	42	0.2355	0.8402	1.83501	Up	2.4371e-05	0.000216184	gi|51090767|dbj|BAD35246.1|	872.8	0	armadillo repeat containing protein-like [Oryza sativa Japonica Group] >gi|113595689|dbj|BAF19563.1| Os06g0480000 [Oryza sativa Japonica Group] >gi|937922878|dbj|BAS97795.1| Os06g0480000 [Oryza sativa Japonica Group]	gi|241988043|dbj|AK335300.1|	466	1e-128	Triticum aestivum cDNA, clone: WT012_I22, cultivar: Chinese Spring	Q9CAG5	275	1e-80	PUB7_ARATH U-box domain-containing protein 7 OS=Arabidopsis thaliana GN=PUB7 PE=2 SV=1	--	--	--	--	--	--	--	--	--	--	GO:0050789;GO:0044237//cellular metabolic process;GO:0006950//response to stress	GO:0003824//catalytic activity	-	--
CL20534.Contig2_All	894	12	42	0.6386	2.2782	1.83491	Up	2.4371e-05	0.000216171	--	--	--	--	--	--	--	--	--	--	--	--	--	--	--	--	--	--	--	--	--	--	-	-	-	--
CL10363.Contig2_All	678	22	77	1.5438	5.5074	1.83489	Up	9.2155e-09	1.22391e-07	gi|944061426|gb|KQJ97016.1|	82.4	1e-18	hypothetical protein BRADI_3g28306 [Brachypodium distachyon]	gi|554780811|dbj|AK434588.1|	99.6	4e-18	Brachypodium distachyon mRNA, clone: PL016C01-A-066_O16	--	--	--	--	--	--	--	--	--	--	--	--	--	--	-	-	-	--
Unigene20657_All	807	10	35	0.5896	2.1032	1.83478	Up	0.000121034	0.000956427	gi|326495138|dbj|BAJ85665.1|	71.2	1e-12	predicted protein [Hordeum vulgare subsp. vulgare] >gi|326501378|dbj|BAJ98920.1| predicted protein [Hordeum vulgare subsp. vulgare]	gi|357140991|ref|XM_003571986.1|	204	1e-49	PREDICTED: Brachypodium distachyon uncharacterized LOC100841240 (LOC100841240), mRNA	--	--	--	--	--	--	--	--	--	--	--	--	--	--	GO:0009555//pollen development	-	-	--
CL4467.Contig3_All	1296	14	49	0.514	1.8335	1.83476	Up	4.96694e-06	4.8702e-05	gi|475565509|gb|EMT14807.1|	122.5	1e-130	NAC domain-containing protein 21/22 [Aegilops tauschii]	gi|371924988|tpe|FR821739.1|	708	0	TPA_exp: Hordeum vulgare subsp. vulgare mRNA for NAC transcription factor (nac015 gene)	Q9S851	134	2e-44	NAC31_ARATH Protein CUP-SHAPED COTYLEDON 3 OS=Arabidopsis thaliana GN=NAC031 PE=1 SV=1	--	--	--	--	--	--	--	--	--	--	GO:0006355//regulation of transcription, DNA-templated	GO:0003677//DNA binding	GO:0005634//nucleus	--
Unigene6401_All	3234	22	77	0.3237	1.1546	1.83466	Up	9.2155e-09	1.22401e-07	--	--	--	--	gi|357113359|ref|XM_003558423.1|	65.9	3e-07	PREDICTED: Brachypodium distachyon uncharacterized LOC100825962 (LOC100825962), mRNA	--	--	--	--	--	--	--	--	--	--	--	--	--	--	-	-	-	--
CL1838.Contig10_All	1567	321	1119	9.7462	34.6297	1.8291	Up	4.41604e-107	4.7688e-105	gi|475572141|gb|EMT16426.1|	556.2	0	Aspartic proteinase nepenthesin-1 [Aegilops tauschii]	gi|115476827|ref|NM_001068545.1|	69.9	9e-09	Oryza sativa Japonica Group Os08g0469000 (Os08g0469000) mRNA, complete cds	Q766C3	249	5e-77	NEP1_NEPGR Aspartic proteinase nepenthesin-1 OS=Nepenthes gracilis GN=nep1 PE=1 SV=1	--	--	--	--	--	K00924	1e-24	108	ath:AT5G22850	[EC:2.7.1.-]	-	GO:0016787//hydrolase activity	-	--
CL20354.Contig7_All	2444	21	73	0.4088	1.4485	1.82509	Up	2.53438e-08	3.23916e-07	gi|944080989|gb|KQK16341.1|	480.3	1e-162	hypothetical protein BRADI_1g28310 [Brachypodium distachyon]	gi|357116943|ref|XM_003560188.1|	1043	0	PREDICTED: Brachypodium distachyon probable plastid-lipid-associated protein 12, chloroplastic-like (LOC100842394), mRNA	Q8LAP6	322	4e-102	PAP12_ARATH Probable plastid-lipid-associated protein 12, chloroplastic OS=Arabidopsis thaliana GN=PAP12 PE=2 SV=1	--	--	--	--	--	--	--	--	--	--	GO:0006098//pentose-phosphate shunt;GO:0010027//thylakoid membrane organization	-	GO:0009941//chloroplast envelope;GO:0009535//chloroplast thylakoid membrane	--
CL1967.Contig1_All	1515	19	66	0.5967	2.1126	1.82394	Up	1.2146e-07	1.45713e-06	gi|473891929|gb|EMS48786.1|	174.9	6e-48	2-succinylbenzoate--CoA ligase [Triticum urartu]	gi|115450502|ref|NM_001055387.1|	232	1e-57	Oryza sativa Japonica Group Os03g0130100 (Os03g0130100) mRNA, complete cds >gi|32995992|dbj|AK110783.1| Oryza sativa Japonica Group cDNA clone:002-171-C04, full insert sequence	Q9C8D4	92.4	1e-19	AAE11_ARATH Butyrate--CoA ligase AAE11, peroxisomal OS=Arabidopsis thaliana GN=AAE11 PE=1 SV=1	APE2284	66.2	7e-11	COG0318	Acyl-CoA synthetases (AMP-forming)/AMP-acid ligases II	K00666	6e-19	91.3	sbi:SORBI_10g012080	fatty-acyl-CoA synthase [EC:6.2.1.-]	GO:0008152//metabolic process	GO:0003824//catalytic activity	-	ko01110//Biosynthesis of secondary metabolites;ko00360//Phenylalanine metabolism;ko00940//Phenylpropanoid biosynthesis;ko01100//Metabolic pathways;ko00130//Ubiquinone and other terpenoid-quinone biosynthesis
CL19349.Contig4_All	3194	17	59	0.2532	0.8958	1.8229	Up	5.85078e-07	6.50692e-06	--	--	--	--	gi|357113359|ref|XM_003558423.1|	65.9	3e-07	PREDICTED: Brachypodium distachyon uncharacterized LOC100825962 (LOC100825962), mRNA	--	--	--	--	--	--	--	--	--	--	--	--	--	--	-	-	-	--
CL19349.Contig40_All	2370	17	59	0.3413	1.2072	1.82255	Up	5.85078e-07	6.50645e-06	--	--	--	--	gi|357113359|ref|XM_003558423.1|	65.9	2e-07	PREDICTED: Brachypodium distachyon uncharacterized LOC100825962 (LOC100825962), mRNA	--	--	--	--	--	--	--	--	--	--	--	--	--	--	-	-	-	--
CL3172.Contig15_All	4817	13	45	0.1284	0.453	1.81887	Up	1.38609e-05	0.000127375	gi|566187240|ref|XP_002313866.2|	61.6	4e-07	hypothetical protein POPTR_0009s10030g [Populus trichocarpa] >gi|550331421|gb|EEE87821.2| hypothetical protein POPTR_0009s10030g [Populus trichocarpa]	gi|151421009|dbj|AK252361.1|	137	1e-28	Hordeum vulgare subsp. vulgare cDNA clone: FLbaf161b24, mRNA sequence	Q9FPQ6	53.1	1e-06	GP1_CHLRE Vegetative cell wall protein gp1 OS=Chlamydomonas reinhardtii GN=GP1 PE=1 SV=1	--	--	--	--	--	--	--	--	--	--	-	-	-	--
CL613.Contig3_All	1624	13	45	0.3809	1.3437	1.81873	Up	1.38609e-05	0.000127383	gi|475541144|gb|EMT09727.1|	98.2	1e-19	hypothetical protein F775_13549 [Aegilops tauschii]	gi|242385712|emb|FP093564.1|	272	1e-69	Phyllostachys edulis cDNA clone: bphylf056b03, full insert sequence	Q93ZR6	222	5e-66	WSD1_ARATH O-acyltransferase WSD1 OS=Arabidopsis thaliana GN=WSD1 PE=2 SV=1	DR2133	53.1	1e-06	COG4372	Uncharacterized protein conserved in bacteria with the myosin-like domain	K15406	1e-65	222	ath:AT5G37300	wax-ester synthase / diacylglycerol O-acyltransferase [EC:2.3.1.75 2.3.1.20]	GO:0019432//triglyceride biosynthetic process	GO:0004144//diacylglycerol O-acyltransferase activity;GO:0047196//long-chain-alcohol O-fatty-acyltransferase activity	GO:0005886//plasma membrane	ko01110//Biosynthesis of secondary metabolites;ko00073//Cutin, suberine and wax biosynthesis;ko01100//Metabolic pathways;ko00052//Galactose metabolism;ko00051//Fructose and mannose metabolism;ko00010//Glycolysis / Gluconeogenesis;ko00030//Pentose phosphate pathway
CL5959.Contig4_All	1998	11	38	0.2619	0.9223	1.81622	Up	6.84628e-05	0.000564869	--	--	--	--	--	--	--	--	--	--	--	--	--	--	--	--	--	--	--	--	--	--	-	-	-	--
CL6156.Contig4_All	1663	11	38	0.3147	1.1081	1.81604	Up	6.84628e-05	0.000564838	gi|643702812|gb|KDP20538.1|	109	8e-23	hypothetical protein JCGZ_04911 [Jatropha curcas]	--	--	--	--	--	--	--	--	--	--	--	--	--	--	--	--	--	--	-	-	-	--
Unigene39385_All	819	11	38	0.639	2.25	1.81604	Up	6.84628e-05	0.000564899	gi|475542129|gb|EMT09910.1|	191	3e-57	hypothetical protein F775_09478 [Aegilops tauschii]	--	--	--	--	--	--	--	--	--	--	--	--	--	--	--	--	--	--	-	-	-	--
CL19349.Contig24_All	4084	22	76	0.2563	0.9024	1.81593	Up	1.45809e-08	1.90367e-07	--	--	--	--	gi|357113359|ref|XM_003558423.1|	65.9	4e-07	PREDICTED: Brachypodium distachyon uncharacterized LOC100825962 (LOC100825962), mRNA	--	--	--	--	--	--	--	--	--	--	--	--	--	--	-	-	-	--
CL19349.Contig46_All	4081	20	69	0.2332	0.8199	1.81388	Up	6.97466e-08	8.57772e-07	--	--	--	--	--	--	--	--	--	--	--	--	--	--	--	--	--	--	--	--	--	--	-	-	-	--
Unigene28743_All	1701	98	338	2.7411	9.6361	1.81369	Up	3.62788e-33	1.37023e-31	gi|475595663|gb|EMT23115.1|	76.6	6e-13	hypothetical protein F775_27662 [Aegilops tauschii]	gi|241985661|dbj|AK332922.1|	862	0	Triticum aestivum cDNA, clone: WT005_D09, cultivar: Chinese Spring	Q9FFW5	67	2e-11	PERK8_ARATH Proline-rich receptor-like protein kinase PERK8 OS=Arabidopsis thaliana GN=PERK8 PE=1 SV=1	SPBC28F2.12	53.9	9e-07	COG0086	DNA-directed RNA polymerase, beta' subunit/160 kD subunit	K14306	1e-10	65.5	vvi:100265039	nuclear pore complex protein Nup62	-	-	-	ko03013//RNA transport
Unigene32597_All	3222	18	62	0.2658	0.9332	1.81185	Up	3.35198e-07	3.82308e-06	gi|944076535|gb|KQK11887.1|	188	8e-50	hypothetical protein BRADI_1g00335, partial [Brachypodium distachyon]	--	--	--	--	Q9FPQ6	63.5	5e-10	GP1_CHLRE Vegetative cell wall protein gp1 OS=Chlamydomonas reinhardtii GN=GP1 PE=1 SV=1	Rv3876	54.7	9e-07	COG0455	ATPases involved in chromosome partitioning	K14325	8e-13	73.2	osa:4325394	RNA-binding protein with serine-rich domain 1	-	-	-	ko03013//RNA transport;ko03015//mRNA surveillance pathway;ko03018//RNA degradation
Unigene32854_All	1081	27	93	1.1883	4.172	1.81184	Up	3.71764e-10	5.55659e-09	gi|473996332|gb|EMS52051.1|	97.4	3e-23	putative calcium-binding protein CML29 [Triticum urartu]	gi|241984931|dbj|AK332191.1|	188	1e-44	Triticum aestivum cDNA, clone: SET1_M05, cultivar: Chinese Spring	Q5Z676	86.7	4e-20	CML29_ORYSJ Probable calcium-binding protein CML29 OS=Oryza sativa subsp. japonica GN=CML29 PE=2 SV=1	--	--	--	--	--	--	--	--	--	--	-	GO:0005509//calcium ion binding	-	--
CL4987.Contig2_All	1721	18	62	0.4976	1.747	1.81182	Up	3.35198e-07	3.82337e-06	--	--	--	--	--	--	--	--	--	--	--	--	--	--	--	--	--	--	--	--	--	--	-	-	-	--
CL3469.Contig4_All	1974	16	55	0.3856	1.3511	1.80896	Up	1.62026e-06	1.69828e-05	gi|326515342|dbj|BAK03584.1|	894	0	predicted protein [Hordeum vulgare subsp. vulgare]	gi|116011253|dbj|AK241888.1|	1253	0	Oryza sativa Japonica Group cDNA, clone: J075002C19, full insert sequence	Q9LE20	557	0	DTX54_ARATH Protein DETOXIFICATION 54 OS=Arabidopsis thaliana GN=DTX54 PE=2 SV=1	SPCC4B3.13	226	2e-65	COG0534	Na+-driven multidrug efflux pump	K03327	0	810	bdi:100821579	multidrug resistance protein, MATE family	GO:0009062//fatty acid catabolic process;GO:0006855//drug transmembrane transport	GO:0015238//drug transmembrane transporter activity;GO:0015297//antiporter activity	GO:0016021//integral component of membrane	--
CL19349.Contig17_All	3369	19	65	0.2683	0.9356	1.80204	Up	1.92085e-07	2.25302e-06	--	--	--	--	gi|357113359|ref|XM_003558423.1|	65.9	3e-07	PREDICTED: Brachypodium distachyon uncharacterized LOC100825962 (LOC100825962), mRNA	--	--	--	--	--	--	--	--	--	--	--	--	--	--	-	-	-	--
Unigene7321_All	3834	12	41	0.1489	0.5186	1.80028	Up	3.8773e-05	0.000332825	gi|108708907|gb|ABF96702.1|	344.4	0	retrotransposon protein, putative, Ty1-copia subclass [Oryza sativa Japonica Group]	gi|32128655|gb|BT009104.1|	662	0	Triticum aestivum clone wkm2n.pk005.n23:fis, full insert mRNA sequence	P10978	99	2e-20	POLX_TOBAC Retrovirus-related Pol polyprotein from transposon TNT 1-94 OS=Nicotiana tabacum PE=2 SV=1	--	--	--	--	--	K07393	6e-16	84.7	vvi:100265305	putative glutathione S-transferase	-	GO:0046872//metal ion binding	-	ko03018//RNA degradation;ko03008//Ribosome biogenesis in eukaryotes
CL6703.Contig9_All	1353	36	123	1.2659	4.4085	1.80012	Up	6.84514e-13	1.23908e-11	gi|326506986|dbj|BAJ95570.1|	261.5	5e-84	predicted protein [Hordeum vulgare subsp. vulgare] >gi|326529383|dbj|BAK01085.1| predicted protein [Hordeum vulgare subsp. vulgare]	gi|554786166|dbj|AK440066.1|	220	3e-54	Brachypodium distachyon mRNA, clone: PL016C01-A-103_E10	Q7G6K7	72.8	2e-13	FH3_ORYSJ Formin-like protein 3 OS=Oryza sativa subsp. japonica GN=FH3 PE=2 SV=2	Rv3876	55.8	1e-07	COG0455	ATPases involved in chromosome partitioning	K01115	1e-11	67.4	vcn:VOLCADRAFT_99471	phospholipase D [EC:3.1.4.4]	-	-	-	ko01100//Metabolic pathways;ko04144//Endocytosis;ko00565//Ether lipid metabolism;ko00564//Glycerophospholipid metabolism
CL13739.Contig2_All	1281	12	41	0.4457	1.5521	1.80008	Up	3.8773e-05	0.000332844	gi|326490475|dbj|BAJ84901.1|	213.4	1e-65	predicted protein, partial [Hordeum vulgare subsp. vulgare]	gi|151418545|dbj|AK249896.1|	617	1e-173	Hordeum vulgare subsp. vulgare cDNA clone: FLbaf55k22, mRNA sequence	Q84UR0	181	1e-55	LOL4_ORYSJ Protein LOL4 OS=Oryza sativa subsp. japonica GN=LOL4 PE=2 SV=1	--	--	--	--	--	K10746	2e-06	51.6	ota:Ot01g04690	exonuclease 1 [EC:3.1.-.-]	-	-	-	ko03430//Mismatch repair
CL7089.Contig2_All	852	53	181	2.9596	10.3021	1.79946	Up	2.74292e-18	6.45808e-17	gi|242062150|ref|XP_002452364.1|	84	3e-18	hypothetical protein SORBIDRAFT_04g024400 [Sorghum bicolor] >gi|241932195|gb|EES05340.1| hypothetical protein SORBI_004G197100 [Sorghum bicolor]	--	--	--	--	P17816	53.1	3e-08	GRP1_HORVU Glycine-rich cell wall structural protein OS=Hordeum vulgare GN=GRP PE=2 SV=1	--	--	--	--	--	--	--	--	--	--	-	-	-	--
CL1684.Contig26_All	4567	17	58	0.1771	0.6159	1.79813	Up	9.2598e-07	1.0053e-05	gi|326495046|dbj|BAJ85619.1|	72	1e-10	predicted protein [Hordeum vulgare subsp. vulgare]	gi|300681572|emb|FN645450.1|	159	4e-35	Triticum aestivum chromosome 3B-specific BAC library, contig ctg0011b	Q93ZR6	254	1e-73	WSD1_ARATH O-acyltransferase WSD1 OS=Arabidopsis thaliana GN=WSD1 PE=2 SV=1	--	--	--	--	--	K15406	3e-73	254	ath:AT5G37300	wax-ester synthase / diacylglycerol O-acyltransferase [EC:2.3.1.75 2.3.1.20]	GO:0019432//triglyceride biosynthetic process	GO:0004144//diacylglycerol O-acyltransferase activity;GO:0047196//long-chain-alcohol O-fatty-acyltransferase activity	GO:0005886//plasma membrane	ko00073//Cutin, suberine and wax biosynthesis
Unigene36322_All	699	1904	6476	129.595	449.28	1.7936	Up	0	0	gi|148285609|gb|ABQ57494.1|	133.7	2e-38	metallothionein 2b-like protein [Oryza sativa Indica Group]	gi|151420779|dbj|AK252131.1|	153	3e-34	Hordeum vulgare subsp. vulgare cDNA clone: FLbaf141h19, mRNA sequence	A3AZ88	133	3e-40	MT2C_ORYSJ Metallothionein-like protein 2C OS=Oryza sativa subsp. japonica GN=MT2C PE=2 SV=1	RSc2303	48.1	7e-06	COG4796	Type II secretory pathway, component HofQ	K11789	1e-08	56.2	vcn:VOLCADRAFT_116053	HIV-1 Vpr-binding protein	-	GO:0046872//metal ion binding	GO:0005829//cytosol	ko03022//Basal transcription factors;ko03040//Spliceosome
CL11518.Contig4_All	803	20	68	1.185	4.1066	1.79306	Up	1.10102e-07	1.32562e-06	gi|359950750|gb|AEV91165.1|	182.6	7e-57	MYB-related protein [Aegilops speltoides] >gi|475418317|gb|EMT01033.1| DnaJ homolog subfamily C member 2 [Aegilops tauschii]	gi|359950749|gb|JF951925.1|	291	7e-76	Aegilops speltoides clone TaMYB42 MYB-related protein mRNA, complete cds	Q6NNN0	105	5e-29	RADL3_ARATH Protein RADIALIS-like 3 OS=Arabidopsis thaliana GN=RL3 PE=2 SV=1	--	--	--	--	--	--	--	--	--	--	-	GO:0003677//DNA binding	GO:0005739//mitochondrion	--
CL18704.Contig5_All	6711	20	68	0.1418	0.4914	1.79304	Up	1.10102e-07	1.32552e-06	gi|62733693|gb|AAX95804.1|	85.1	4e-14	retrotransposon protein, putative, unclassified [Oryza sativa Japonica Group] >gi|77548920|gb|ABA91717.1| retrotransposon protein, putative, unclassified [Oryza sativa Japonica Group]	gi|554781705|dbj|AK435488.1|	206	3e-49	Brachypodium distachyon mRNA, clone: PL016C01-A-073_C07	Q9FYB5	65.5	1e-11	DNJ11_ARATH Chaperone protein dnaJ 11, chloroplastic OS=Arabidopsis thaliana GN=ATJ11 PE=1 SV=2	alr2447	65.5	5e-10	COG0484	DnaJ-class molecular chaperone with C-terminal Zn finger domain	K12619	6e-77	286	vvi:100260845	5'-3' exoribonuclease 2 [EC:3.1.13.-]	-	-	-	ko03013//RNA transport;ko03015//mRNA surveillance pathway;ko03018//RNA degradation;ko03008//Ribosome biogenesis in eukaryotes
Unigene28527_All	4116	33	112	0.3815	1.3196	1.79035	Up	8.74242e-12	1.47573e-10	gi|475541144|gb|EMT09727.1|	713.4	0	hypothetical protein F775_13549 [Aegilops tauschii]	gi|115440188|ref|NM_001050909.1|	264	8e-67	Oryza sativa Japonica Group Os01g0770000 (Os01g0770000) mRNA, complete cds	Q93ZR6	284	3e-84	WSD1_ARATH O-acyltransferase WSD1 OS=Arabidopsis thaliana GN=WSD1 PE=2 SV=1	DR2133	52.4	6e-06	COG4372	Uncharacterized protein conserved in bacteria with the myosin-like domain	K15406	7e-84	284	ath:AT5G37300	wax-ester synthase / diacylglycerol O-acyltransferase [EC:2.3.1.75 2.3.1.20]	GO:0019432//triglyceride biosynthetic process	GO:0004144//diacylglycerol O-acyltransferase activity;GO:0047196//long-chain-alcohol O-fatty-acyltransferase activity	GO:0005886//plasma membrane	ko00073//Cutin, suberine and wax biosynthesis
Unigene13731_All	1551	28	95	0.8589	2.9703	1.79005	Up	3.37374e-10	5.06518e-09	gi|676385245|ref|XP_009035901.1|	63.2	3e-08	hypothetical protein AURANDRAFT_71291, partial [Aureococcus anophagefferens] >gi|323454001|gb|EGB09872.1| hypothetical protein AURANDRAFT_71291, partial [Aureococcus anophagefferens]	--	--	--	--	Q9FPQ6	87	6e-18	GP1_CHLRE Vegetative cell wall protein gp1 OS=Chlamydomonas reinhardtii GN=GP1 PE=1 SV=1	YPO2725	59.7	1e-08	COG3501	Uncharacterized protein conserved in bacteria	K01115	8e-13	71.6	vcn:VOLCADRAFT_99471	phospholipase D [EC:3.1.4.4]	-	-	-	ko01100//Metabolic pathways;ko04144//Endocytosis;ko00565//Ether lipid metabolism;ko00564//Glycerophospholipid metabolism
Unigene11741_All	899	128	434	6.7741	23.4108	1.78907	Up	2.28134e-41	1.03672e-39	gi|326528971|dbj|BAJ97507.1|	183	5e-56	predicted protein [Hordeum vulgare subsp. vulgare]	gi|242387683|emb|FP094541.1|	220	2e-54	Phyllostachys edulis cDNA clone: bphylf061m19, full insert sequence	Q9FYB5	83.2	3e-19	DNJ11_ARATH Chaperone protein dnaJ 11, chloroplastic OS=Arabidopsis thaliana GN=ATJ11 PE=1 SV=2	alr2447	73.2	5e-14	COG0484	DnaJ-class molecular chaperone with C-terminal Zn finger domain	K03686	4e-13	70.9	sbi:SORBI_04g036400	molecular chaperone DnaJ	-	-	GO:0009536//plastid	ko04141//Protein processing in endoplasmic reticulum
CL3421.Contig1_All	1864	18	61	0.4594	1.587	1.78848	Up	5.29422e-07	5.91313e-06	gi|514708308|ref|XP_004951504.1|	758.1	0	PREDICTED: UDP-glycosyltransferase 73C3-like [Setaria italica]	gi|514708307|ref|XM_004951447.1|	839	0	PREDICTED: Setaria italica UDP-glycosyltransferase 73C3-like (LOC101753136), mRNA	Q9ZQ96	395	9e-132	U73C3_ARATH UDP-glycosyltransferase 73C3 OS=Arabidopsis thaliana GN=UGT73C3 PE=2 SV=1	DR2133	57.4	6e-08	COG4372	Uncharacterized protein conserved in bacteria with the myosin-like domain	K13496	2e-131	395	ath:AT2G36780	UDP-glucosyl transferase 73C [EC:2.4.1.-]	GO:0009813//flavonoid biosynthetic process;GO:0052696//flavonoid glucuronidation	GO:0080043//quercetin 3-O-glucosyltransferase activity;GO:0080044//quercetin 7-O-glucosyltransferase activity	GO:0009536//plastid	ko00944//Flavone and flavonol biosynthesis;ko00908//Zeatin biosynthesis
CL19603.Contig5_All	2204	18	61	0.3886	1.3422	1.78824	Up	5.29422e-07	5.91355e-06	gi|326528369|dbj|BAJ93366.1|	600.5	0	predicted protein [Hordeum vulgare subsp. vulgare]	gi|514815181|ref|XM_004982295.1|	460	1e-126	PREDICTED: Setaria italica transcription factor PIF1-like (LOC101760676), transcript variant X3, mRNA	Q8GZM7	199	6e-56	PIF1_ARATH Transcription factor PIF1 OS=Arabidopsis thaliana GN=PIF1 PE=1 SV=1	DR2133	52	3e-06	COG4372	Uncharacterized protein conserved in bacteria with the myosin-like domain	K12126	1e-35	143	aly:ARALYDRAFT_471048	phytochrome-interacting factor 3	-	-	-	ko03013//RNA transport;ko03015//mRNA surveillance pathway;ko04712//Circadian rhythm - plant;ko04075//Plant hormone signal transduction;ko04626//Plant-pathogen interaction
CL19306.Contig20_All	1042	13	44	0.5936	2.0477	1.78644	Up	2.19838e-05	0.00019633	--	--	--	--	gi|543174014|gb|KF040484.1|	109	7e-21	Brachypodium distachyon retrotransposon Gypsy CRBd2, complete sequence	--	--	--	--	--	--	--	--	--	--	--	--	--	--	-	-	-	--
CL12452.Contig29_All	6777	13	44	0.0913	0.3148	1.78575	Up	2.19838e-05	0.000196319	gi|158578608|gb|ABW74579.1|	37.7	8e-27	putative serine/threonine phosphatase [Boechera divaricarpa]	gi|242387200|emb|FP099407.1|	250	2e-62	Phyllostachys edulis cDNA clone: bphylf026i11, full insert sequence	O04856	105	9e-28	PP11_TOBAC Serine/threonine-protein phosphatase PP1 isozyme 1 OS=Nicotiana tabacum GN=NPP1 PE=2 SV=1	YER133w	97.1	1e-23	COG0639	Diadenosine tetraphosphatase and related serine/threonine protein phosphatases	K06269	3e-28	107	vvi:100240794	protein phosphatase 1, catalytic subunit [EC:3.1.3.16]	GO:0006470//protein dephosphorylation	GO:0004721//phosphoprotein phosphatase activity;GO:0046872//metal ion binding	-	ko03015//mRNA surveillance pathway
CL18031.Contig3_All	605	21	71	1.6514	5.691	1.78499	Up	6.31266e-08	7.78157e-07	gi|474004196|gb|EMS52336.1|	117.9	1e-32	hypothetical protein TRIUR3_23770 [Triticum urartu]	gi|514786458|ref|XM_004971035.1|	67.9	1e-08	PREDICTED: Setaria italica uncharacterized LOC101771379 (LOC101771379), mRNA	--	--	--	--	--	--	--	--	--	--	--	--	--	--	-	-	-	--
Unigene43683_All	1571	61	206	1.8474	6.3588	1.78326	Up	2.25638e-20	5.77105e-19	gi|1002300915|ref|XP_015613890.1|	177.9	3e-166	PREDICTED: protein trichome birefringence-like 8 isoform X1 [Oryza sativa Japonica Group]	gi|514799331|ref|XM_004974546.1|	396	1e-107	PREDICTED: Setaria italica uncharacterized LOC101783424 (LOC101783424), mRNA	Q9CAX1	289	3e-110	TBL8_ARATH Protein trichome birefringence-like 8 OS=Arabidopsis thaliana GN=TBL8 PE=2 SV=1	DR2133	58.2	2e-08	COG4372	Uncharacterized protein conserved in bacteria with the myosin-like domain	K14306	3e-09	61.2	bdi:100835393	nuclear pore complex protein Nup62	GO:0071554//cell wall organization or biogenesis	GO:0016413//O-acetyltransferase activity	GO:0005794//Golgi apparatus	ko03013//RNA transport;ko01100//Metabolic pathways;ko00270//Cysteine and methionine metabolism
CL1698.Contig8_All	300	69	233	10.9428	37.6636	1.78319	Up	7.63e-23	2.13661e-21	gi|475607663|gb|EMT26784.1|	153.3	1e-45	37 kDa inner envelope membrane protein, chloroplastic [Aegilops tauschii]	gi|357150184|ref|XM_003575323.1|	246	1e-62	PREDICTED: Brachypodium distachyon 37 kDa inner envelope membrane protein, chloroplastic-like (LOC100831760), mRNA	Q2QM69	129	1e-37	BQMT2_ORYSJ 2-methyl-6-phytyl-1,4-hydroquinone methyltransferase 2, chloroplastic OS=Oryza sativa subsp. japonica GN=Os12g0615400 PE=2 SV=2	AF0512	55.1	5e-10	COG0500	SAM-dependent methyltransferases	K12502	2e-37	129	sbi:SORBI_08g021610	MPBQ/MSBQ methyltransferase	GO:0006655//phosphatidylglycerol biosynthetic process;GO:0019288//isopentenyl diphosphate biosynthetic process, methylerythritol 4-phosphate pathway;GO:0032259//methylation;GO:0010236//plastoquinone biosynthetic process;GO:0019761//glucosinolate biosynthetic process	GO:0051741//2-methyl-6-phytyl-1,4-benzoquinone methyltransferase activity	GO:0016021//integral component of membrane;GO:0009941//chloroplast envelope	ko01110//Biosynthesis of secondary metabolites;ko01100//Metabolic pathways;ko00130//Ubiquinone and other terpenoid-quinone biosynthesis
CL9434.Contig1_All	2380	16	54	0.3198	1.1003	1.78266	Up	2.56072e-06	2.61466e-05	gi|326532698|dbj|BAJ89194.1|	876.7	0	predicted protein, partial [Hordeum vulgare subsp. vulgare]	gi|357121001|ref|XM_003562163.1|	280	8e-72	PREDICTED: Brachypodium distachyon uncharacterized LOC100830082 (LOC100830082), mRNA	O48724	382	9e-121	WEB1_ARATH Protein WEAK CHLOROPLAST MOVEMENT UNDER BLUE LIGHT 1 OS=Arabidopsis thaliana GN=WEB1 PE=1 SV=1	Rv3876	101	2e-21	COG0455	ATPases involved in chromosome partitioning	K14709	6e-33	139	vcn:VOLCADRAFT_104214	solute carrier family 39 (zinc transporter), member 1/2/3	GO:0009904//chloroplast accumulation movement;GO:0009903//chloroplast avoidance movement	-	GO:0005829//cytosol	--
Unigene39655_All	629	24	81	1.8153	6.2448	1.78245	Up	7.59416e-09	1.01646e-07	gi|676379663|ref|XP_009033110.1|	65.9	2e-10	hypothetical protein AURANDRAFT_70714, partial [Aureococcus anophagefferens] >gi|323456144|gb|EGB12011.1| hypothetical protein AURANDRAFT_70714, partial [Aureococcus anophagefferens]	--	--	--	--	Q9S740	49.7	3e-07	AGP19_ARATH Lysine-rich arabinogalactan protein 19 OS=Arabidopsis thaliana GN=AGP19 PE=2 SV=2	--	--	--	--	--	K01115	6e-06	47.4	vcn:VOLCADRAFT_99471	phospholipase D [EC:3.1.4.4]	-	-	-	ko01100//Metabolic pathways;ko04144//Endocytosis;ko00565//Ether lipid metabolism;ko00564//Glycerophospholipid metabolism
CL10516.Contig2_All	1474	54	182	1.743	5.9877	1.78043	Up	3.9012e-18	9.13356e-17	gi|310877436|gb|ADP37001.1|	114.8	2e-26	jacalin-related lectin 1 [Triticum aestivum]	gi|310877435|gb|HQ317136.1|	367	3e-98	Triticum aestivum jacalin-related lectin 1 (JRLL1) mRNA, complete cds	P83304	111	2e-26	LEC_PARPC Mannose/glucose-specific lectin (Fragment) OS=Parkia platycephala PE=1 SV=1	--	--	--	--	--	--	--	--	--	--	-	-	-	--
CL9.Contig1_All	1932	19	64	0.4679	1.6064	1.77956	Up	3.0282e-07	3.47282e-06	gi|960453130|ref|XP_014758817.1|	61.2	2e-07	PREDICTED: uncharacterized protein LOC100829644 [Brachypodium distachyon]	gi|151420399|dbj|AK251751.1|	977	0	Hordeum vulgare subsp. vulgare cDNA clone: FLbaf134n18, mRNA sequence	Q9SGA8	229	7e-68	U83A1_ARATH UDP-glycosyltransferase 83A1 OS=Arabidopsis thaliana GN=UGT83A1 PE=2 SV=1	DR2133	57.4	6e-08	COG4372	Uncharacterized protein conserved in bacteria with the myosin-like domain	K13692	5e-54	133	vvi:100252177	UDP-glucose:(indol-3-yl)acetate beta-D-glucosyltransferase [EC:2.4.1.121]	GO:0009813//flavonoid biosynthetic process;GO:0052696//flavonoid glucuronidation	GO:0080043//quercetin 3-O-glucosyltransferase activity;GO:0080044//quercetin 7-O-glucosyltransferase activity	GO:0043231//intracellular membrane-bounded organelle	ko00940//Phenylpropanoid biosynthesis
CL376.Contig33_All	2721	11	37	0.1923	0.6594	1.7778	Up	0.000108756	0.000864898	gi|944068817|gb|KQK04301.1|	100.1	9e-20	hypothetical protein BRADI_2g12880 [Brachypodium distachyon]	gi|151420105|dbj|AK251457.1|	339	1e-89	Hordeum vulgare subsp. vulgare cDNA clone: FLbaf127k09, mRNA sequence	Q9LW26	317	3e-96	Y3684_ARATH Acyltransferase-like protein At3g26840, chloroplastic OS=Arabidopsis thaliana GN=At3g26840 PE=2 SV=1	Rv1920	90.9	3e-19	COG0204	1-acyl-sn-glycerol-3-phosphate acyltransferase	--	--	--	--	--	GO:0033306//phytol metabolic process;GO:0019432//triglyceride biosynthetic process	GO:0004144//diacylglycerol O-acyltransferase activity	GO:0010287//plastoglobule	--
CL2376.Contig18_All	783	11	37	0.6684	2.2915	1.77751	Up	0.000108756	0.000864853	gi|475582247|gb|EMT19075.1|	233.4	1e-71	hypothetical protein F775_21437 [Aegilops tauschii]	gi|357148640|ref|XM_003574794.1|	404	1e-110	PREDICTED: Brachypodium distachyon uncharacterized LOC100823798 (LOC100823798), mRNA	--	--	--	--	--	--	--	--	--	--	--	--	--	--	-	-	-	--
CL17861.Contig7_All	1825	11	37	0.2868	0.9832	1.77744	Up	0.000108756	0.000864943	gi|922500863|ref|XP_013588100.1|	85.1	4e-15	PREDICTED: extensin-3-like isoform X2 [Brassica oleracea var. oleracea]	--	--	--	--	P13983	309	7e-97	EXTN_TOBAC Extensin OS=Nicotiana tabacum GN=HRGPNT3 PE=2 SV=1	Rv3876	105	6e-23	COG0455	ATPases involved in chromosome partitioning	K01115	3e-51	183	vcn:VOLCADRAFT_99471	phospholipase D [EC:3.1.4.4]	-	-	-	ko01100//Metabolic pathways;ko04144//Endocytosis;ko00565//Ether lipid metabolism;ko00564//Glycerophospholipid metabolism
CL2010.Contig2_All	1618	11	37	0.3235	1.1089	1.77729	Up	0.000108756	0.000864809	gi|960450512|ref|XP_014753733.1|	59.7	6e-08	PREDICTED: ranBP2-type zinc finger protein At1g67325-like isoform X2 [Brachypodium distachyon] >gi|944080820|gb|KQK16172.1| hypothetical protein BRADI_1g27210 [Brachypodium distachyon]	gi|242387074|emb|FP099281.1|	553	1e-154	Phyllostachys edulis cDNA clone: bphyem103j20, full insert sequence	Q8GZ43	125	2e-32	YZR3_ARATH RanBP2-type zinc finger protein At1g67325 OS=Arabidopsis thaliana GN=At1g67325 PE=1 SV=1	--	--	--	--	--	K02685	6e-29	122	aly:ARALYDRAFT_315746	DNA primase large subunit [EC:2.7.7.-]	-	GO:0008270//zinc ion binding	-	ko01100//Metabolic pathways;ko00240//Pyrimidine metabolism;ko00230//Purine metabolism;ko03030//DNA replication
Unigene18985_All	1432	14	47	0.4651	1.5916	1.77486	Up	1.2478e-05	0.000115535	gi|672178227|ref|XP_008809240.1|	101.7	2e-21	PREDICTED: apoptosis-inducing factor 2-like isoform X1 [Phoenix dactylifera]	gi|573961150|ref|XM_006662689.1|	89.7	9e-15	PREDICTED: Oryza brachyantha apoptosis-inducing factor homolog B-like (LOC102701113), mRNA	--	--	--	--	SSO1010	72	4e-13	COG1252	NADH dehydrogenase, FAD-containing subunit	--	--	--	--	--	-	-	-	--
CL7413.Contig4_All	2466	28	94	0.5402	1.8485	1.77479	Up	5.2949e-10	7.81625e-09	gi|474048520|gb|EMS53546.1|	1237.6	0	Wall-associated receptor kinase 5 [Triticum urartu]	gi|357142893|ref|XM_003572681.1|	1237	0	PREDICTED: Brachypodium distachyon wall-associated receptor kinase 2-like (LOC100843679), mRNA	Q9LMP1	509	6e-170	WAK2_ARATH Wall-associated receptor kinase 2 OS=Arabidopsis thaliana GN=WAK2 PE=1 SV=1	BS_yloP_1	91.3	3e-19	COG0515	Serine/threonine protein kinase	K04733	8e-63	215	smo:SELMODRAFT_230241	interleukin-1 receptor-associated kinase 4 [EC:2.7.11.1]	GO:0006468//protein phosphorylation	GO:0004674//protein serine/threonine kinase activity;GO:0005509//calcium ion binding;GO:0030247//polysaccharide binding;GO:0005524//ATP binding	GO:0016021//integral component of membrane;GO:0016023//cytoplasmic, membrane-bounded vesicle	--
Unigene18849_All	1159	14	47	0.5747	1.9665	1.77475	Up	1.2478e-05	0.000115555	gi|475570987|gb|EMT16154.1|	431	1e-147	hypothetical protein F775_05266 [Aegilops tauschii]	gi|326512497|dbj|AK368401.1|	85.7	1e-13	Hordeum vulgare subsp. vulgare mRNA for predicted protein, complete cds, clone: NIASHv2073B01	Q9SD53	63.2	1e-10	Y3720_ARATH UPF0481 protein At3g47200 OS=Arabidopsis thaliana GN=At3g47200 PE=2 SV=1	--	--	--	--	--	--	--	--	--	--	-	-	-	--
CL1375.Contig5_All	1829	14	47	0.3642	1.2462	1.77473	Up	1.2478e-05	0.000115562	gi|326498917|dbj|BAK02444.1|	538.5	0	predicted protein [Hordeum vulgare subsp. vulgare]	gi|357154566|ref|XM_003576778.1|	359	8e-96	PREDICTED: Brachypodium distachyon probable purine permease 5-like (LOC100835664), mRNA	Q9ZUH3	373	4e-125	PUP5_ARATH Probable purine permease 5 OS=Arabidopsis thaliana GN=PUP5 PE=2 SV=2	Rv3876	64.3	4e-10	COG0455	ATPases involved in chromosome partitioning	K01115	3e-13	73.2	vcn:VOLCADRAFT_99471	phospholipase D [EC:3.1.4.4]	-	GO:0005345//purine nucleobase transmembrane transporter activity	GO:0016021//integral component of membrane	ko01100//Metabolic pathways;ko04144//Endocytosis;ko00565//Ether lipid metabolism;ko00564//Glycerophospholipid metabolism
CL8876.Contig3_All	1445	14	47	0.461	1.5773	1.77462	Up	1.2478e-05	0.000115548	gi|721658689|ref|XP_010234705.1|	162.9	8e-95	PREDICTED: protein PHYTOCHROME KINASE SUBSTRATE 1 [Brachypodium distachyon] >gi|944060980|gb|KQJ96570.1| hypothetical protein BRADI_3g24760 [Brachypodium distachyon]	gi|241987018|dbj|AK334279.1|	307	2e-80	Triticum aestivum cDNA, clone: WT009_D19, cultivar: Chinese Spring	Q8GXS8	60.1	1e-09	PKS3_ARATH Protein PHYTOCHROME KINASE SUBSTRATE 3 OS=Arabidopsis thaliana GN=PKS3 PE=2 SV=2	--	--	--	--	--	K14325	2e-09	60.8	aly:ARALYDRAFT_471861	RNA-binding protein with serine-rich domain 1	-	-	-	ko03013//RNA transport;ko03015//mRNA surveillance pathway
Unigene28524_All	3326	14	47	0.2003	0.6853	1.77457	Up	1.2478e-05	0.000115541	gi|475541144|gb|EMT09727.1|	716.5	0	hypothetical protein F775_13549 [Aegilops tauschii]	gi|242385712|emb|FP093564.1|	272	3e-69	Phyllostachys edulis cDNA clone: bphylf056b03, full insert sequence	Q93ZR6	284	4e-85	WSD1_ARATH O-acyltransferase WSD1 OS=Arabidopsis thaliana GN=WSD1 PE=2 SV=1	DR2133	53.9	1e-06	COG4372	Uncharacterized protein conserved in bacteria with the myosin-like domain	K15406	1e-84	284	ath:AT5G37300	wax-ester synthase / diacylglycerol O-acyltransferase [EC:2.3.1.75 2.3.1.20]	GO:0019432//triglyceride biosynthetic process	GO:0004144//diacylglycerol O-acyltransferase activity;GO:0047196//long-chain-alcohol O-fatty-acyltransferase activity	GO:0005886//plasma membrane	ko01110//Biosynthesis of secondary metabolites;ko00073//Cutin, suberine and wax biosynthesis;ko01100//Metabolic pathways;ko00052//Galactose metabolism;ko00051//Fructose and mannose metabolism;ko00010//Glycolysis / Gluconeogenesis;ko00030//Pentose phosphate pathway
Unigene38515_All	1409	37	124	1.2494	4.2677	1.77222	Up	9.7232e-13	1.74245e-11	gi|474425413|gb|EMS67700.1|	584.7	0	Cytochrome P450 89A2 [Triticum urartu]	gi|573941474|ref|XM_006653064.1|	107	4e-20	PREDICTED: Oryza brachyantha cytochrome P450 89A2-like (LOC102704699), mRNA	Q42602	233	6e-71	C89A2_ARATH Cytochrome P450 89A2 OS=Arabidopsis thaliana GN=CYP89A2 PE=2 SV=2	AGc2890	85.1	4e-17	COG2124	Cytochrome P450	K00517	9e-77	250	osa:4349111	[EC:1.14.-.-]	GO:0044710	GO:0005488;GO:0004497//monooxygenase activity;GO:0016705//oxidoreductase activity, acting on paired donors, with incorporation or reduction of molecular oxygen	GO:0016023//cytoplasmic, membrane-bounded vesicle	ko01110//Biosynthesis of secondary metabolites;ko00945//Stilbenoid, diarylheptanoid and gingerol biosynthesis;ko00903//Limonene and pinene degradation;ko01100//Metabolic pathways
CL1337.Contig5_All	2892	20	67	0.329	1.1235	1.77184	Up	1.73279e-07	2.03988e-06	gi|326487850|dbj|BAJ89764.1|	645.2	0	predicted protein [Hordeum vulgare subsp. vulgare] >gi|326508951|dbj|BAJ86868.1| predicted protein [Hordeum vulgare subsp. vulgare]	gi|357113060|ref|XM_003558275.1|	850	0	PREDICTED: Brachypodium distachyon transcription factor PIF5-like (LOC100831583), mRNA	Q8GZM7	174	2e-46	PIF1_ARATH Transcription factor PIF1 OS=Arabidopsis thaliana GN=PIF1 PE=1 SV=1	CC3441	55.5	4e-07	COG2267	Lysophospholipase	K12126	3e-36	145	aly:ARALYDRAFT_471048	phytochrome-interacting factor 3	-	GO:0046983//protein dimerization activity	-	ko04712//Circadian rhythm - plant;ko04075//Plant hormone signal transduction;ko04626//Plant-pathogen interaction
Unigene8004_All	4252	20	67	0.2238	0.7641	1.77155	Up	1.73279e-07	2.04004e-06	--	--	--	--	gi|357113359|ref|XM_003558423.1|	65.9	4e-07	PREDICTED: Brachypodium distachyon uncharacterized LOC100825962 (LOC100825962), mRNA	--	--	--	--	--	--	--	--	--	--	--	--	--	--	-	-	-	--
CL8318.Contig2_All	5064	26	87	0.2443	0.8331	1.76984	Up	2.50836e-09	3.51109e-08	gi|960470478|ref|XP_014755002.1|	370.9	3e-104	PREDICTED: putative disease resistance RPP13-like protein 1 [Brachypodium distachyon] >gi|960470480|ref|XP_014755003.1| PREDICTED: putative disease resistance RPP13-like protein 1 [Brachypodium distachyon] >gi|960470482|ref|XP_014755004.1| PREDICTED: putative disease resistance RPP13-like protein 1 [Brachypodium distachyon] >gi|944074594|gb|KQK10078.1| hypothetical protein BRADI_2g51807 [Brachypo…	gi|304325117|gb|GU733193.1|	952	0	Brachypodium distachyon clone BdABR-8 Rp1-like protein pseudogene, partial sequence	Q7XBQ9	328	5e-94	RGA2_SOLBU Disease resistance protein RGA2 OS=Solanum bulbocastanum GN=RGA2 PE=1 SV=1	RSp0875	58.5	1e-07	COG4886	Leucine-rich repeat (LRR) protein	K03013	4e-109	379	vvi:100258335	DNA-directed RNA polymerases I, II, and III subunit RPABC1	-	GO:0043531//ADP binding	GO:0016023//cytoplasmic, membrane-bounded vesicle	ko01100//Metabolic pathways;ko03020//RNA polymerase;ko00240//Pyrimidine metabolism;ko00230//Purine metabolism;ko04626//Plant-pathogen interaction
Unigene25239_All	807	91	304	5.365	18.2678	1.76765	Up	5.34628e-29	1.82431e-27	gi|474127033|gb|EMS56253.1|	191.8	2e-60	DnaJ homolog subfamily C member 2 [Triticum urartu]	gi|359950749|gb|JF951925.1|	262	6e-67	Aegilops speltoides clone TaMYB42 MYB-related protein mRNA, complete cds	Q9SIJ5	106	5e-29	RADL2_ARATH Protein RADIALIS-like 2 OS=Arabidopsis thaliana GN=RL2 PE=2 SV=1	--	--	--	--	--	--	--	--	--	--	-	GO:0003677//DNA binding	GO:0005739//mitochondrion	--
CL9295.Contig1_All	1132	15	50	0.6304	2.142	1.76462	Up	7.08956e-06	6.80554e-05	gi|960466695|ref|XP_010231378.2|	434.1	2e-151	PREDICTED: E3 ubiquitin-protein ligase SGR9, amyloplastic [Brachypodium distachyon] >gi|944070813|gb|KQK06297.1| hypothetical protein BRADI_2g25560 [Brachypodium distachyon]	gi|51339056|gb|AC137928.3|	470	1e-129	Oryza sativa Japonica Group chromosome 5 clone P0040B10, complete sequence	Q8GXF8	137	1e-37	SHGR9_ARATH E3 ubiquitin-protein ligase SGR9, amyloplastic OS=Arabidopsis thaliana GN=SGR9 PE=1 SV=1	Cgl1939	64.7	1e-10	COG0532	Translation initiation factor 2 (IF-2; GTPase)	K14325	1e-13	73.2	pop:POPTR_823076	RNA-binding protein with serine-rich domain 1	-	GO:0008270//zinc ion binding	-	ko03013//RNA transport;ko03015//mRNA surveillance pathway
CL2990.Contig4_All	1216	12	40	0.4695	1.5952	1.76454	Up	6.13918e-05	0.000509666	gi|475519365|gb|EMT06332.1|	529.2	0	Putative LRR receptor-like serine/threonine-protein kinase [Aegilops tauschii]	gi|357117740|ref|XR_137812.1|	704	0	PREDICTED: Brachypodium distachyon probable leucine-rich repeat receptor-like protein kinase At1g35710-like (LOC100842916), miscRNA	Q8VZG8	296	2e-91	MIK2_ARATH MDIS1-interacting receptor like kinase 2 OS=Arabidopsis thaliana GN=MIK2 PE=1 SV=3	lin1934_1	92.8	2e-20	COG0515	Serine/threonine protein kinase	K13415	2e-98	314	sbi:SORBI_03g012040	protein brassinosteroid insensitive 1 [EC:2.7.10.1 2.7.11.1]	GO:0006468//protein phosphorylation	GO:0004672//protein kinase activity;GO:0005524//ATP binding	GO:0016021//integral component of membrane	ko04075//Plant hormone signal transduction
Unigene12718_All	707	12	40	0.8075	2.7436	1.76454	Up	6.13918e-05	0.000509611	--	--	--	--	--	--	--	--	--	--	--	--	--	--	--	--	--	--	--	--	--	--	-	-	-	--
CL9027.Contig1_All	1144	27	90	1.1229	3.8151	1.76449	Up	1.44199e-09	2.05902e-08	gi|475571883|gb|EMT16365.1|	506.5	2e-180	hypothetical protein F775_29105 [Aegilops tauschii]	gi|151421353|dbj|AK248337.1|	1092	0	Hordeum vulgare subsp. vulgare cDNA clone: FLbaf50m20, mRNA sequence	Q9SEE9	50.4	1e-06	SR45_ARATH Serine/arginine-rich splicing factor SR45 OS=Arabidopsis thaliana GN=SR45 PE=1 SV=1	L196904	50.8	8e-07	COG0500	SAM-dependent methyltransferases	K09566	9e-08	55.5	vvi:100251093	peptidyl-prolyl isomerase G (cyclophilin G) [EC:5.2.1.8]	GO:0019252//starch biosynthetic process;GO:0032259//methylation;GO:0016556//mRNA modification;GO:0000023//maltose metabolic process	GO:0008757//S-adenosylmethionine-dependent methyltransferase activity	-	ko03013//RNA transport;ko03015//mRNA surveillance pathway
CL2927.Contig8_All	1435	72	240	2.3872	8.1105	1.76447	Up	3.6353e-23	1.02883e-21	gi|326514732|dbj|BAJ99727.1|	623.6	0	predicted protein [Hordeum vulgare subsp. vulgare]	gi|241985528|dbj|AK332789.1|	1019	0	Triticum aestivum cDNA, clone: WT004_O03, cultivar: Chinese Spring	Q8GXG1	494	6e-175	ASPGB_ARATH Probable isoaspartyl peptidase/L-asparaginase 2 OS=Arabidopsis thaliana GN=At3g16150 PE=2 SV=2	RSc1378	227	3e-70	COG1446	Asparaginase	K13051	0	601	bdi:100838056	beta-aspartyl-peptidase (threonine type) [EC:3.4.19.5]	GO:0008152//metabolic process	GO:0004067//asparaginase activity	-	--
CL7190.Contig3_All	2562	21	70	0.39	1.325	1.76445	Up	9.91934e-08	1.19849e-06	gi|763744765|gb|KJB12204.1|	63.5	4e-08	hypothetical protein B456_002G005900 [Gossypium raimondii]	--	--	--	--	P13983	50.8	6e-08	EXTN_TOBAC Extensin OS=Nicotiana tabacum GN=HRGPNT3 PE=2 SV=1	--	--	--	--	--	K08592	3e-06	47.4	osa:4326283	sentrin-specific protease 1 [EC:3.4.22.-]	-	-	-	--
CL6363.Contig2_All	1361	12	40	0.4195	1.4252	1.76442	Up	6.13918e-05	0.000509638	gi|721658929|ref|XP_003571791.2|	535.8	0	PREDICTED: chlorophyllase-2, chloroplastic-like [Brachypodium distachyon] >gi|944061169|gb|KQJ96759.1| hypothetical protein BRADI_3g26967 [Brachypodium distachyon]	gi|357140471|ref|XM_003571743.1|	852	0	PREDICTED: Brachypodium distachyon chlorophyllase-2, chloroplastic-like (LOC100839712), mRNA	Q9M7I7	309	9e-103	CLH2_ARATH Chlorophyllase-2, chloroplastic OS=Arabidopsis thaliana GN=CLH2 PE=1 SV=1	Cgl1939	56.2	1e-07	COG0532	Translation initiation factor 2 (IF-2; GTPase)	K08099	7e-154	442	osa:4348648	chlorophyllase [EC:3.1.1.14]	GO:0015996//chlorophyll catabolic process	GO:0047746//chlorophyllase activity	GO:0016023//cytoplasmic, membrane-bounded vesicle;GO:0009536//plastid	ko01110//Biosynthesis of secondary metabolites;ko01100//Metabolic pathways;ko00860//Porphyrin and chlorophyll metabolism
Unigene9676_All	1699	18	60	0.5041	1.7126	1.76441	Up	8.33366e-07	9.08724e-06	gi|676392831|ref|XP_009039693.1|	62.4	5e-08	expressed protein, partial [Aureococcus anophagefferens] >gi|323449676|gb|EGB05562.1| expressed protein, partial [Aureococcus anophagefferens]	gi|311705330|gb|HM440510.1|	167	6e-38	Agrostis stolonifera microsatellite AsNJGT168 sequence	Q9LK03	55.8	6e-08	PERK2_ARATH Proline-rich receptor-like protein kinase PERK2 OS=Arabidopsis thaliana GN=PERK2 PE=2 SV=3	--	--	--	--	--	--	--	--	--	--	-	-	-	--
Unigene11819_All	3895	18	60	0.2199	0.747	1.76426	Up	8.33366e-07	9.0866e-06	gi|326511112|dbj|BAJ87570.1|	677.9	0	predicted protein [Hordeum vulgare subsp. vulgare]	gi|357131903|ref|XM_003567525.1|	1185	0	PREDICTED: Brachypodium distachyon probable receptor-like protein kinase At5g39030-like (LOC100827372), mRNA	P93604	611	0	LRK10_WHEAT Rust resistance kinase Lr10 OS=Triticum aestivum GN=LRK10 PE=2 SV=1	CAC1728_1	91.3	1e-18	COG0515	Serine/threonine protein kinase	K04733	2e-54	196	smo:SELMODRAFT_159261	interleukin-1 receptor-associated kinase 4 [EC:2.7.11.1]	-	-	-	ko04626//Plant-pathogen interaction
Unigene13710_All	2915	28	93	0.457	1.5471	1.7593	Up	8.29114e-10	1.20375e-08	gi|721670874|ref|XP_010236657.1|	111.3	1e-22	PREDICTED: uncharacterized protein LOC100828404 [Brachypodium distachyon]	--	--	--	--	Q84ZL0	60.1	8e-09	FH5_ORYSJ Formin-like protein 5 OS=Oryza sativa subsp. japonica GN=FH5 PE=2 SV=2	--	--	--	--	--	K13171	4e-09	61.6	vcn:VOLCADRAFT_121090	serine/arginine repetitive matrix protein 1	-	-	-	ko03013//RNA transport;ko03015//mRNA surveillance pathway
CL19349.Contig19_All	3487	22	73	0.3002	1.0152	1.75777	Up	5.68054e-08	7.0401e-07	--	--	--	--	gi|357113359|ref|XM_003558423.1|	65.9	3e-07	PREDICTED: Brachypodium distachyon uncharacterized LOC100825962 (LOC100825962), mRNA	--	--	--	--	--	--	--	--	--	--	--	--	--	--	-	-	-	--
CL7235.Contig7_All	3823	16	53	0.1991	0.6723	1.75561	Up	4.0318e-06	4.01302e-05	gi|326509825|dbj|BAJ87128.1|	496.5	2e-164	predicted protein [Hordeum vulgare subsp. vulgare]	gi|241989306|dbj|AK336284.1|	999	0	Triticum aestivum cDNA, clone: SET3_K23, cultivar: Chinese Spring	Q9SR77	317	1e-98	HBPL1_ARATH Heme-binding-like protein At3g10130, chloroplastic OS=Arabidopsis thaliana GN=At3g10130 PE=2 SV=1	PM1905	149	2e-39	COG3338	Carbonic anhydrase	K01674	2e-143	437	bdi:100840131	carbonic anhydrase [EC:4.2.1.1]	GO:0006730//one-carbon metabolic process	GO:0004089//carbonate dehydratase activity;GO:0008270//zinc ion binding	GO:0016023//cytoplasmic, membrane-bounded vesicle;GO:0009535//chloroplast thylakoid membrane	ko00910//Nitrogen metabolism
CL20688.Contig4_All	3987	13	43	0.1551	0.523	1.75361	Up	3.47098e-05	0.000300525	--	--	--	--	--	--	--	--	--	--	--	--	--	--	--	--	--	--	--	--	--	--	-	-	-	--
CL2875.Contig2_All	1953	13	43	0.3167	1.0677	1.75332	Up	3.47098e-05	0.000300542	gi|721694539|ref|XP_003581657.2|	289.7	4e-90	PREDICTED: zinc transporter 3-like [Brachypodium distachyon] >gi|944048909|gb|KQJ84550.1| hypothetical protein BRADI_5g21580 [Brachypodium distachyon]	gi|357168457|ref|XM_003581609.1|	678	0	PREDICTED: Brachypodium distachyon zinc transporter 3-like (LOC100831108), mRNA	Q7XLD4	309	9e-100	ZIP3_ORYSJ Zinc transporter 3 OS=Oryza sativa subsp. japonica GN=ZIP3 PE=1 SV=2	--	--	--	--	--	K14709	3e-102	317	sbi:SORBI_06g028270	solute carrier family 39 (zinc transporter), member 1/2/3	GO:0071577//zinc II ion transmembrane transport	GO:0005385//zinc ion transmembrane transporter activity	GO:0005886//plasma membrane;GO:0016021//integral component of membrane	--
CL7116.Contig14_All	1836	13	43	0.3369	1.1358	1.75332	Up	3.47098e-05	0.000300559	gi|944078696|gb|KQK14048.1|	570.9	0	hypothetical protein BRADI_1g14040 [Brachypodium distachyon]	gi|357120729|ref|XM_003562030.1|	1104	0	PREDICTED: Brachypodium distachyon synaptic vesicle 2-related protein-like (LOC100836525), mRNA	Q940M4	286	1e-89	OCT7_ARATH Organic cation/carnitine transporter 7 OS=Arabidopsis thaliana GN=OCT7 PE=2 SV=1	SMa1447	90.5	1e-18	COG0477	Permeases of the major facilitator superfamily	K08202	9e-19	91.7	vcn:VOLCADRAFT_95576	MFS transporter, OCT family, solute carrier family 22 (organic cation transporter), member 4/5	GO:0055085//transmembrane transport;GO:0008643//carbohydrate transport	GO:0022891//substrate-specific transmembrane transporter activity	GO:0016021//integral component of membrane	--
Unigene9682_All	849	30	99	1.6812	5.6548	1.74998	Up	2.74252e-10	4.15351e-09	gi|29786353|emb|CAD88266.1|	122.9	9e-34	metallothionein-like protein type 3 [Hordeum vulgare subsp. vulgare]	gi|29786352|emb|AJ555613.1|	240	2e-60	Hordeum vulgare subsp. vulgare mRNA for metallothionein-like protein type 3 (mt-3a gene)	Q96386	104	9e-29	MT3_CARPA Metallothionein-like protein type 3 OS=Carica papaya PE=3 SV=1	--	--	--	--	--	--	--	--	--	--	GO:0065008;GO:0050789;GO:0044763;GO:0042221//response to chemical;GO:0007275//multicellular organism development;GO:0044765//single-organism transport;GO:0006970//response to osmotic stress;GO:0016043//cellular component organization	GO:0046872//metal ion binding	GO:0005623//cell	--
Unigene42090_All	826	17	56	0.9792	3.2877	1.7474	Up	2.29486e-06	2.36356e-05	--	--	--	--	gi|11244819|gb|AF290446.1|AF290446	75.8	8e-11	Lolium perenne clone LpASN-2 unknown sequence	--	--	--	--	--	--	--	--	--	--	--	--	--	--	-	-	-	--
CL13739.Contig1_All	1076	24	79	1.0612	3.5604	1.74634	Up	1.86506e-08	2.41617e-07	gi|326490475|dbj|BAJ84901.1|	214.2	9e-67	predicted protein, partial [Hordeum vulgare subsp. vulgare]	gi|151418545|dbj|AK249896.1|	571	1e-160	Hordeum vulgare subsp. vulgare cDNA clone: FLbaf55k22, mRNA sequence	Q84UR0	181	2e-56	LOL4_ORYSJ Protein LOL4 OS=Oryza sativa subsp. japonica GN=LOL4 PE=2 SV=1	--	--	--	--	--	K10746	1e-06	51.6	ota:Ot01g04690	exonuclease 1 [EC:3.1.-.-]	-	-	-	ko03430//Mismatch repair
CL13869.Contig7_All	2269	31	102	0.65	2.18	1.74582	Up	1.57774e-10	2.4342e-09	--	--	--	--	gi|357134407|ref|XM_003568761.1|	99.6	1e-17	PREDICTED: Brachypodium distachyon uncharacterized LOC100840308 (LOC100840308), mRNA	--	--	--	--	--	--	--	--	--	--	--	--	--	--	-	-	-	--
Unigene11802_All	3173	28	92	0.4198	1.4061	1.74393	Up	1.29528e-09	1.85279e-08	--	--	--	--	gi|357113359|ref|XM_003558423.1|	65.9	3e-07	PREDICTED: Brachypodium distachyon uncharacterized LOC100825962 (LOC100825962), mRNA	--	--	--	--	--	--	--	--	--	--	--	--	--	--	-	-	-	--
CL464.Contig1_All	2147	14	46	0.3102	1.039	1.74393	Up	1.9652e-05	0.000176673	gi|226529994|ref|NP_001143132.1|	735.7	0	uncharacterized protein LOC100275610 [Zea mays]	gi|514818526|ref|XM_004983909.1|	406	1e-110	PREDICTED: Setaria italica uncharacterized LOC101771341 (LOC101771341), mRNA	Q9SEE9	50.8	2e-06	SR45_ARATH Serine/arginine-rich splicing factor SR45 OS=Arabidopsis thaliana GN=SR45 PE=1 SV=1	--	--	--	--	--	K14325	5e-06	50.8	ath:AT1G16610	RNA-binding protein with serine-rich domain 1	-	-	-	ko03013//RNA transport;ko03015//mRNA surveillance pathway
CL1720.Contig8_All	1605	21	69	0.6225	2.0848	1.74376	Up	1.55398e-07	1.84092e-06	gi|473777884|gb|EMS46019.1|	283.1	2e-90	hypothetical protein TRIUR3_07308 [Triticum urartu]	gi|554785585|dbj|AK439357.1|	281	1e-72	Brachypodium distachyon mRNA, clone: PL016C01-A-098_L01	--	--	--	--	--	--	--	--	--	--	--	--	--	--	-	-	-	--
CL3421.Contig4_All	1938	14	46	0.3437	1.151	1.74367	Up	1.9652e-05	0.000176684	gi|514708308|ref|XP_004951504.1|	758.1	0	PREDICTED: UDP-glycosyltransferase 73C3-like [Setaria italica]	gi|514708307|ref|XM_004951447.1|	839	0	PREDICTED: Setaria italica UDP-glycosyltransferase 73C3-like (LOC101753136), mRNA	Q9ZQ96	397	3e-132	U73C3_ARATH UDP-glycosyltransferase 73C3 OS=Arabidopsis thaliana GN=UGT73C3 PE=2 SV=1	DR2133	57.4	6e-08	COG4372	Uncharacterized protein conserved in bacteria with the myosin-like domain	K13496	8e-132	397	ath:AT2G36780	UDP-glucosyl transferase 73C [EC:2.4.1.-]	GO:0009813//flavonoid biosynthetic process;GO:0052696//flavonoid glucuronidation	GO:0080043//quercetin 3-O-glucosyltransferase activity;GO:0080044//quercetin 7-O-glucosyltransferase activity	GO:0009536//plastid	ko00944//Flavone and flavonol biosynthesis;ko00908//Zeatin biosynthesis
CL9500.Contig4_All	1202	50	164	1.9791	6.6165	1.74122	Up	4.98932e-16	1.05655e-14	gi|326492065|dbj|BAJ98257.1|	424.5	1e-147	predicted protein [Hordeum vulgare subsp. vulgare] >gi|326521042|dbj|BAJ92884.1| predicted protein [Hordeum vulgare subsp. vulgare]	gi|357116349|ref|XM_003559897.1|	319	4e-84	PREDICTED: Brachypodium distachyon RING-H2 finger protein ATL80-like (LOC100833945), mRNA	Q9LRB7	121	3e-31	EL5_ORYSJ E3 ubiquitin-protein ligase EL5 OS=Oryza sativa subsp. japonica GN=EL5.1 PE=1 SV=1	ECU07g0330	55.5	6e-08	COG5540	RING-finger-containing ubiquitin ligase	K05283	9e-13	71.2	aly:ARALYDRAFT_354960	phosphatidylinositol glycan, class W [EC:2.3.-.-]	-	GO:0008270//zinc ion binding	GO:0016021//integral component of membrane	ko01100//Metabolic pathways;ko00563//Glycosylphosphatidylinositol(GPI)-anchor biosynthesis
CL7290.Contig3_All	764	477	1564	29.7046	99.2728	1.74071	Up	3.87e-139	5.39695e-137	gi|326520535|dbj|BAK07526.1|	233	1e-76	predicted protein, partial [Hordeum vulgare subsp. vulgare]	gi|554780763|dbj|AK434540.1|	416	1e-113	Brachypodium distachyon mRNA, clone: PL016C01-A-066_J15	Q42831	163	9e-51	HBL_HORVU Non-symbiotic hemoglobin OS=Hordeum vulgare GN=HB PE=1 SV=1	--	--	--	--	--	K14325	5e-10	60.5	osa:4325394	RNA-binding protein with serine-rich domain 1	-	GO:0020037//heme binding;GO:0046872//metal ion binding;GO:0019825//oxygen binding	-	ko03013//RNA transport;ko03015//mRNA surveillance pathway
CL20589.Contig5_All	2355	29	95	0.5859	1.9562	1.73933	Up	7.44186e-10	1.08474e-08	gi|721614015|ref|XP_003563469.2|	1252.3	0	PREDICTED: G-type lectin S-receptor-like serine/threonine-protein kinase At2g19130 [Brachypodium distachyon]	gi|357123541|ref|XM_003563421.1|	2026	0	PREDICTED: Brachypodium distachyon G-type lectin S-receptor-like serine/threonine-protein kinase At2g19130-like (LOC100832623), mRNA	O64477	669	0	Y2913_ARATH G-type lectin S-receptor-like serine/threonine-protein kinase At2g19130 OS=Arabidopsis thaliana GN=At2g19130 PE=2 SV=1	lin1934_1	90.9	5e-19	COG0515	Serine/threonine protein kinase	K04733	9e-63	216	smo:SELMODRAFT_159261	interleukin-1 receptor-associated kinase 4 [EC:2.7.11.1]	GO:0048544//recognition of pollen;GO:0006468//protein phosphorylation	GO:0005524//ATP binding;GO:0004674//protein serine/threonine kinase activity	GO:0005886//plasma membrane;GO:0016021//integral component of membrane	ko04075//Plant hormone signal transduction;ko04626//Plant-pathogen interaction
CL4070.Contig5_All	1436	45	147	1.4909	4.9642	1.73538	Up	1.87259e-14	3.6713e-13	gi|357123022|ref|XP_003563212.1|	591.3	0	PREDICTED: ADP,ATP carrier protein ER-ANT1 [Brachypodium distachyon] >gi|944081208|gb|KQK16560.1| hypothetical protein BRADI_1g29260 [Brachypodium distachyon]	gi|357123021|ref|XM_003563164.1|	1080	0	PREDICTED: Brachypodium distachyon ADP,ATP carrier protein ER-ANT1-like (LOC100829369), mRNA	Q8LB08	440	5e-154	ADT4_ARATH ADP,ATP carrier protein ER-ANT1 OS=Arabidopsis thaliana GN=ER-ANT1 PE=2 SV=2	--	--	--	--	--	K05863	0	591	bdi:100829369	solute carrier family 25 (mitochondrial adenine nucleotide translocator), member 4/5/6/31	GO:0055085//transmembrane transport;GO:0006412//translation;GO:0048316//seed development;GO:0048364//root development;GO:0048367//shoot system development;GO:0015867//ATP transport;GO:0015866//ADP transport	GO:0003735//structural constituent of ribosome;GO:0005471//ATP:ADP antiporter activity	GO:0016021//integral component of membrane;GO:0005743//mitochondrial inner membrane	--
Unigene26128_All	1096	12	39	0.5209	1.7256	1.72802	Up	9.67242e-05	0.000775782	gi|551627554|ref|XP_005793758.1|	54.3	9e-06	hypothetical protein EMIHUDRAFT_433316 [Emiliania huxleyi CCMP1516] >gi|485648420|gb|EOD41329.1| hypothetical protein EMIHUDRAFT_433316 [Emiliania huxleyi CCMP1516]	--	--	--	--	Q9FPQ6	65.9	1e-11	GP1_CHLRE Vegetative cell wall protein gp1 OS=Chlamydomonas reinhardtii GN=GP1 PE=1 SV=1	Rv3876	52	1e-06	COG0455	ATPases involved in chromosome partitioning	K01115	3e-12	68.9	vcn:VOLCADRAFT_99471	phospholipase D [EC:3.1.4.4]	-	-	-	ko01100//Metabolic pathways;ko00500//Starch and sucrose metabolism;ko00040//Pentose and glucuronate interconversions;ko04144//Endocytosis;ko00565//Ether lipid metabolism;ko00564//Glycerophospholipid metabolism;ko03040//Spliceosome
CL3220.Contig4_All	1262	16	52	0.6032	1.9982	1.72799	Up	6.32334e-06	6.13036e-05	gi|357117053|ref|XP_003560290.1|	443.4	8e-155	PREDICTED: thioredoxin-like protein AAED1, chloroplastic [Brachypodium distachyon] >gi|944078050|gb|KQK13402.1| hypothetical protein BRADI_1g09930 [Brachypodium distachyon]	gi|151426910|dbj|AK248959.1|	1043	0	Hordeum vulgare subsp. vulgare cDNA clone: FLbaf20e04, mRNA sequence	Q9ZUU2	105	6e-26	AAED1_ARATH Thioredoxin-like protein AAED1, chloroplastic OS=Arabidopsis thaliana GN=At2g37240 PE=1 SV=2	--	--	--	--	--	K01684	4e-14	72	olu:OSTLU_29175	galactonate dehydratase [EC:4.2.1.6]	-	GO:0016684//oxidoreductase activity, acting on peroxide as acceptor;GO:0016209//antioxidant activity	GO:0009536//plastid	ko00052//Galactose metabolism
CL2251.Contig6_All	2263	12	39	0.2523	0.8357	1.72784	Up	9.67242e-05	0.000775823	gi|326495344|dbj|BAJ85768.1|	559.3	0	predicted protein [Hordeum vulgare subsp. vulgare]	gi|357155862|ref|XM_003577215.1|	922	0	PREDICTED: Brachypodium distachyon uncharacterized LOC100831890 (LOC100831890), mRNA	Q9FPQ6	81.6	7e-16	GP1_CHLRE Vegetative cell wall protein gp1 OS=Chlamydomonas reinhardtii GN=GP1 PE=1 SV=1	CC3441	60.8	5e-09	COG2267	Lysophospholipase	K01115	1e-15	81.3	vcn:VOLCADRAFT_99471	phospholipase D [EC:3.1.4.4]	GO:0008152//metabolic process	GO:0008375//acetylglucosaminyltransferase activity	GO:0016021//integral component of membrane;GO:0016023//cytoplasmic, membrane-bounded vesicle	ko03013//RNA transport;ko03015//mRNA surveillance pathway;ko01100//Metabolic pathways;ko04144//Endocytosis;ko00565//Ether lipid metabolism;ko00564//Glycerophospholipid metabolism
CL8940.Contig3_All	2210	16	52	0.3445	1.141	1.72772	Up	6.32334e-06	6.12997e-05	gi|1002867305|ref|XP_015696306.1|	305.8	2e-91	PREDICTED: L-type lectin-domain containing receptor kinase IX.1-like [Oryza brachyantha]	gi|573957847|ref|XM_006661071.1|	357	4e-95	PREDICTED: Oryza brachyantha L-type lectin-domain containing receptor kinase IX.2-like (LOC102718300), mRNA	Q9LXA5	261	3e-128	LRK91_ARATH L-type lectin-domain containing receptor kinase IX.1 OS=Arabidopsis thaliana GN=LECRK91 PE=1 SV=1	CAC0404_1	65.5	1e-14	COG0515	Serine/threonine protein kinase	K04733	6e-51	118	smo:SELMODRAFT_159261	interleukin-1 receptor-associated kinase 4 [EC:2.7.11.1]	-	-	GO:0016023//cytoplasmic, membrane-bounded vesicle	ko04626//Plant-pathogen interaction
CL19349.Contig10_All	3949	20	65	0.241	0.7982	1.72772	Up	4.2515e-07	4.79613e-06	--	--	--	--	gi|357113359|ref|XM_003558423.1|	65.9	4e-07	PREDICTED: Brachypodium distachyon uncharacterized LOC100825962 (LOC100825962), mRNA	--	--	--	--	--	--	--	--	--	--	--	--	--	--	-	-	-	--
CL42.Contig2_All	1746	25	81	0.6812	2.2497	1.72358	Up	1.6671e-08	2.16663e-07	gi|695005449|ref|XP_009389175.1|	828.9	0	PREDICTED: amino acid permease 4-like [Musa acuminata subsp. malaccensis]	gi|115443630|ref|NM_001052130.1|	482	1e-133	Oryza sativa Japonica Group Os02g0102200 (Os02g0102200) mRNA, complete cds	Q39134	706	0	AAP3_ARATH Amino acid permease 3 OS=Arabidopsis thaliana GN=AAP3 PE=1 SV=2	SPBC28F2.12	54.3	7e-07	COG0086	DNA-directed RNA polymerase, beta' subunit/160 kD subunit	K15015	4e-12	70.1	aly:ARALYDRAFT_486994	solute carrier family 32 (vesicular inhibitory amino acid transporter)	GO:0003333//amino acid transmembrane transport	GO:0015171//amino acid transmembrane transporter activity	GO:0005886//plasma membrane;GO:0016021//integral component of membrane;GO:0005739//mitochondrion	ko01100//Metabolic pathways;ko03020//RNA polymerase;ko00240//Pyrimidine metabolism;ko00230//Purine metabolism
CL8599.Contig1_All	1069	63	204	2.8039	9.2542	1.72267	Up	2.60332e-19	6.40436e-18	gi|475521862|gb|EMT06684.1|	307	1e-103	Universal stress protein A-like protein [Aegilops tauschii]	gi|554786361|dbj|AK439847.1|	515	1e-143	Brachypodium distachyon mRNA, clone: PL016C01-A-101_M01	Q8VYN9	67	1e-12	PHO32_ARATH Universal stress protein PHOS32 OS=Arabidopsis thaliana GN=PHOS32 PE=1 SV=1	L102093	63.2	1e-11	COG0589	Universal stress protein UspA and related nucleotide-binding proteins	--	--	--	--	--	GO:0006950//response to stress	-	-	--
Unigene10951_All	3101	34	110	0.5216	1.7202	1.72156	Up	4.67468e-11	7.5077e-10	--	--	--	--	gi|357113359|ref|XM_003558423.1|	65.9	3e-07	PREDICTED: Brachypodium distachyon uncharacterized LOC100825962 (LOC100825962), mRNA	--	--	--	--	--	--	--	--	--	--	--	--	--	--	-	-	-	--
CL15503.Contig2_All	1506	17	55	0.5371	1.771	1.7213	Up	3.59282e-06	3.60262e-05	gi|475564980|gb|EMT14666.1|	719.5	0	Auxin-induced protein 5NG4 [Aegilops tauschii]	gi|357133700|ref|XM_003568414.1|	1334	0	PREDICTED: Brachypodium distachyon auxin-induced protein 5NG4-like (LOC100838093), mRNA	Q9FL41	456	1e-158	WTR38_ARATH WAT1-related protein At5g07050 OS=Arabidopsis thaliana GN=At5g07050 PE=2 SV=1	CAC1538	57	3e-08	COG0697	Permeases of the drug/metabolite transporter (DMT) superfamily	K13171	2e-06	52.4	mtr:MTR_4g064740	serine/arginine repetitive matrix protein 1	GO:0055085//transmembrane transport	GO:0022857//transmembrane transporter activity	GO:0016021//integral component of membrane;GO:0005886//plasma membrane	ko03013//RNA transport;ko03015//mRNA surveillance pathway
CL2271.Contig5_All	2636	30	97	0.5415	1.7845	1.72049	Up	6.65402e-10	9.73953e-09	gi|669028793|emb|CDM82719.1|	147.9	4e-36	unnamed protein product [Triticum aestivum]	gi|357130325|ref|XM_003566752.1|	1033	0	PREDICTED: Brachypodium distachyon uncharacterized LOC100836633 (LOC100836633), mRNA	--	--	--	--	--	--	--	--	--	--	--	--	--	--	-	-	GO:0016021//integral component of membrane	--
CL844.Contig25_All	5298	13	42	0.1167	0.3844	1.7198	Up	5.4546e-05	0.000455878	--	--	--	--	gi|189162517|dbj|AP009740.1|	125	6e-25	Lotus japonicus genomic DNA, chromosome 1, clone: LjT14B18, TM1868, complete sequence	--	--	--	--	--	--	--	--	--	--	--	--	--	--	-	-	-	--
CL7135.Contig1_All	2677	485	1563	8.6197	28.3138	1.7158	Up	2.6978e-136	3.68553e-134	gi|326506518|dbj|BAJ86577.1|	879.8	0	predicted protein [Hordeum vulgare subsp. vulgare] >gi|326520896|dbj|BAJ92811.1| predicted protein [Hordeum vulgare subsp. vulgare]	gi|241986051|dbj|AK333312.1|	1709	0	Triticum aestivum cDNA, clone: WT006_C16, cultivar: Chinese Spring	Q9FVQ4	649	0	PLGG1_ARATH Plastidal glycolate/glycerate translocator 1, chloroplastic OS=Arabidopsis thaliana GN=PLGG1 PE=1 SV=1	PH1802	98.6	2e-22	COG1346	Putative effector of murein hydrolase	K11323	2e-10	65.5	vcn:VOLCADRAFT_121342	histone arginine demethylase JMJD6 [EC:1.14.11.-]	GO:1901975;GO:0097339;GO:0010027//thylakoid membrane organization;GO:0009658//chloroplast organization;GO:0030003//cellular cation homeostasis;GO:0070838//divalent metal ion transport	GO:1901974;GO:0043879	GO:0016021//integral component of membrane;GO:0009706//chloroplast inner membrane	ko03013//RNA transport;ko03015//mRNA surveillance pathway
Unigene3933_All	911	54	174	2.8202	9.2623	1.71557	Up	1.33868e-16	2.91657e-15	gi|326528971|dbj|BAJ97507.1|	193.4	5e-60	predicted protein [Hordeum vulgare subsp. vulgare]	gi|242387683|emb|FP094541.1|	167	3e-38	Phyllostachys edulis cDNA clone: bphylf061m19, full insert sequence	Q9FYB5	83.2	3e-19	DNJ11_ARATH Chaperone protein dnaJ 11, chloroplastic OS=Arabidopsis thaliana GN=ATJ11 PE=1 SV=2	alr2447	68.6	2e-12	COG0484	DnaJ-class molecular chaperone with C-terminal Zn finger domain	K03686	5e-12	67.4	zma:100191825	molecular chaperone DnaJ	-	-	GO:0009536//plastid	ko01100//Metabolic pathways;ko00500//Starch and sucrose metabolism;ko00040//Pentose and glucuronate interconversions
CL7831.Contig5_All	1940	14	45	0.3433	1.1249	1.71225	Up	3.08138e-05	0.000269427	gi|475577957|gb|EMT17968.1|	194.1	1e-56	hypothetical protein F775_04134 [Aegilops tauschii]	gi|241985486|dbj|AK332747.1|	242	1e-60	Triticum aestivum cDNA, clone: SET1_O08, cultivar: Chinese Spring	O65155	65.1	4e-12	KELP_ARATH RNA polymerase II transcriptional coactivator KELP OS=Arabidopsis thaliana GN=KELP PE=1 SV=1	--	--	--	--	--	K15223	9e-10	63.2	rcu:RCOM_0774050	upstream activation factor subunit UAF30	-	-	GO:0005686//U2 snRNP	--
CL3235.Contig6_All	2929	14	45	0.2274	0.745	1.71201	Up	3.08138e-05	0.000269442	gi|326489743|dbj|BAK01852.1|	72.8	1e-11	predicted protein, partial [Hordeum vulgare subsp. vulgare]	gi|357146740|ref|XM_003574047.1|	833	0	PREDICTED: Brachypodium distachyon myosin-J heavy chain-like (LOC100825630), mRNA	Q9LHE9	274	8e-77	MYO1_ARATH Myosin-1 OS=Arabidopsis thaliana GN=VIII-1 PE=1 SV=1	SPBC2D10.14c	81.3	8e-15	COG5022	Myosin heavy chain	K03165	2e-15	82.8	ota:Ot06g03550	DNA topoisomerase III [EC:5.99.1.2]	GO:0008152//metabolic process	GO:0005524//ATP binding;GO:0003774//motor activity	GO:0016459//myosin complex	ko03440//Homologous recombination
CL928.Contig6_All	1773	14	45	0.3757	1.2308	1.71194	Up	3.08138e-05	0.000269411	--	--	--	--	gi|242388665|emb|FP100095.1|	131	3e-27	Phyllostachys edulis cDNA clone: bphyst028a19, full insert sequence	--	--	--	--	--	--	--	--	--	--	--	--	--	--	-	-	-	--
CL20380.Contig17_All	1435	14	45	0.4642	1.5207	1.71192	Up	3.08138e-05	0.000269396	gi|326511986|dbj|BAJ95974.1|	101.3	2e-21	predicted protein [Hordeum vulgare subsp. vulgare]	gi|357159098|ref|XM_003578290.1|	331	1e-87	PREDICTED: Brachypodium distachyon dihydroflavonol-4-reductase-like, transcript variant 1 (LOC100827425), mRNA	Q9S9N9	206	2e-62	CCR1_ARATH Cinnamoyl-CoA reductase 1 OS=Arabidopsis thaliana GN=CCR1 PE=1 SV=1	CAC3503	99.8	2e-22	COG0451	Nucleoside-diphosphate-sugar epimerases	K09753	2e-70	228	pop:POPTR_814849	cinnamoyl-CoA reductase [EC:1.2.1.44]	GO:0008152//metabolic process	GO:0050662//coenzyme binding;GO:0003824//catalytic activity	-	ko01110//Biosynthesis of secondary metabolites;ko00940//Phenylpropanoid biosynthesis;ko01100//Metabolic pathways
[truncated: 13,538 more rows]

## Sheet: A2 vs B2
geneID(3515)	geneLength	A2_rawfragments(20495953)	B2_rawfragments(20946269)	A2_FPKM	B2_FPKM	log2 Ratio(B2/A2)	Up-Down-Regulation(B2/A2)	P-value	FDR	Nr-ID	Nr-Score	Nr-Evalue	Nr-annotation	Nt-ID	Nt-Score	Nt-Evalue	Nt-annotation	Swissprot-ID	Swissprot-Score	Swissprot-Evalue	Swissprot-annotation	COG-Protein-or-Domain	COG-Score	COG-Evalue	COG-ID	COG-Function-Description	KO_id	KEGG-Evalue	KEGG-Score	KEGG-Gene	ko_definition	GO-BiologicalProcess	GO-MolecularFunction	Go-CellularComponent	Pathway ID//Pathway
[truncated: 3,515 more rows]

[truncated: 4 more sheets: A3 vs B3, A4 vs B4, A5 vs B5, A6 vs B6]
