# Supplementary material for: Comparative Transcriptional Profiling and Physiological Responses of Two Contrasting Oat Genotypes under Salt Stress
Source: Sci Rep. 2018 Nov 2;8:16248. doi: 10.1038/s41598-018-34505-5 (PMC6214910; doi:10.1038/s41598-018-34505-5)
Supplement: Supplementary file 4 — File S3 [file 41598_2018_34505_MOESM4_ESM.xlsx]

## Sheet: A1 vs B1 GO_Plot
Comparative Transcriptional Profiling and Physiological Responses of Two Contrasting Oat Genotypes under Salt Stress Bin Wu1, Yarvaan Munkhtuya1, Jianjiang Li2, Yani Hu1, Qian Zhang1, Zongwen Zhang1,* 1. Institute of Crop Science, Chinese Academy of Agricultural Sciences (CAAS), No. 12. Zhongguancun South Street, Beijing 100081, China 2. Institute of Grain Crops, Xinjiang Academy of Agricultural …
Ontology	Class	Numbers_of_A1-vs-B1	Up-Regulation(A1-vs-B1)	Down-Regulation(A1-vs-B1)	Genes_of_A1-vs-B1
biological_process	biological adhesion	23	0	23	CL5340.Contig5_All,Down;CL5340.Contig4_All,Down;CL14523.Contig2_All,Down;CL14523.Contig3_All,Down;CL12467.Contig2_All,Down;CL12467.Contig1_All,Down;CL12467.Contig4_All,Down;CL12467.Contig3_All,Down;CL12467.Contig5_All,Down;CL12539.Contig8_All,Down;CL12539.Contig5_All,Down;CL12539.Contig7_All,Down;CL12539.Contig3_All,Down;CL17438.Contig2_All,Down;CL18750.Contig4_All,Down;CL13254.Contig4_All,Down;U…
biological_process	biological regulation	1731	200	1531	CL16773.Contig3_All,Down;CL13864.Contig6_All,Down;CL16773.Contig1_All,Down;CL16773.Contig2_All,Down;CL13864.Contig1_All,Down;Unigene13030_All,Up;CL9363.Contig2_All,Down;CL9363.Contig1_All,Down;CL17967.Contig2_All,Up;CL452.Contig1_All,Up;CL452.Contig5_All,Up;CL452.Contig2_All,Up;CL452.Contig3_All,Up;CL12033.Contig1_All,Up;CL155.Contig2_All,Up;CL7204.Contig2_All,Up;Unigene15888_All,Up;CL5997.Contig…
.Contig2_All,Down;CL12199.Contig3_All,Down;CL20322.Contig4_All,Down;CL20322.Contig3_All,Down;CL15115.Contig1_All,Down;CL4385.Contig2_All,Down;CL5389.Contig4_All,Down;Unigene22351_All,Down;CL5389.Contig3_All,Down;CL10047.Contig3_All,Down;CL10047.Contig2_All,Down;Unigene7944_All,Down;CL19455.Contig1_All,Down;CL5554.Contig2_All,Down;CL5554.Contig3_All,Down;CL5389.Contig2_All,Down;CL19455.Contig2_All…
biological_process	cell killing	7	0	7	Unigene16279_All,Down;Unigene18787_All,Down;Unigene43034_All,Down;CL2397.Contig1_All,Down;CL7902.Contig1_All,Down;Unigene42184_All,Down;Unigene22382_All,Down
biological_process	cellular component organization or biogenesis	1632	86	1546	CL6545.Contig8_All,Up;CL13324.Contig2_All,Down;CL15398.Contig1_All,Down;CL16773.Contig3_All,Down;CL13864.Contig6_All,Down;CL16773.Contig1_All,Down;CL16773.Contig2_All,Down;CL13864.Contig1_All,Down;CL2521.Contig3_All,Down;Unigene25134_All,Down;CL2521.Contig4_All,Down;Unigene4401_All,Down;CL155.Contig2_All,Up;CL155.Contig1_All,Up;CL6179.Contig7_All,Up;Unigene44303_All,Down;CL8581.Contig1_All,Down;C…
;CL9434.Contig1_All,Up;CL9434.Contig12_All,Up;CL9434.Contig2_All,Up;CL9434.Contig5_All,Up;CL9434.Contig6_All,Up;CL9434.Contig4_All,Up;CL9434.Contig10_All,Up;CL9434.Contig11_All,Up;Unigene29993_All,Down;CL2475.Contig7_All,Down;CL2781.Contig3_All,Down;Unigene22477_All,Down;CL10227.Contig2_All,Down;CL10227.Contig3_All,Down;Unigene26741_All,Down;CL10227.Contig1_All,Down;CL4212.Contig1_All,Down;CL4212…
biological_process	cellular process	6226	638	5588	CL17155.Contig2_All,Down;CL17155.Contig1_All,Down;CL6545.Contig8_All,Up;CL13324.Contig2_All,Down;CL15398.Contig1_All,Down;CL13927.Contig1_All,Up;CL5429.Contig3_All,Down;CL5429.Contig1_All,Down;CL5429.Contig2_All,Down;CL13927.Contig2_All,Down;CL16773.Contig3_All,Down;CL13864.Contig6_All,Down;CL16773.Contig1_All,Down;CL16773.Contig2_All,Down;CL13864.Contig1_All,Down;CL2521.Contig3_All,Down;Unigene2…
All,Down;CL17449.Contig1_All,Down;CL19318.Contig2_All,Down;CL6037.Contig2_All,Down;CL19318.Contig1_All,Down;CL14716.Contig1_All,Down;Unigene6575_All,Down;CL17380.Contig1_All,Down;Unigene29777_All,Down;CL3243.Contig3_All,Down;CL3243.Contig2_All,Down;CL13826.Contig2_All,Down;CL12467.Contig2_All,Down;CL12467.Contig1_All,Down;CL12467.Contig4_All,Down;CL12467.Contig3_All,Down;CL12467.Contig5_All,Down;…
1_All,Down;CL1057.Contig3_All,Down;CL1057.Contig8_All,Down;CL1057.Contig7_All,Down;Unigene461_All,Down;Unigene460_All,Down;Unigene459_All,Down;CL1057.Contig2_All,Down;CL9038.Contig1_All,Down;CL9038.Contig2_All,Down;CL14532.Contig2_All,Down;Unigene33129_All,Down;CL20398.Contig3_All,Down;CL12633.Contig1_All,Down;CL19846.Contig3_All,Down;Unigene25531_All,Up;CL4848.Contig9_All,Up;CL4848.Contig8_All,U…
.Contig5_All,Up;CL4911.Contig3_All,Down;CL17724.Contig2_All,Down;CL17724.Contig1_All,Down;CL13715.Contig2_All,Down;CL17716.Contig3_All,Up;CL17716.Contig1_All,Up;Unigene12415_All,Up;CL17924.Contig6_All,Down;CL7325.Contig4_All,Down;CL6134.Contig6_All,Up;CL3665.Contig1_All,Up;CL6134.Contig1_All,Up;CL6134.Contig5_All,Up;Unigene60515_All,Up;CL290.Contig1_All,Down;CL290.Contig2_All,Down;CL6945.Contig2_…
6497_All,Down;CL16577.Contig2_All,Down;CL16577.Contig1_All,Down;CL13150.Contig2_All,Down;CL13150.Contig3_All,Down;CL13150.Contig1_All,Down;CL17734.Contig1_All,Down;CL17734.Contig2_All,Down;CL6153.Contig1_All,Up;Unigene28909_All,Up;CL16331.Contig1_All,Down;CL15057.Contig1_All,Down;CL16331.Contig2_All,Down;Unigene761_All,Down;Unigene760_All,Down;CL16331.Contig3_All,Down;CL15057.Contig2_All,Down;CL5…
biological_process	detoxification	20	0	20	CL16854.Contig1_All,Down;CL16854.Contig3_All,Down;CL12128.Contig1_All,Down;CL16854.Contig2_All,Down;CL12128.Contig3_All,Down;CL16831.Contig1_All,Down;CL12128.Contig2_All,Down;CL16831.Contig2_All,Down;Unigene25627_All,Down;Unigene25625_All,Down;CL6831.Contig1_All,Down;CL6831.Contig2_All,Down;CL16577.Contig2_All,Down;CL16577.Contig1_All,Down;CL13150.Contig2_All,Down;CL13150.Contig3_All,Down;CL13150…
biological_process	developmental process	720	57	663	CL19330.Contig8_All,Down;CL10962.Contig1_All,Down;CL12776.Contig2_All,Down;CL12776.Contig1_All,Down;CL2512.Contig3_All,Up;Unigene44078_All,Down;CL17438.Contig2_All,Down;Unigene57653_All,Down;Unigene25074_All,Down;Unigene25076_All,Down;CL15727.Contig2_All,Down;CL8505.Contig5_All,Down;CL3335.Contig2_All,Down;CL12780.Contig2_All,Down;CL3335.Contig3_All,Down;CL1615.Contig3_All,Down;Unigene36609_All,D…
biological_process	growth	175	3	172	Unigene23155_All,Down;CL12199.Contig6_All,Down;CL12539.Contig8_All,Down;CL12539.Contig5_All,Down;CL12539.Contig7_All,Down;CL12539.Contig3_All,Down;CL12199.Contig3_All,Down;CL8505.Contig5_All,Down;CL9373.Contig3_All,Down;Unigene39781_All,Down;CL17809.Contig2_All,Down;CL17809.Contig1_All,Down;Unigene36170_All,Down;CL17171.Contig2_All,Down;CL17171.Contig1_All,Down;CL2263.Contig1_All,Down;CL14343.Con…
biological_process	immune system process	100	9	91	CL12700.Contig1_All,Down;CL3161.Contig1_All,Down;CL12700.Contig2_All,Down;CL15678.Contig3_All,Down;CL3161.Contig2_All,Down;CL15678.Contig2_All,Down;CL10510.Contig2_All,Down;CL15678.Contig1_All,Down;CL10510.Contig3_All,Down;CL10510.Contig1_All,Down;CL2764.Contig2_All,Down;CL16152.Contig13_All,Up;Unigene18787_All,Down;Unigene43034_All,Down;CL18144.Contig2_All,Down;CL8581.Contig1_All,Down;Unigene358…
biological_process	localization	1624	200	1424	CL155.Contig2_All,Up;CL155.Contig1_All,Up;CL6179.Contig7_All,Up;Unigene44303_All,Down;CL8581.Contig1_All,Down;CL13986.Contig1_All,Down;CL8912.Contig1_All,Down;CL2659.Contig2_All,Down;CL7099.Contig4_All,Down;Unigene33270_All,Down;CL13986.Contig3_All,Down;CL4276.Contig4_All,Down;CL8912.Contig2_All,Down;CL14837.Contig2_All,Down;Unigene57653_All,Down;CL8912.Contig3_All,Down;Unigene41944_All,Down;Unig…
ll,Down;Unigene44124_All,Down;Unigene44669_All,Down;Unigene45759_All,Down;CL931.Contig1_All,Down;CL16493.Contig1_All,Down;CL7425.Contig2_All,Down;CL931.Contig2_All,Down;Unigene42038_All,Down;CL931.Contig4_All,Down;CL931.Contig3_All,Down;CL16493.Contig2_All,Down;CL931.Contig5_All,Down;CL16831.Contig1_All,Down;Unigene11593_All,Down;CL14286.Contig4_All,Down;CL16831.Contig2_All,Down;CL2634.Contig1_Al…
biological_process	locomotion	2	0	2	CL12339.Contig1_All,Down;Unigene1534_All,Down
biological_process	metabolic process	7046	664	6382	CL17155.Contig2_All,Down;CL17155.Contig1_All,Down;CL6545.Contig8_All,Up;CL13324.Contig2_All,Down;CL15398.Contig1_All,Down;CL13927.Contig1_All,Up;CL5429.Contig3_All,Down;CL5429.Contig1_All,Down;CL5429.Contig2_All,Down;CL13927.Contig2_All,Down;CL2521.Contig3_All,Down;Unigene25134_All,Down;CL2521.Contig4_All,Down;Unigene4401_All,Down;CL6455.Contig5_All,Down;CL6455.Contig2_All,Down;CL6455.Contig3_All…
6215.Contig1_All,Down;CL17083.Contig4_All,Down;CL6215.Contig3_All,Down;Unigene21928_All,Down;CL17502.Contig1_All,Down;Unigene24974_All,Down;CL12058.Contig1_All,Down;CL16509.Contig2_All,Down;CL17828.Contig2_All,Down;CL6969.Contig3_All,Down;CL10634.Contig2_All,Down;CL2556.Contig3_All,Down;CL383.Contig3_All,Down;CL2762.Contig2_All,Down;CL3040.Contig1_All,Down;CL3029.Contig1_All,Down;CL17828.Contig1_…
tig2_All,Down;CL5928.Contig2_All,Down;CL695.Contig3_All,Down;CL5928.Contig1_All,Down;Unigene1534_All,Down;CL17175.Contig4_All,Down;Unigene20462_All,Down;CL1573.Contig3_All,Down;CL13643.Contig1_All,Down;CL13643.Contig2_All,Down;CL17175.Contig3_All,Down;CL15527.Contig6_All,Down;CL15527.Contig1_All,Down;CL18722.Contig1_All,Down;CL18722.Contig3_All,Down;CL873.Contig3_All,Down;CL873.Contig1_All,Down;C…
CL3257.Contig3_All,Down;CL4279.Contig2_All,Down;CL4279.Contig1_All,Down;CL974.Contig16_All,Down;CL8730.Contig3_All,Down;CL974.Contig15_All,Down;CL8730.Contig2_All,Down;CL19176.Contig2_All,Down;CL19176.Contig1_All,Down;Unigene8415_All,Up;CL6238.Contig4_All,Up;CL2475.Contig7_All,Down;CL9817.Contig3_All,Down;CL9817.Contig2_All,Down;CL9817.Contig1_All,Down;CL17648.Contig2_All,Down;CL17648.Contig1_All…
;CL20190.Contig4_All,Down;CL20190.Contig1_All,Down;CL20190.Contig7_All,Down;Unigene26314_All,Down;CL10116.Contig2_All,Down;CL10116.Contig3_All,Down;Unigene16514_All,Down;CL7024.Contig2_All,Down;CL7024.Contig4_All,Down;CL7024.Contig3_All,Down;CL7024.Contig1_All,Down;Unigene6146_All,Down;CL3244.Contig7_All,Down;CL11916.Contig4_All,Down;CL11916.Contig3_All,Down;CL1859.Contig2_All,Up;CL7003.Contig3_A…
ontig10_All,Down;CL12769.Contig8_All,Down;Unigene31990_All,Down;Unigene31988_All,Down;CL1485.Contig4_All,Down;Unigene13026_All,Up;CL2952.Contig1_All,Up;CL2952.Contig10_All,Up;CL3883.Contig2_All,Up;CL2952.Contig3_All,Up;CL2952.Contig2_All,Up;CL17625.Contig15_All,Up;CL10097.Contig4_All,Up;CL17625.Contig9_All,Up;Unigene8941_All,Up;CL17625.Contig10_All,Up;CL12505.Contig8_All,Up;CL2952.Contig4_All,Up;…
biological_process	multi-organism process	257	26	231	Unigene36609_All,Down;CL19611.Contig2_All,Down;Unigene16312_All,Down;Unigene39030_All,Down;CL6458.Contig4_All,Down;CL13242.Contig1_All,Down;CL2656.Contig2_All,Down;CL7780.Contig2_All,Down;CL4234.Contig2_All,Down;CL4052.Contig2_All,Down;Unigene42769_All,Down;CL12700.Contig1_All,Down;CL3161.Contig1_All,Down;CL12700.Contig2_All,Down;CL15678.Contig3_All,Down;CL3161.Contig2_All,Down;CL15678.Contig2_Al…
biological_process	multicellular organismal process	667	58	609	CL19330.Contig8_All,Down;CL10962.Contig1_All,Down;CL2512.Contig3_All,Up;Unigene44078_All,Down;CL17438.Contig2_All,Down;Unigene57653_All,Down;Unigene25074_All,Down;Unigene25076_All,Down;CL15727.Contig2_All,Down;CL8505.Contig5_All,Down;CL3335.Contig2_All,Down;CL12780.Contig2_All,Down;CL3335.Contig3_All,Down;CL1615.Contig3_All,Down;Unigene36609_All,Down;CL19611.Contig2_All,Down;Unigene16312_All,Down…
biological_process	negative regulation of biological process	274	14	260	CL9363.Contig2_All,Down;CL9363.Contig1_All,Down;CL17967.Contig2_All,Up;CL452.Contig1_All,Up;CL452.Contig5_All,Up;CL452.Contig2_All,Up;CL452.Contig3_All,Up;Unigene45530_All,Down;Unigene34001_All,Down;CL9105.Contig1_All,Down;CL1059.Contig2_All,Down;CL987.Contig1_All,Down;CL9105.Contig4_All,Down;CL1059.Contig4_All,Down;CL1059.Contig1_All,Down;CL9105.Contig2_All,Down;CL14626.Contig4_All,Down;CL987.Co…
biological_process	positive regulation of biological process	339	24	315	CL16773.Contig3_All,Down;CL13864.Contig6_All,Down;CL16773.Contig1_All,Down;CL16773.Contig2_All,Down;CL13864.Contig1_All,Down;CL10806.Contig3_All,Up;CL8514.Contig5_All,Up;CL10743.Contig1_All,Up;Unigene15170_All,Up;CL8514.Contig2_All,Up;Unigene11042_All,Up;CL10806.Contig2_All,Up;CL1126.Contig7_All,Down;CL3161.Contig1_All,Down;CL3161.Contig2_All,Down;CL8885.Contig3_All,Down;Unigene145_All,Down;Unige…
biological_process	regulation of biological process	1508	166	1342	CL16773.Contig3_All,Down;CL13864.Contig6_All,Down;CL16773.Contig1_All,Down;CL16773.Contig2_All,Down;CL13864.Contig1_All,Down;Unigene13030_All,Up;CL9363.Contig2_All,Down;CL9363.Contig1_All,Down;CL17967.Contig2_All,Up;CL452.Contig1_All,Up;CL452.Contig5_All,Up;CL452.Contig2_All,Up;CL452.Contig3_All,Up;CL12033.Contig1_All,Up;CL155.Contig2_All,Up;CL7204.Contig2_All,Up;Unigene15888_All,Up;CL5997.Contig…
_All,Down;Unigene29565_All,Down;CL11061.Contig1_All,Down;CL3167.Contig5_All,Down;CL3283.Contig4_All,Up;CL3283.Contig2_All,Up;CL2659.Contig2_All,Down;CL5954.Contig3_All,Down;CL5954.Contig4_All,Down;CL5954.Contig1_All,Down;Unigene21930_All,Down;CL5954.Contig5_All,Down;CL5954.Contig6_All,Down;CL5954.Contig2_All,Down;Unigene21928_All,Down;CL13787.Contig2_All,Down;CL6179.Contig7_All,Up;CL8912.Contig1_…
biological_process	reproduction	348	31	317	Unigene36609_All,Down;CL19611.Contig2_All,Down;Unigene16312_All,Down;Unigene39030_All,Down;CL6458.Contig4_All,Down;CL13242.Contig1_All,Down;CL2656.Contig2_All,Down;CL7780.Contig2_All,Down;CL4234.Contig2_All,Down;CL4052.Contig2_All,Down;Unigene42769_All,Down;Unigene1165_All,Down;CL11894.Contig1_All,Down;CL155.Contig2_All,Up;CL155.Contig1_All,Up;Unigene31048_All,Down;CL13231.Contig2_All,Down;CL1323…
biological_process	reproductive process	348	31	317	Unigene36609_All,Down;CL19611.Contig2_All,Down;Unigene16312_All,Down;Unigene39030_All,Down;CL6458.Contig4_All,Down;CL13242.Contig1_All,Down;CL2656.Contig2_All,Down;CL7780.Contig2_All,Down;CL4234.Contig2_All,Down;CL4052.Contig2_All,Down;Unigene42769_All,Down;Unigene1165_All,Down;CL11894.Contig1_All,Down;CL155.Contig2_All,Up;CL155.Contig1_All,Up;Unigene31048_All,Down;CL13231.Contig2_All,Down;CL1323…
biological_process	response to stimulus	1472	175	1297	CL17155.Contig2_All,Down;CL17155.Contig1_All,Down;Unigene9682_All,Up;Unigene15441_All,Up;Unigene28085_All,Down;Unigene37882_All,Down;Unigene27828_All,Down;Unigene36201_All,Down;Unigene18745_All,Down;Unigene36200_All,Down;CL16618.Contig1_All,Down;CL6945.Contig2_All,Down;CL4288.Contig2_All,Down;CL6093.Contig2_All,Down;CL4594.Contig4_All,Down;CL6093.Contig1_All,Down;CL8720.Contig10_All,Up;CL14340.Co…
6.Contig9_All,Down;CL20696.Contig3_All,Down;Unigene58395_All,Down;CL18270.Contig5_All,Down;CL15876.Contig1_All,Down;Unigene29955_All,Down;CL20696.Contig2_All,Down;CL13682.Contig1_All,Down;Unigene21881_All,Down;CL196.Contig8_All,Down;CL8780.Contig3_All,Down;Unigene42137_All,Down;CL196.Contig14_All,Down;CL196.Contig6_All,Down;Unigene21463_All,Down;CL196.Contig15_All,Down;CL3720.Contig1_All,Down;CL6…
biological_process	rhythmic process	14	7	7	CL5812.Contig5_All,Up;CL5030.Contig1_All,Down;CL5030.Contig3_All,Down;CL5030.Contig2_All,Down;Unigene45148_All,Down;CL452.Contig1_All,Up;CL452.Contig5_All,Up;CL452.Contig2_All,Up;CL452.Contig3_All,Up;CL3957.Contig4_All,Up;CL3957.Contig1_All,Up;CL8681.Contig3_All,Down;CL7423.Contig3_All,Down;CL7423.Contig1_All,Down
biological_process	signaling	519	61	458	CL12033.Contig1_All,Up;CL155.Contig2_All,Up;CL7204.Contig2_All,Up;Unigene15888_All,Up;CL5997.Contig2_All,Up;CL2786.Contig2_All,Up;CL13226.Contig1_All,Up;CL155.Contig1_All,Up;CL13226.Contig3_All,Up;CL13226.Contig2_All,Up;CL7236.Contig1_All,Up;CL12505.Contig8_All,Up;CL7236.Contig3_All,Up;CL13226.Contig4_All,Up;CL4743.Contig3_All,Down;Unigene31048_All,Down;CL13231.Contig2_All,Down;Unigene359_All,Dow…
biological_process	single-organism process	4883	550	4333	CL17155.Contig2_All,Down;CL17155.Contig1_All,Down;CL6545.Contig8_All,Up;CL13324.Contig2_All,Down;CL15398.Contig1_All,Down;CL16773.Contig3_All,Down;CL13864.Contig6_All,Down;CL16773.Contig1_All,Down;CL16773.Contig2_All,Down;CL13864.Contig1_All,Down;CL155.Contig2_All,Up;CL155.Contig1_All,Up;CL6179.Contig7_All,Up;Unigene44303_All,Down;CL8581.Contig1_All,Down;CL13986.Contig1_All,Down;CL8912.Contig1_Al…
n;CL4288.Contig2_All,Down;CL3423.Contig1_All,Down;CL3423.Contig2_All,Down;CL881.Contig3_All,Down;CL1420.Contig9_All,Down;CL1420.Contig3_All,Down;CL1420.Contig4_All,Down;CL1420.Contig6_All,Down;Unigene16114_All,Down;CL9065.Contig2_All,Down;CL9065.Contig1_All,Down;CL9065.Contig3_All,Down;CL9.Contig2_All,Up;Unigene25442_All,Up;CL9.Contig5_All,Up;CL3421.Contig1_All,Up;CL9.Contig1_All,Up;CL3421.Contig…
Contig4_All,Down;CL9168.Contig1_All,Down;Unigene33640_All,Down;CL9168.Contig2_All,Down;CL14836.Contig1_All,Down;Unigene26636_All,Down;CL14836.Contig2_All,Down;CL9934.Contig1_All,Down;CL9934.Contig2_All,Down;CL13044.Contig2_All,Down;CL13044.Contig3_All,Down;CL7769.Contig1_All,Down;CL7173.Contig8_All,Down;CL385.Contig1_All,Down;CL7769.Contig2_All,Down;CL11755.Contig2_All,Down;CL13044.Contig4_All,Do…
gene38411_All,Down;CL5307.Contig4_All,Down;CL5307.Contig1_All,Down;CL5307.Contig3_All,Down;CL5307.Contig2_All,Down;Unigene34225_All,Down;CL4426.Contig2_All,Down;CL14781.Contig1_All,Down;CL14781.Contig3_All,Down;CL6296.Contig2_All,Up;Unigene3553_All,Up;Unigene1911_All,Down;Unigene30087_All,Down;Unigene30088_All,Down;Unigene24140_All,Down;CL6441.Contig1_All,Down;Unigene14276_All,Down;Unigene50016_A…
cellular_component	cell	7136	639	6497	Unigene46956_All,Down;Unigene45150_All,Down;CL7216.Contig1_All,Down;CL7216.Contig3_All,Down;CL11959.Contig1_All,Down;CL7216.Contig4_All,Down;CL7216.Contig2_All,Down;CL11959.Contig2_All,Down;CL11959.Contig3_All,Down;CL15678.Contig3_All,Down;CL14721.Contig2_All,Down;CL15678.Contig2_All,Down;CL15678.Contig1_All,Down;CL695.Contig2_All,Down;CL16375.Contig1_All,Down;CL4058.Contig3_All,Down;CL695.Contig…
own;CL15309.Contig1_All,Down;CL5972.Contig3_All,Down;Unigene2185_All,Down;Unigene40051_All,Down;Unigene27444_All,Down;CL10722.Contig1_All,Down;CL7232.Contig4_All,Down;Unigene30723_All,Down;CL2417.Contig4_All,Down;CL7864.Contig7_All,Down;CL17171.Contig1_All,Down;CL2508.Contig2_All,Down;CL16087.Contig1_All,Down;CL18816.Contig2_All,Down;CL14412.Contig1_All,Down;Unigene3487_All,Down;Unigene30658_All,…
wn;CL15441.Contig3_All,Down;CL8446.Contig2_All,Down;CL11784.Contig3_All,Down;CL8161.Contig1_All,Down;CL10105.Contig1_All,Down;CL5254.Contig3_All,Down;CL16067.Contig3_All,Down;CL17156.Contig1_All,Down;CL6149.Contig1_All,Down;CL4276.Contig4_All,Down;CL17176.Contig2_All,Down;CL586.Contig5_All,Down;Unigene29956_All,Down;CL14139.Contig1_All,Down;CL422.Contig7_All,Down;CL8618.Contig3_All,Down;Unigene76…
318.Contig2_All,Up;CL6238.Contig4_All,Up;CL19285.Contig4_All,Up;CL3318.Contig3_All,Up;CL16275.Contig2_All,Up;CL15677.Contig4_All,Up;Unigene11021_All,Up;Unigene19686_All,Up;CL1317.Contig17_All,Up;CL9991.Contig6_All,Up;CL335.Contig5_All,Up;CL6179.Contig7_All,Up;CL12047.Contig4_All,Up;Unigene43866_All,Up;CL2050.Contig1_All,Up;CL14480.Contig5_All,Up;Unigene15598_All,Down;CL8527.Contig2_All,Down;CL751…
L17752.Contig2_All,Down;CL10800.Contig1_All,Down;Unigene25252_All,Down;CL6071.Contig3_All,Down;CL20571.Contig5_All,Down;CL5084.Contig3_All,Down;CL18059.Contig1_All,Down;CL18243.Contig1_All,Down;CL18749.Contig2_All,Down;CL8377.Contig3_All,Down;CL5203.Contig3_All,Down;CL4109.Contig4_All,Down;CL2465.Contig7_All,Down;CL4167.Contig8_All,Down;CL16545.Contig1_All,Down;CL9649.Contig1_All,Down;CL3022.Cont…
6101.Contig7_All,Down;CL13144.Contig1_All,Down;CL9033.Contig2_All,Down;CL9033.Contig3_All,Down;CL5206.Contig2_All,Down;CL13144.Contig5_All,Down;CL8591.Contig2_All,Down;CL12900.Contig2_All,Down;CL15655.Contig1_All,Down;CL2454.Contig2_All,Down;CL9033.Contig1_All,Down;Unigene33537_All,Down;CL4250.Contig2_All,Down;CL12308.Contig4_All,Down;CL6281.Contig2_All,Down;Unigene32118_All,Down;CL2454.Contig1_A…
cellular_component	cell junction	206	6	200	CL14876.Contig1_All,Up;CL14876.Contig3_All,Up;Unigene15888_All,Up;CL17716.Contig3_All,Up;CL17716.Contig1_All,Up;CL118.Contig4_All,Up;Unigene2064_All,Down;Unigene44091_All,Down;CL16269.Contig1_All,Down;Unigene37770_All,Down;CL118.Contig11_All,Down;CL5057.Contig1_All,Down;CL13662.Contig1_All,Down;Unigene45113_All,Down;Unigene45004_All,Down;Unigene44954_All,Down;Unigene31509_All,Down;CL7425.Contig3_…
cellular_component	cell part	7098	629	6469	Unigene46956_All,Down;Unigene45150_All,Down;CL7216.Contig1_All,Down;CL7216.Contig3_All,Down;CL11959.Contig1_All,Down;CL7216.Contig4_All,Down;CL7216.Contig2_All,Down;CL11959.Contig2_All,Down;CL11959.Contig3_All,Down;CL15678.Contig3_All,Down;CL14721.Contig2_All,Down;CL15678.Contig2_All,Down;CL15678.Contig1_All,Down;CL695.Contig2_All,Down;CL16375.Contig1_All,Down;CL4058.Contig3_All,Down;CL695.Contig…
own;CL15309.Contig1_All,Down;CL5972.Contig3_All,Down;Unigene2185_All,Down;Unigene40051_All,Down;Unigene27444_All,Down;CL10722.Contig1_All,Down;CL7232.Contig4_All,Down;Unigene30723_All,Down;CL2417.Contig4_All,Down;CL7864.Contig7_All,Down;CL17171.Contig1_All,Down;CL2508.Contig2_All,Down;CL16087.Contig1_All,Down;CL18816.Contig2_All,Down;CL14412.Contig1_All,Down;Unigene3487_All,Down;Unigene30658_All,…
l,Down;CL12821.Contig1_All,Down;CL14167.Contig1_All,Down;CL16314.Contig1_All,Down;CL191.Contig3_All,Down;Unigene25688_All,Down;CL3165.Contig2_All,Down;CL3261.Contig2_All,Down;CL2542.Contig2_All,Down;CL733.Contig3_All,Down;CL8554.Contig3_All,Down;CL4810.Contig2_All,Down;CL14343.Contig2_All,Down;CL5925.Contig1_All,Down;CL12561.Contig1_All,Down;CL20612.Contig3_All,Down;Unigene60590_All,Down;CL1022.C…
84.Contig3_All,Down;CL720.Contig5_All,Down;CL11203.Contig1_All,Down;CL267.Contig1_All,Down;CL16124.Contig2_All,Down;CL13682.Contig3_All,Down;Unigene8508_All,Down;Unigene33232_All,Down;CL10529.Contig1_All,Down;Unigene9499_All,Down;Unigene12328_All,Down;Unigene9079_All,Down;CL267.Contig2_All,Down;Unigene26651_All,Down;Unigene26033_All,Down;CL12823.Contig3_All,Down;CL15738.Contig1_All,Down;Unigene26…
Down;Unigene30087_All,Down;Unigene37870_All,Down;CL4841.Contig3_All,Down;Unigene30088_All,Down;Unigene35632_All,Down;CL9785.Contig4_All,Down;Unigene14276_All,Down;CL403.Contig4_All,Down;CL10045.Contig3_All,Down;CL4841.Contig4_All,Down;Unigene18188_All,Down;CL403.Contig3_All,Down;CL9785.Contig3_All,Down;CL3281.Contig4_All,Down;CL10045.Contig2_All,Down;CL17758.Contig2_All,Down;CL3281.Contig6_All,Do…
Contig2_All,Down;CL15430.Contig2_All,Down;Unigene36019_All,Down;CL5206.Contig1_All,Down;Unigene29288_All,Down;CL4764.Contig3_All,Down;CL6556.Contig4_All,Down;CL2969.Contig2_All,Down;CL10381.Contig2_All,Down;CL12953.Contig2_All,Down;CL15116.Contig2_All,Down;CL4130.Contig3_All,Down;CL13834.Contig2_All,Down;CL284.Contig6_All,Down;CL10460.Contig9_All,Down;CL3737.Contig8_All,Down;CL5469.Contig1_All,Do…
cellular_component	extracellular matrix	7	2	5	Unigene18119_All,Up;CL14605.Contig6_All,Down;CL14605.Contig1_All,Down;CL14605.Contig2_All,Down;CL6378.Contig3_All,Down;Unigene26259_All,Down;CL9678.Contig5_All,Up
cellular_component	extracellular matrix component	1	1	0	CL9678.Contig5_All,Up
cellular_component	extracellular region	436	29	407	Unigene29495_All,Up;CL5311.Contig1_All,Up;CL1094.Contig4_All,Up;Unigene32512_All,Up;Unigene34001_All,Down;CL9400.Contig2_All,Down;CL5537.Contig2_All,Down;CL5537.Contig1_All,Down;CL4571.Contig4_All,Down;CL18986.Contig1_All,Down;CL18986.Contig2_All,Down;CL15441.Contig1_All,Down;CL4503.Contig3_All,Down;CL18986.Contig4_All,Down;CL18986.Contig3_All,Down;CL15441.Contig3_All,Down;CL19568.Contig1_All,Dow…
cellular_component	extracellular region part	24	4	20	Unigene29495_All,Up;CL5311.Contig1_All,Up;CL1094.Contig4_All,Up;Unigene32512_All,Up;Unigene34001_All,Down;CL9400.Contig2_All,Down;CL5537.Contig2_All,Down;CL5537.Contig1_All,Down;CL4571.Contig4_All,Down;CL18986.Contig1_All,Down;CL18986.Contig2_All,Down;CL15441.Contig1_All,Down;CL4503.Contig3_All,Down;CL18986.Contig4_All,Down;CL18986.Contig3_All,Down;CL15441.Contig3_All,Down;CL19568.Contig1_All,Dow…
cellular_component	macromolecular complex	1244	41	1203	Unigene46956_All,Down;Unigene45150_All,Down;CL7216.Contig1_All,Down;CL7216.Contig3_All,Down;CL11959.Contig1_All,Down;CL7216.Contig4_All,Down;CL7216.Contig2_All,Down;CL11959.Contig2_All,Down;CL11959.Contig3_All,Down;CL15678.Contig3_All,Down;CL14721.Contig2_All,Down;CL15678.Contig2_All,Down;CL15678.Contig1_All,Down;CL695.Contig2_All,Down;CL16375.Contig1_All,Down;CL4058.Contig3_All,Down;CL695.Contig…
cellular_component	membrane	4285	484	3801	CL14973.Contig2_All,Down;Unigene22849_All,Down;CL5340.Contig5_All,Down;CL5340.Contig4_All,Down;Unigene35381_All,Down;CL2356.Contig7_All,Down;Unigene51574_All,Down;CL2356.Contig2_All,Down;CL2356.Contig4_All,Down;CL2033.Contig4_All,Up;CL7855.Contig3_All,Down;CL6037.Contig1_All,Down;CL7855.Contig2_All,Down;CL18375.Contig2_All,Down;Unigene36270_All,Down;CL6037.Contig2_All,Down;CL613.Contig5_All,Up;Un…
;CL20671.Contig5_All,Up;Unigene22225_All,Up;CL737.Contig1_All,Up;Unigene15826_All,Up;Unigene7869_All,Up;CL11827.Contig2_All,Up;CL16333.Contig4_All,Up;CL7116.Contig26_All,Up;CL6238.Contig4_All,Up;CL8715.Contig3_All,Up;CL9035.Contig2_All,Up;CL3331.Contig2_All,Up;CL15338.Contig4_All,Up;Unigene19713_All,Up;CL2956.Contig5_All,Up;CL1147.Contig7_All,Up;CL1709.Contig4_All,Up;CL19.Contig7_All,Up;CL19285.C…
1.Contig3_All,Down;CL19330.Contig16_All,Down;CL9805.Contig1_All,Down;CL9198.Contig2_All,Down;Unigene51775_All,Down;CL19421.Contig2_All,Down;CL3379.Contig2_All,Down;CL17410.Contig2_All,Down;Unigene35842_All,Down;CL7860.Contig2_All,Down;CL2310.Contig4_All,Down;CL3583.Contig14_All,Down;CL3722.Contig1_All,Down;CL8893.Contig3_All,Down;CL9440.Contig1_All,Down;Unigene11397_All,Down;Unigene10265_All,Down…
CL9321.Contig2_All,Down;CL3329.Contig2_All,Down;Unigene16234_All,Down;CL20504.Contig2_All,Down;CL3073.Contig1_All,Down;CL20504.Contig1_All,Down;Unigene2605_All,Down;CL20638.Contig2_All,Down;CL20638.Contig4_All,Down;Unigene41631_All,Down;CL17257.Contig2_All,Down;CL20638.Contig1_All,Down;Unigene39191_All,Down;CL3513.Contig3_All,Down;CL2592.Contig3_All,Down;CL20638.Contig3_All,Down;Unigene57721_All,…
cellular_component	membrane part	3397	388	3009	CL14973.Contig2_All,Down;Unigene22849_All,Down;CL5340.Contig5_All,Down;CL5340.Contig4_All,Down;Unigene35381_All,Down;CL2356.Contig7_All,Down;Unigene51574_All,Down;CL2356.Contig2_All,Down;CL2356.Contig4_All,Down;CL2033.Contig4_All,Up;CL7855.Contig3_All,Down;CL6037.Contig1_All,Down;CL7855.Contig2_All,Down;CL18375.Contig2_All,Down;Unigene36270_All,Down;CL6037.Contig2_All,Down;CL1004.Contig3_All,Down…
,Down;CL632.Contig4_All,Down;CL18986.Contig3_All,Down;Unigene39772_All,Down;CL19957.Contig1_All,Down;CL16444.Contig1_All,Down;CL7232.Contig2_All,Down;CL1603.Contig8_All,Down;CL2542.Contig7_All,Down;CL6052.Contig3_All,Down;CL455.Contig2_All,Down;CL13127.Contig2_All,Down;CL19652.Contig2_All,Down;CL10017.Contig6_All,Down;CL8702.Contig2_All,Down;CL10789.Contig4_All,Down;CL15876.Contig1_All,Down;CL111…
ll,Down;CL20336.Contig3_All,Down;CL6761.Contig4_All,Down;CL9114.Contig1_All,Down;Unigene18883_All,Down;Unigene18_All,Down;Unigene29026_All,Down;CL1607.Contig3_All,Down;Unigene26596_All,Down;CL2446.Contig2_All,Down;CL4899.Contig2_All,Down;CL16176.Contig2_All,Down;CL632.Contig3_All,Down;CL8161.Contig7_All,Down;CL4122.Contig4_All,Down;CL11942.Contig2_All,Down;CL4633.Contig2_All,Down;CL1046.Contig2_A…
cellular_component	membrane-enclosed lumen	211	3	208	CL2656.Contig2_All,Down;CL2418.Contig2_All,Down;CL1124.Contig30_All,Down;CL9300.Contig4_All,Down;CL1124.Contig29_All,Down;CL19985.Contig4_All,Down;CL19985.Contig5_All,Down;CL9565.Contig1_All,Down;Unigene33129_All,Down;CL396.Contig2_All,Down;Unigene4401_All,Down;Unigene39274_All,Down;CL12199.Contig6_All,Down;CL12199.Contig3_All,Down;CL2188.Contig10_All,Down;CL2188.Contig2_All,Down;CL16190.Contig3_…
cellular_component	nucleoid	38	0	38	CL4072.Contig3_All,Down;CL4072.Contig4_All,Down;CL4072.Contig2_All,Down;CL2521.Contig3_All,Down;Unigene25134_All,Down;Unigene18835_All,Down;CL16098.Contig2_All,Down;CL16098.Contig1_All,Down;CL2521.Contig4_All,Down;CL179.Contig4_All,Down;CL17000.Contig2_All,Down;CL17000.Contig1_All,Down;CL179.Contig2_All,Down;CL9330.Contig1_All,Down;CL9330.Contig2_All,Down;CL12128.Contig1_All,Down;CL16177.Contig1_…
cellular_component	organelle	5833	503	5330	CL8514.Contig5_All,Up;Unigene4428_All,Up;Unigene12234_All,Up;CL13587.Contig1_All,Up;Unigene20073_All,Up;CL335.Contig3_All,Up;CL15570.Contig5_All,Up;Unigene11721_All,Up;CL13587.Contig2_All,Up;CL1007.Contig2_All,Up;CL6263.Contig6_All,Up;Unigene11658_All,Up;CL5812.Contig5_All,Up;CL1007.Contig3_All,Up;CL20507.Contig1_All,Up;CL11498.Contig4_All,Up;CL8514.Contig2_All,Up;Unigene12415_All,Up;CL3715.Conti…
All,Down;CL18235.Contig1_All,Down;Unigene43800_All,Down;CL5905.Contig4_All,Down;CL11733.Contig2_All,Down;CL6546.Contig9_All,Down;Unigene46971_All,Down;Unigene41163_All,Down;CL14971.Contig1_All,Down;Unigene40280_All,Down;Unigene40499_All,Down;Unigene45633_All,Down;Unigene44986_All,Down;CL18150.Contig1_All,Down;CL16691.Contig1_All,Down;CL8614.Contig4_All,Down;CL14060.Contig1_All,Down;Unigene57049_A…
Down;CL19383.Contig3_All,Down;CL5420.Contig7_All,Down;CL7048.Contig1_All,Down;CL3165.Contig6_All,Down;CL18017.Contig2_All,Down;CL8290.Contig4_All,Down;CL5778.Contig1_All,Down;CL5420.Contig6_All,Down;CL641.Contig6_All,Down;Unigene22382_All,Down;CL6434.Contig4_All,Down;CL16347.Contig2_All,Down;CL9977.Contig1_All,Down;CL4856.Contig5_All,Down;CL17828.Contig4_All,Down;CL4540.Contig6_All,Down;Unigene26…
g3_All,Down;CL19769.Contig1_All,Down;CL6792.Contig1_All,Down;CL20163.Contig1_All,Down;Unigene22237_All,Down;CL11324.Contig1_All,Down;CL175.Contig12_All,Down;CL14161.Contig2_All,Down;CL10075.Contig2_All,Down;CL1803.Contig1_All,Down;CL175.Contig11_All,Down;CL3095.Contig3_All,Down;CL15317.Contig1_All,Down;CL175.Contig10_All,Down;CL20567.Contig1_All,Down;CL4336.Contig4_All,Down;CL20356.Contig2_All,Do…
g4_All,Down;CL15999.Contig6_All,Down;CL16658.Contig3_All,Down;CL11726.Contig3_All,Down;Unigene44182_All,Down;CL14833.Contig2_All,Down;Unigene22759_All,Down;CL12601.Contig1_All,Down;CL12131.Contig2_All,Down;CL15620.Contig1_All,Down;Unigene1443_All,Down;CL17505.Contig1_All,Down;CL13834.Contig1_All,Down;CL11726.Contig2_All,Down;CL12919.Contig1_All,Down;Unigene29263_All,Down;CL13144.Contig3_All,Down;…
cellular_component	organelle part	1831	100	1731	CL8514.Contig5_All,Up;Unigene4428_All,Up;Unigene12234_All,Up;CL13587.Contig1_All,Up;Unigene20073_All,Up;CL335.Contig3_All,Up;CL15570.Contig5_All,Up;Unigene11721_All,Up;CL13587.Contig2_All,Up;CL1007.Contig2_All,Up;CL6263.Contig6_All,Up;Unigene11658_All,Up;CL5812.Contig5_All,Up;CL1007.Contig3_All,Up;CL20507.Contig1_All,Up;CL11498.Contig4_All,Up;CL8514.Contig2_All,Up;Unigene12415_All,Up;CL3715.Conti…
;Unigene57726_All,Up;CL242.Contig7_All,Up;CL1698.Contig10_All,Up;CL10806.Contig2_All,Up;CL1126.Contig7_All,Down;CL16854.Contig1_All,Down;CL16854.Contig3_All,Down;CL1223.Contig3_All,Down;CL14658.Contig1_All,Down;CL14658.Contig3_All,Down;CL14447.Contig2_All,Down;CL14268.Contig2_All,Down;Unigene36057_All,Down;CL16854.Contig2_All,Down;CL6598.Contig1_All,Down;CL179.Contig1_All,Down;CL12486.Contig1_All…
cellular_component	supramolecular fiber	100	1	99	CL1923.Contig1_All,Down;Unigene39494_All,Down;Unigene29752_All,Down;Unigene13030_All,Up;CL11697.Contig1_All,Down;CL10517.Contig1_All,Down;CL19854.Contig1_All,Down;Unigene30084_All,Down;CL11697.Contig2_All,Down;CL10517.Contig3_All,Down;CL2417.Contig4_All,Down;Unigene30083_All,Down;CL11697.Contig3_All,Down;CL14262.Contig2_All,Down;CL18315.Contig1_All,Down;CL10517.Contig2_All,Down;CL2417.Contig9_All…
cellular_component	symplast	206	6	200	CL14876.Contig1_All,Up;CL14876.Contig3_All,Up;Unigene15888_All,Up;CL17716.Contig3_All,Up;CL17716.Contig1_All,Up;CL118.Contig4_All,Up;Unigene2064_All,Down;Unigene44091_All,Down;CL16269.Contig1_All,Down;Unigene37770_All,Down;CL118.Contig11_All,Down;CL5057.Contig1_All,Down;CL13662.Contig1_All,Down;Unigene45113_All,Down;Unigene45004_All,Down;Unigene44954_All,Down;Unigene31509_All,Down;CL7425.Contig3_…
cellular_component	virion	24	0	24	CL14141.Contig4_All,Down;CL3916.Contig1_All,Down;CL14141.Contig3_All,Down;CL14141.Contig2_All,Down;CL14141.Contig1_All,Down;CL10491.Contig1_All,Down;CL7216.Contig1_All,Down;CL7216.Contig3_All,Down;CL11959.Contig1_All,Down;CL7216.Contig4_All,Down;CL7216.Contig2_All,Down;CL11959.Contig2_All,Down;CL11959.Contig3_All,Down;CL4906.Contig1_All,Down;CL11593.Contig2_All,Down;CL15377.Contig1_All,Down;CL188…
cellular_component	virion part	24	0	24	CL14141.Contig4_All,Down;CL3916.Contig1_All,Down;CL14141.Contig3_All,Down;CL14141.Contig2_All,Down;CL14141.Contig1_All,Down;CL10491.Contig1_All,Down;CL7216.Contig1_All,Down;CL7216.Contig3_All,Down;CL11959.Contig1_All,Down;CL7216.Contig4_All,Down;CL7216.Contig2_All,Down;CL11959.Contig2_All,Down;CL11959.Contig3_All,Down;CL4906.Contig1_All,Down;CL11593.Contig2_All,Down;CL15377.Contig1_All,Down;CL188…
molecular_function	antioxidant activity	154	14	140	CL19765.Contig1_All,Down;CL19765.Contig2_All,Down;Unigene22979_All,Down;CL16854.Contig1_All,Down;CL16854.Contig3_All,Down;CL12128.Contig1_All,Down;CL16854.Contig2_All,Down;CL12128.Contig3_All,Down;CL16831.Contig1_All,Down;CL12128.Contig2_All,Down;CL16831.Contig2_All,Down;Unigene25627_All,Down;Unigene25625_All,Down;CL6831.Contig1_All,Down;CL6831.Contig2_All,Down;CL15010.Contig4_All,Down;CL16186.Co…
molecular_function	binding	4650	475	4175	CL2676.Contig2_All,Down;CL2676.Contig1_All,Down;CL3318.Contig2_All,Up;CL3318.Contig3_All,Up;CL16275.Contig2_All,Up;CL2050.Contig1_All,Up;CL1441.Contig2_All,Down;Unigene15046_All,Down;CL10735.Contig2_All,Down;CL1441.Contig3_All,Down;Unigene23007_All,Down;CL7423.Contig3_All,Down;CL18188.Contig2_All,Down;Unigene39274_All,Down;Unigene1854_All,Down;CL14530.Contig1_All,Down;CL14530.Contig2_All,Down;CL7…
10237.Contig1_All,Down;CL3244.Contig7_All,Down;CL8161.Contig5_All,Down;CL8161.Contig4_All,Down;CL8161.Contig1_All,Down;CL13422.Contig3_All,Down;CL1806.Contig2_All,Down;CL8161.Contig3_All,Down;CL16042.Contig3_All,Down;Unigene26259_All,Down;CL7071.Contig1_All,Down;CL5994.Contig2_All,Down;CL73.Contig1_All,Down;CL1806.Contig7_All,Down;Unigene28573_All,Down;CL15092.Contig3_All,Down;CL15092.Contig2_All…
776.Contig2_All,Down;CL6019.Contig1_All,Down;CL9998.Contig4_All,Down;Unigene36025_All,Down;CL4342.Contig6_All,Down;CL12549.Contig2_All,Down;CL7806.Contig1_All,Down;CL19347.Contig2_All,Down;CL15049.Contig4_All,Down;Unigene26129_All,Down;Unigene33133_All,Down;Unigene36201_All,Down;CL14605.Contig1_All,Down;Unigene18745_All,Down;Unigene14587_All,Down;CL11212.Contig2_All,Down;CL648.Contig5_All,Down;CL…
3_All,Down;CL16867.Contig1_All,Down;CL11965.Contig2_All,Down;CL1654.Contig3_All,Down;CL14768.Contig2_All,Down;CL1654.Contig4_All,Down;CL14768.Contig1_All,Down;CL2777.Contig1_All,Down;CL5777.Contig1_All,Down;Unigene25076_All,Down;CL10570.Contig4_All,Down;CL14720.Contig4_All,Down;CL18069.Contig2_All,Down;Unigene35582_All,Down;CL10817.Contig3_All,Down;Unigene22460_All,Down;Unigene18220_All,Down;CL19…
molecular_function	catalytic activity	5529	581	4948	CL9387.Contig3_All,Down;CL5532.Contig3_All,Down;CL5532.Contig1_All,Down;CL4048.Contig4_All,Down;CL4048.Contig2_All,Down;CL4048.Contig3_All,Down;CL5532.Contig5_All,Down;CL7573.Contig2_All,Down;Unigene21878_All,Down;CL7846.Contig2_All,Down;CL7846.Contig1_All,Down;Unigene45160_All,Down;Unigene21880_All,Down;CL7573.Contig1_All,Down;Unigene49884_All,Down;CL8446.Contig1_All,Down;CL8446.Contig2_All,Down…
ll,Down;CL1269.Contig2_All,Down;CL1269.Contig5_All,Down;CL1269.Contig4_All,Down;CL1269.Contig1_All,Down;Unigene39039_All,Down;Unigene29740_All,Down;Unigene29741_All,Down;CL2479.Contig3_All,Up;CL2479.Contig2_All,Up;CL2479.Contig4_All,Up;Unigene44698_All,Down;CL8411.Contig3_All,Down;Unigene23718_All,Down;CL8411.Contig4_All,Down;Unigene20660_All,Down;CL779.Contig1_All,Down;Unigene26483_All,Down;Unig…
1081.Contig8_All,Up;CL2757.Contig2_All,Up;CL11739.Contig2_All,Up;CL1838.Contig3_All,Up;CL11081.Contig4_All,Up;CL10806.Contig3_All,Up;CL9847.Contig3_All,Up;CL1838.Contig9_All,Up;Unigene4646_All,Up;CL20090.Contig4_All,Up;CL13587.Contig1_All,Up;Unigene518_All,Up;CL1485.Contig10_All,Up;Unigene6773_All,Up;CL20090.Contig3_All,Up;Unigene21789_All,Up;CL1838.Contig7_All,Up;CL1276.Contig11_All,Up;CL11081.C…
n;CL4164.Contig2_All,Down;CL3029.Contig1_All,Down;CL12339.Contig1_All,Down;CL4164.Contig6_All,Down;Unigene28598_All,Down;CL5108.Contig2_All,Down;CL1385.Contig2_All,Down;CL3040.Contig2_All,Down;CL14523.Contig1_All,Down;CL2579.Contig1_All,Down;CL175.Contig8_All,Down;CL8406.Contig1_All,Down;Unigene3346_All,Down;CL5407.Contig2_All,Down;Unigene18553_All,Down;CL5320.Contig1_All,Down;CL9688.Contig9_All,…
molecular_function	electron carrier activity	80	7	73	CL19277.Contig1_All,Down;Unigene8415_All,Up;CL2647.Contig2_All,Down;CL12986.Contig1_All,Down;CL16476.Contig1_All,Down;CL16476.Contig2_All,Down;CL12986.Contig2_All,Down;CL14566.Contig2_All,Down;CL12986.Contig3_All,Down;Unigene42722_All,Down;CL476.Contig1_All,Up;CL16601.Contig2_All,Up;CL3570.Contig2_All,Up;CL20118.Contig5_All,Up;CL476.Contig4_All,Up;CL476.Contig2_All,Up;CL14722.Contig2_All,Down;Uni…
molecular_function	metallochaperone activity	1	1	0	CL6179.Contig7_All,Up
molecular_function	molecular function regulator	153	3	150	Unigene46732_All,Down;Unigene46482_All,Down;CL401.Contig1_All,Down;CL9775.Contig3_All,Down;CL9775.Contig2_All,Down;CL9775.Contig1_All,Down;CL18083.Contig2_All,Down;CL18083.Contig3_All,Down;CL401.Contig2_All,Down;Unigene25859_All,Down;CL14237.Contig1_All,Down;CL14237.Contig3_All,Down;CL9734.Contig2_All,Down;CL4432.Contig1_All,Up;CL7219.Contig2_All,Down;CL7219.Contig1_All,Down;CL3636.Contig1_All,Do…
molecular_function	molecular transducer activity	75	24	51	CL1453.Contig7_All,Down;Unigene30926_All,Down;Unigene20379_All,Down;Unigene41104_All,Down;Unigene44953_All,Down;CL1453.Contig4_All,Down;Unigene23265_All,Down;CL1453.Contig3_All,Down;Unigene1041_All,Down;Unigene42075_All,Down;Unigene42074_All,Down;CL1453.Contig5_All,Down;Unigene19253_All,Down;CL1453.Contig2_All,Down;CL1453.Contig6_All,Down;Unigene42073_All,Down;CL6861.Contig4_All,Down;CL6861.Conti…
molecular_function	nucleic acid binding transcription factor activity	149	30	119	CL1111.Contig7_All,Up;Unigene35075_All,Up;CL4181.Contig2_All,Up;CL1111.Contig6_All,Up;CL21.Contig19_All,Up;CL4798.Contig1_All,Up;CL13821.Contig2_All,Up;CL3113.Contig8_All,Up;CL5953.Contig4_All,Up;CL13505.Contig2_All,Up;CL3113.Contig12_All,Up;CL11074.Contig5_All,Up;CL11074.Contig3_All,Up;CL19747.Contig4_All,Up;Unigene19686_All,Up;Unigene25438_All,Up;CL3113.Contig4_All,Up;Unigene11411_All,Up;CL452.…
molecular_function	nutrient reservoir activity	50	1	49	CL1319.Contig4_All,Up;Unigene44091_All,Down;CL16269.Contig1_All,Down;Unigene37770_All,Down;CL5057.Contig1_All,Down;Unigene45113_All,Down;Unigene44954_All,Down;CL6400.Contig2_All,Down;Unigene31509_All,Down;CL7425.Contig3_All,Down;Unigene35444_All,Down;CL2705.Contig7_All,Down;CL2895.Contig1_All,Down;CL2895.Contig2_All,Down;Unigene42039_All,Down;Unigene42037_All,Down;CL2705.Contig5_All,Down;CL17100.…
molecular_function	protein tag	1	1	0	CL17967.Contig2_All,Up
molecular_function	signal transducer activity	107	31	76	CL3783.Contig4_All,Up;Unigene25786_All,Up;CL3783.Contig7_All,Up;CL7347.Contig4_All,Down;CL18954.Contig2_All,Down;Unigene359_All,Down;Unigene357_All,Down;Unigene26651_All,Down;Unigene15888_All,Up;CL13226.Contig1_All,Up;CL13226.Contig3_All,Up;CL13226.Contig2_All,Up;CL13226.Contig4_All,Up;CL4743.Contig3_All,Down;Unigene23155_All,Down;CL13083.Contig6_All,Down;Unigene32395_All,Down;CL3143.Contig5_All,…
molecular_function	structural molecule activity	632	13	619	CL4070.Contig5_All,Up;CL14876.Contig1_All,Up;Unigene56045_All,Up;CL14876.Contig3_All,Up;Unigene29669_All,Up;Unigene6794_All,Up;Unigene5530_All,Up;CL4070.Contig2_All,Up;Unigene2764_All,Up;Unigene24807_All,Up;CL19833.Contig2_All,Down;Unigene46392_All,Down;Unigene46273_All,Down;Unigene47385_All,Down;Unigene44160_All,Down;Unigene45933_All,Down;Unigene45050_All,Down;Unigene45673_All,Down;Unigene46092_…
molecular_function	transcription factor activity, protein binding	47	11	36	CL11526.Contig2_All,Down;CL202.Contig2_All,Down;CL824.Contig2_All,Up;CL824.Contig1_All,Up;CL824.Contig7_All,Up;Unigene23057_All,Down;CL16095.Contig2_All,Down;CL16095.Contig1_All,Down;CL16095.Contig3_All,Down;Unigene12211_All,Down;CL587.Contig1_All,Down;CL3113.Contig8_All,Up;CL13505.Contig2_All,Up;CL3113.Contig12_All,Up;Unigene19686_All,Up;CL5934.Contig2_All,Down;CL5934.Contig3_All,Down;CL8158.Con…
molecular_function	transporter activity	615	128	487	CL20157.Contig2_All,Up;Unigene19504_All,Down;CL18375.Contig2_All,Down;Unigene29683_All,Down;Unigene36270_All,Down;CL4291.Contig4_All,Up;CL4291.Contig2_All,Up;CL4291.Contig11_All,Up;CL4291.Contig3_All,Up;CL7571.Contig3_All,Down;CL11274.Contig1_All,Down;CL11274.Contig2_All,Down;CL12492.Contig1_All,Down;CL5920.Contig1_All,Up;CL3469.Contig2_All,Up;CL5920.Contig7_All,Up;CL3469.Contig4_All,Up;CL11403.C…

## Sheet: A2 vs B2 GO_Plot
Ontology	Class	Numbers_of_A2-vs-B2	Up-Regulation(A2-vs-B2)	Down-Regulation(A2-vs-B2)	Genes_of_A2-vs-B2
biological_process	biological adhesion	9	9	0	CL14523.Contig3_All,Up;CL14523.Contig2_All,Up;CL14417.Contig1_All,Up;Unigene26541_All,Up;CL12467.Contig4_All,Up;CL12539.Contig3_All,Up;Unigene22983_All,Up;CL12467.Contig3_All,Up;CL17316.Contig3_All,Up
biological_process	biological regulation	349	274	75	CL16773.Contig3_All,Up;CL16773.Contig1_All,Up;CL16773.Contig2_All,Up;CL9363.Contig2_All,Up;CL9363.Contig1_All,Up;Unigene36410_All,Up;CL13455.Contig1_All,Up;CL13455.Contig2_All,Up;Unigene18553_All,Up;CL3143.Contig5_All,Up;CL2786.Contig1_All,Up;CL15984.Contig1_All,Up;CL14523.Contig3_All,Up;CL15984.Contig3_All,Up;CL3143.Contig4_All,Up;CL3000.Contig1_All,Up;CL7683.Contig10_All,Up;CL15984.Contig2_All,…
biological_process	cell killing	2	0	2	CL7902.Contig1_All,Down;Unigene42184_All,Down
biological_process	cellular component organization or biogenesis	251	226	25	CL16773.Contig3_All,Up;CL16773.Contig1_All,Up;CL16773.Contig2_All,Up;CL7296.Contig1_All,Up;Unigene44303_All,Up;CL4276.Contig2_All,Up;CL13986.Contig3_All,Up;CL14837.Contig2_All,Up;CL3254.Contig5_All,Down;CL174.Contig6_All,Down;CL174.Contig2_All,Down;CL174.Contig1_All,Down;Unigene34992_All,Down;Unigene42214_All,Down;CL11407.Contig12_All,Up;Unigene15441_All,Down;CL11962.Contig2_All,Up;CL18827.Contig…
biological_process	cellular process	1277	1082	195	CL13927.Contig1_All,Up;CL13927.Contig2_All,Down;CL16773.Contig3_All,Up;CL16773.Contig1_All,Up;CL16773.Contig2_All,Up;CL7296.Contig1_All,Up;Unigene44303_All,Up;CL4276.Contig2_All,Up;CL13986.Contig3_All,Up;CL14837.Contig2_All,Up;CL3254.Contig5_All,Down;CL174.Contig6_All,Down;CL174.Contig2_All,Down;CL174.Contig1_All,Down;CL10078.Contig1_All,Up;Unigene26541_All,Up;CL617.Contig3_All,Up;CL12539.Contig3…
biological_process	detoxification	3	1	2	CL16854.Contig3_All,Up;CL13024.Contig4_All,Down;CL13024.Contig3_All,Down
biological_process	developmental process	148	128	20	CL19330.Contig7_All,Up;CL19330.Contig1_All,Up;CL13937.Contig6_All,Up;CL17316.Contig3_All,Up;CL16308.Contig4_All,Up;Unigene42755_All,Up;Unigene36038_All,Down;CL6546.Contig5_All,Up;CL8933.Contig1_All,Up;Unigene40853_All,Up;CL1140.Contig4_All,Up;Unigene29996_All,Up;CL8933.Contig3_All,Up;CL8933.Contig4_All,Up;CL8933.Contig2_All,Up;Unigene21113_All,Up;Unigene16562_All,Up;Unigene23031_All,Up;CL1140.Con…
biological_process	growth	30	30	0	Unigene28458_All,Up;CL4892.Contig2_All,Up;CL12539.Contig3_All,Up;CL17809.Contig1_All,Up;CL17171.Contig1_All,Up;CL14417.Contig1_All,Up;CL14103.Contig3_All,Up;Unigene22983_All,Up;CL11355.Contig2_All,Up;CL2417.Contig17_All,Up;CL6570.Contig6_All,Up;CL13633.Contig2_All,Up;CL2417.Contig11_All,Up;CL2417.Contig16_All,Up;CL14523.Contig3_All,Up;CL14523.Contig2_All,Up;CL12136.Contig1_All,Up;Unigene9720_All,…
biological_process	immune system process	21	15	6	CL3161.Contig2_All,Up;CL3161.Contig1_All,Up;CL8895.Contig3_All,Up;CL14417.Contig1_All,Up;CL17394.Contig3_All,Up;CL2514.Contig2_All,Up;CL4042.Contig2_All,Up;CL10963.Contig2_All,Up;Unigene22631_All,Up;CL8987.Contig3_All,Up;CL8987.Contig2_All,Up;CL13986.Contig3_All,Up;Unigene44303_All,Up;CL4276.Contig2_All,Up;CL14837.Contig2_All,Up;CL3254.Contig5_All,Down;CL174.Contig6_All,Down;CL174.Contig2_All,Dow…
biological_process	localization	297	245	52	Unigene44303_All,Up;CL4276.Contig2_All,Up;CL13986.Contig3_All,Up;CL14837.Contig2_All,Up;CL3254.Contig5_All,Down;CL174.Contig6_All,Down;CL174.Contig2_All,Down;CL174.Contig1_All,Down;CL16308.Contig4_All,Up;Unigene42214_All,Down;Unigene11317_All,Up;Unigene4685_All,Up;Unigene26235_All,Up;CL11983.Contig3_All,Up;CL16334.Contig2_All,Up;Unigene520_All,Up;Unigene11898_All,Down;Unigene13213_All,Down;CL1984…
biological_process	metabolic process	1690	1443	247	CL13927.Contig1_All,Up;CL13927.Contig2_All,Down;CL7296.Contig1_All,Up;CL10078.Contig1_All,Up;CL14405.Contig1_All,Up;CL2228.Contig14_All,Up;Unigene37189_All,Up;Unigene1269_All,Up;CL692.Contig2_All,Up;Unigene45074_All,Up;Unigene17029_All,Up;CL14405.Contig3_All,Up;CL2484.Contig19_All,Up;CL17311.Contig2_All,Up;CL6103.Contig5_All,Up;CL11208.Contig1_All,Up;Unigene27444_All,Up;CL6547.Contig3_All,Up;CL61…
ll,Up;CL1144.Contig2_All,Up;CL12624.Contig3_All,Up;CL1144.Contig1_All,Up;Unigene14687_All,Up;CL12624.Contig4_All,Up;CL12624.Contig2_All,Up;CL3256.Contig1_All,Up;CL3256.Contig2_All,Up;CL12645.Contig2_All,Up;CL15057.Contig1_All,Up;CL6319.Contig7_All,Down;CL19500.Contig1_All,Up;Unigene16509_All,Up;Unigene27937_All,Up;CL2401.Contig8_All,Up;CL919.Contig4_All,Up;CL2401.Contig2_All,Up;CL2401.Contig1_All…
biological_process	multi-organism process	63	49	14	Unigene42755_All,Up;CL3161.Contig2_All,Up;CL3161.Contig1_All,Up;Unigene12741_All,Up;Unigene9567_All,Up;CL174.Contig6_All,Down;CL174.Contig2_All,Down;CL174.Contig1_All,Down;CL14837.Contig2_All,Up;CL3064.Contig1_All,Up;CL13818.Contig1_All,Up;CL3064.Contig9_All,Up;CL3064.Contig7_All,Up;CL3064.Contig6_All,Up;CL3064.Contig4_All,Up;CL3064.Contig8_All,Up;CL3064.Contig2_All,Up;CL13818.Contig3_All,Up;CL13…
biological_process	multicellular organismal process	138	120	18	CL19330.Contig7_All,Up;CL19330.Contig1_All,Up;CL13937.Contig6_All,Up;CL17316.Contig3_All,Up;CL16308.Contig4_All,Up;Unigene42755_All,Up;CL6546.Contig5_All,Up;CL8933.Contig1_All,Up;Unigene40853_All,Up;CL1140.Contig4_All,Up;Unigene29996_All,Up;CL8933.Contig3_All,Up;CL8933.Contig4_All,Up;CL8933.Contig2_All,Up;Unigene21113_All,Up;Unigene16562_All,Up;Unigene23031_All,Up;CL1140.Contig2_All,Up;Unigene247…
biological_process	negative regulation of biological process	88	70	18	CL9363.Contig2_All,Up;CL9363.Contig1_All,Up;CL13980.Contig2_All,Up;CL987.Contig3_All,Up;CL14626.Contig2_All,Up;CL14626.Contig4_All,Up;CL1059.Contig4_All,Up;CL13980.Contig3_All,Up;CL9105.Contig4_All,Up;CL9105.Contig1_All,Up;CL987.Contig4_All,Up;CL4503.Contig2_All,Up;CL4503.Contig3_All,Up;CL1059.Contig1_All,Up;CL1059.Contig2_All,Up;CL987.Contig1_All,Up;CL9105.Contig2_All,Up;CL8831.Contig4_All,Up;CL…
biological_process	positive regulation of biological process	49	43	6	CL16773.Contig3_All,Up;CL16773.Contig1_All,Up;CL16773.Contig2_All,Up;CL3161.Contig2_All,Up;CL3161.Contig1_All,Up;CL4669.Contig2_All,Up;CL10806.Contig2_All,Down;CL14417.Contig1_All,Up;Unigene32783_All,Up;CL17316.Contig3_All,Up;Unigene520_All,Up;CL18158.Contig1_All,Up;CL18158.Contig3_All,Up;Unigene35978_All,Up;CL385.Contig2_All,Up;CL17394.Contig3_All,Up;CL14228.Contig3_All,Up;CL16124.Contig2_All,Up…
biological_process	regulation of biological process	304	238	66	CL16773.Contig3_All,Up;CL16773.Contig1_All,Up;CL16773.Contig2_All,Up;CL9363.Contig2_All,Up;CL9363.Contig1_All,Up;Unigene36410_All,Up;CL13455.Contig1_All,Up;CL13455.Contig2_All,Up;Unigene18553_All,Up;CL3143.Contig5_All,Up;CL2786.Contig1_All,Up;CL15984.Contig1_All,Up;CL14523.Contig3_All,Up;CL15984.Contig3_All,Up;CL3143.Contig4_All,Up;CL3000.Contig1_All,Up;CL7683.Contig10_All,Up;CL15984.Contig2_All,…
biological_process	reproduction	72	64	8	Unigene42755_All,Up;CL6570.Contig6_All,Up;CL17316.Contig3_All,Up;CL18212.Contig1_All,Up;Unigene26541_All,Up;CL12539.Contig3_All,Up;Unigene3935_All,Down;Unigene29051_All,Up;CL3934.Contig3_All,Up;CL8674.Contig1_All,Up;CL12900.Contig1_All,Up;CL13494.Contig3_All,Up;CL12900.Contig2_All,Up;CL18504.Contig2_All,Up;Unigene37463_All,Down;Unigene26129_All,Up;Unigene35962_All,Up;CL16308.Contig4_All,Up;CL6578…
biological_process	reproductive process	72	64	8	Unigene42755_All,Up;CL6570.Contig6_All,Up;CL17316.Contig3_All,Up;CL18212.Contig1_All,Up;Unigene26541_All,Up;CL12539.Contig3_All,Up;Unigene3935_All,Down;Unigene29051_All,Up;CL3934.Contig3_All,Up;CL8674.Contig1_All,Up;CL12900.Contig1_All,Up;CL13494.Contig3_All,Up;CL12900.Contig2_All,Up;CL18504.Contig2_All,Up;Unigene37463_All,Down;Unigene26129_All,Up;Unigene35962_All,Up;CL16308.Contig4_All,Up;CL6578…
biological_process	response to stimulus	326	256	70	Unigene36200_All,Up;Unigene36201_All,Up;Unigene15441_All,Down;Unigene35191_All,Up;Unigene35187_All,Up;Unigene35192_All,Up;Unigene26541_All,Up;Unigene35193_All,Up;CL20120.Contig1_All,Up;CL9761.Contig3_All,Up;CL3161.Contig2_All,Up;CL3161.Contig1_All,Up;Unigene42214_All,Down;CL9267.Contig3_All,Up;CL8987.Contig3_All,Up;CL8987.Contig2_All,Up;Unigene36410_All,Up;CL13455.Contig1_All,Up;CL13455.Contig2_A…
biological_process	rhythmic process	2	2	0	CL5030.Contig1_All,Up;CL12321.Contig1_All,Up
biological_process	signaling	96	84	12	Unigene36410_All,Up;CL13455.Contig1_All,Up;CL13455.Contig2_All,Up;Unigene18553_All,Up;CL3143.Contig5_All,Up;CL2786.Contig1_All,Up;CL15984.Contig1_All,Up;CL14523.Contig3_All,Up;CL15984.Contig3_All,Up;CL3143.Contig4_All,Up;CL3000.Contig1_All,Up;CL7683.Contig10_All,Up;CL15984.Contig2_All,Up;CL7683.Contig6_All,Up;CL3708.Contig3_All,Up;CL3143.Contig9_All,Up;CL11840.Contig1_All,Up;CL3143.Contig7_All,Up…
biological_process	single-organism process	1169	1005	164	CL16773.Contig3_All,Up;CL16773.Contig1_All,Up;CL16773.Contig2_All,Up;Unigene44303_All,Up;CL4276.Contig2_All,Up;CL13986.Contig3_All,Up;CL14837.Contig2_All,Up;CL3254.Contig5_All,Down;CL174.Contig6_All,Down;CL174.Contig2_All,Down;CL174.Contig1_All,Down;CL16308.Contig4_All,Up;CL10078.Contig1_All,Up;Unigene26541_All,Up;CL617.Contig3_All,Up;CL12539.Contig3_All,Up;CL19330.Contig7_All,Up;CL19330.Contig1_…
cellular_component	cell	1464	1202	262	CL11959.Contig2_All,Up;CL7216.Contig4_All,Up;CL7216.Contig3_All,Up;CL7216.Contig1_All,Up;CL7216.Contig2_All,Up;CL11540.Contig6_All,Up;CL10621.Contig5_All,Up;Unigene1047_All,Up;CL3024.Contig3_All,Up;CL8534.Contig2_All,Up;CL8534.Contig1_All,Up;Unigene11317_All,Up;CL16050.Contig2_All,Up;CL15781.Contig1_All,Up;CL3024.Contig1_All,Up;CL8674.Contig1_All,Up;Unigene12640_All,Up;CL14228.Contig3_All,Up;Unig…
cellular_component	cell junction	44	38	6	CL7425.Contig2_All,Up;Unigene44669_All,Up;Unigene44091_All,Up;CL7425.Contig1_All,Up;CL118.Contig11_All,Up;Unigene44124_All,Up;Unigene42037_All,Up;Unigene42039_All,Up;CL16269.Contig1_All,Up;Unigene37907_All,Up;Unigene2064_All,Up;CL196.Contig10_All,Up;CL15671.Contig1_All,Up;Unigene29956_All,Up;CL13177.Contig1_All,Up;CL17809.Contig1_All,Up;CL3143.Contig5_All,Up;CL15453.Contig1_All,Up;Unigene42038_Al…
cellular_component	cell part	1459	1198	261	CL11959.Contig2_All,Up;CL7216.Contig4_All,Up;CL7216.Contig3_All,Up;CL7216.Contig1_All,Up;CL7216.Contig2_All,Up;CL11540.Contig6_All,Up;CL10621.Contig5_All,Up;Unigene1047_All,Up;CL3024.Contig3_All,Up;CL8534.Contig2_All,Up;CL8534.Contig1_All,Up;Unigene11317_All,Up;CL16050.Contig2_All,Up;CL15781.Contig1_All,Up;CL3024.Contig1_All,Up;CL8674.Contig1_All,Up;Unigene12640_All,Up;CL14228.Contig3_All,Up;Unig…
cellular_component	extracellular region	146	129	17	CL5537.Contig1_All,Up;CL4503.Contig2_All,Up;CL4503.Contig3_All,Up;CL5537.Contig2_All,Up;CL18986.Contig1_All,Up;CL18986.Contig4_All,Up;CL4571.Contig4_All,Up;CL18986.Contig3_All,Up;CL1094.Contig4_All,Down;Unigene44809_All,Up;Unigene16509_All,Up;CL14544.Contig1_All,Up;Unigene17793_All,Up;CL2705.Contig6_All,Up;Unigene30484_All,Up;CL5498.Contig5_All,Up;CL11355.Contig2_All,Up;Unigene35445_All,Up;Unigen…
cellular_component	extracellular region part	9	8	1	CL5537.Contig1_All,Up;CL4503.Contig2_All,Up;CL4503.Contig3_All,Up;CL5537.Contig2_All,Up;CL18986.Contig1_All,Up;CL18986.Contig4_All,Up;CL4571.Contig4_All,Up;CL18986.Contig3_All,Up;CL1094.Contig4_All,Down
cellular_component	macromolecular complex	104	85	19	CL11959.Contig2_All,Up;CL7216.Contig4_All,Up;CL7216.Contig3_All,Up;CL7216.Contig1_All,Up;CL7216.Contig2_All,Up;CL8534.Contig2_All,Up;CL8534.Contig1_All,Up;Unigene34992_All,Down;CL617.Contig3_All,Up;Unigene51574_All,Up;CL12438.Contig5_All,Up;CL2418.Contig1_All,Up;CL3929.Contig1_All,Up;CL6856.Contig2_All,Up;CL6856.Contig5_All,Up;CL6856.Contig1_All,Up;CL2417.Contig13_All,Up;CL3161.Contig2_All,Up;Uni…
cellular_component	membrane	1001	882	119	CL11540.Contig6_All,Up;Unigene51574_All,Up;CL14405.Contig1_All,Up;Unigene27044_All,Up;Unigene1269_All,Up;CL8411.Contig3_All,Up;Unigene23718_All,Up;CL16087.Contig1_All,Up;Unigene20660_All,Up;CL8411.Contig4_All,Up;CL14405.Contig3_All,Up;Unigene44303_All,Up;Unigene27444_All,Up;Unigene40051_All,Up;CL7864.Contig7_All,Up;CL2508.Contig3_All,Up;CL2508.Contig1_All,Up;Unigene28572_All,Up;CL3555.Contig2_All…
cellular_component	membrane part	771	682	89	CL11540.Contig6_All,Up;Unigene51574_All,Up;CL16308.Contig4_All,Up;CL12871.Contig2_All,Up;CL12871.Contig3_All,Up;CL4478.Contig19_All,Up;CL4796.Contig3_All,Up;Unigene25469_All,Up;CL18606.Contig1_All,Up;CL14405.Contig1_All,Up;CL1349.Contig8_All,Up;Unigene1269_All,Up;CL692.Contig2_All,Up;Unigene40725_All,Up;CL8411.Contig3_All,Up;Unigene23718_All,Up;Unigene13915_All,Up;CL16087.Contig1_All,Up;CL5911.Co…
cellular_component	membrane-enclosed lumen	24	21	3	CL617.Contig3_All,Up;CL2418.Contig1_All,Up;CL3929.Contig1_All,Up;CL7296.Contig1_All,Up;CL4892.Contig2_All,Up;Unigene34992_All,Down;CL5887.Contig10_All,Up;Unigene43689_All,Down;Unigene9720_All,Up;Unigene32783_All,Up;Unigene29251_All,Up;CL15506.Contig3_All,Down;CL1390.Contig4_All,Up;Unigene19415_All,Up;CL19076.Contig2_All,Up;CL18351.Contig2_All,Up;CL3298.Contig1_All,Up;Unigene13043_All,Up;CL17994.C…
cellular_component	nucleoid	3	3	0	CL10129.Contig2_All,Up;Unigene35978_All,Up;CL14228.Contig3_All,Up
cellular_component	organelle	1184	950	234	CL10621.Contig5_All,Up;Unigene1047_All,Up;CL3024.Contig3_All,Up;CL8534.Contig2_All,Up;CL8534.Contig1_All,Up;Unigene11317_All,Up;CL16050.Contig2_All,Up;CL15781.Contig1_All,Up;CL3024.Contig1_All,Up;CL8674.Contig1_All,Up;Unigene12640_All,Up;CL14228.Contig3_All,Up;Unigene4685_All,Up;CL4537.Contig1_All,Up;CL15406.Contig1_All,Up;Unigene461_All,Up;CL9363.Contig2_All,Up;CL9363.Contig1_All,Up;CL18594.Cont…
cellular_component	organelle part	192	157	35	CL10621.Contig5_All,Up;Unigene1047_All,Up;CL3024.Contig3_All,Up;CL8534.Contig2_All,Up;CL8534.Contig1_All,Up;Unigene11317_All,Up;CL16050.Contig2_All,Up;CL15781.Contig1_All,Up;CL3024.Contig1_All,Up;CL8674.Contig1_All,Up;Unigene12640_All,Up;CL14228.Contig3_All,Up;Unigene4685_All,Up;CL4537.Contig1_All,Up;CL15406.Contig1_All,Up;Unigene461_All,Up;CL9363.Contig2_All,Up;CL9363.Contig1_All,Up;CL18594.Cont…
cellular_component	supramolecular fiber	29	29	0	CL10517.Contig2_All,Up;CL10229.Contig3_All,Up;CL10229.Contig1_All,Up;CL11697.Contig3_All,Up;Unigene30084_All,Up;Unigene30083_All,Up;CL6254.Contig3_All,Up;CL799.Contig2_All,Up;CL11140.Contig6_All,Up;CL2417.Contig17_All,Up;CL10229.Contig2_All,Up;CL2417.Contig20_All,Up;CL2417.Contig1_All,Up;CL11140.Contig8_All,Up;CL11140.Contig2_All,Up;CL799.Contig4_All,Up;CL14055.Contig5_All,Up;CL2417.Contig23_All,…
cellular_component	symplast	44	38	6	CL7425.Contig2_All,Up;Unigene44669_All,Up;Unigene44091_All,Up;CL7425.Contig1_All,Up;CL118.Contig11_All,Up;Unigene44124_All,Up;Unigene42037_All,Up;Unigene42039_All,Up;CL16269.Contig1_All,Up;Unigene37907_All,Up;Unigene2064_All,Up;CL196.Contig10_All,Up;CL15671.Contig1_All,Up;Unigene29956_All,Up;CL13177.Contig1_All,Up;CL17809.Contig1_All,Up;CL3143.Contig5_All,Up;CL15453.Contig1_All,Up;Unigene42038_Al…
cellular_component	virion	5	5	0	CL11959.Contig2_All,Up;CL7216.Contig4_All,Up;CL7216.Contig3_All,Up;CL7216.Contig1_All,Up;CL7216.Contig2_All,Up
cellular_component	virion part	5	5	0	CL11959.Contig2_All,Up;CL7216.Contig4_All,Up;CL7216.Contig3_All,Up;CL7216.Contig1_All,Up;CL7216.Contig2_All,Up
molecular_function	antioxidant activity	45	44	1	CL19765.Contig1_All,Up;CL19765.Contig2_All,Up;CL16854.Contig3_All,Up;CL7410.Contig2_All,Up;CL6892.Contig1_All,Up;CL6892.Contig2_All,Up;Unigene9183_All,Up;Unigene12634_All,Up;CL6224.Contig4_All,Up;Unigene37041_All,Up;CL7410.Contig1_All,Up;Unigene33859_All,Up;Unigene5637_All,Up;CL14836.Contig1_All,Up;CL17696.Contig1_All,Up;CL2921.Contig15_All,Up;CL19770.Contig1_All,Up;CL7660.Contig5_All,Up;Unigene7…
molecular_function	binding	1053	889	164	CL10963.Contig2_All,Up;CL3161.Contig2_All,Up;CL3161.Contig1_All,Up;CL2626.Contig9_All,Up;CL7763.Contig3_All,Up;CL6554.Contig3_All,Up;CL7506.Contig3_All,Up;CL6554.Contig2_All,Up;CL7763.Contig2_All,Up;Unigene11810_All,Up;CL4537.Contig1_All,Up;CL18324.Contig2_All,Up;CL8994.Contig2_All,Up;Unigene29402_All,Up;CL10171.Contig3_All,Up;Unigene17988_All,Up;Unigene704_All,Up;Unigene25691_All,Up;CL12211.Cont…
molecular_function	catalytic activity	1549	1349	200	CL4048.Contig3_All,Up;CL4048.Contig2_All,Up;CL7573.Contig2_All,Up;CL7573.Contig3_All,Down;Unigene21879_All,Down;CL19765.Contig1_All,Up;CL19765.Contig2_All,Up;CL14533.Contig5_All,Up;CL5537.Contig1_All,Up;CL5537.Contig2_All,Up;CL18986.Contig1_All,Up;CL18986.Contig4_All,Up;CL4571.Contig4_All,Up;CL18986.Contig3_All,Up;CL2909.Contig2_All,Up;CL2909.Contig3_All,Up;CL1094.Contig4_All,Down;CL1746.Contig4_…
l,Up;CL13703.Contig5_All,Up;CL18193.Contig1_All,Up;CL20058.Contig16_All,Up;Unigene1044_All,Up;CL1175.Contig3_All,Up;Unigene549_All,Up;Unigene16081_All,Up;CL7491.Contig2_All,Up;Unigene12630_All,Up;CL13703.Contig6_All,Up;CL17129.Contig7_All,Up;Unigene28249_All,Up;CL17129.Contig4_All,Up;Unigene19143_All,Up;Unigene26320_All,Up;CL7551.Contig10_All,Up;CL6639.Contig2_All,Down;Unigene30206_All,Down;Unige…
molecular_function	electron carrier activity	24	18	6	CL9393.Contig3_All,Up;CL8321.Contig2_All,Up;Unigene26244_All,Up;Unigene16662_All,Up;CL11710.Contig4_All,Up;CL11710.Contig3_All,Up;Unigene13043_All,Up;CL2499.Contig4_All,Up;CL20118.Contig5_All,Up;CL11710.Contig1_All,Up;CL8937.Contig3_All,Up;CL8937.Contig1_All,Up;CL13633.Contig2_All,Up;CL8618.Contig3_All,Up;CL7904.Contig2_All,Up;CL8321.Contig5_All,Up;CL8321.Contig1_All,Up;Unigene6198_All,Up;Unigene…
molecular_function	molecular function regulator	54	41	13	CL401.Contig2_All,Up;CL401.Contig1_All,Up;CL18083.Contig2_All,Up;CL9775.Contig2_All,Up;CL18083.Contig3_All,Up;CL6083.Contig1_All,Up;CL653.Contig3_All,Up;CL19133.Contig2_All,Up;CL653.Contig2_All,Up;CL653.Contig4_All,Up;CL653.Contig9_All,Up;CL10869.Contig2_All,Up;Unigene64049_All,Up;Unigene41519_All,Up;CL1731.Contig7_All,Down;CL1731.Contig8_All,Down;CL1731.Contig6_All,Down;Unigene29202_All,Down;CL1…
molecular_function	molecular transducer activity	18	15	3	CL5584.Contig3_All,Up;CL19505.Contig10_All,Up;CL1453.Contig5_All,Down;Unigene42073_All,Down;CL12321.Contig1_All,Up;Unigene42214_All,Down;Unigene21600_All,Up;CL14523.Contig3_All,Up;CL20120.Contig1_All,Up;CL14523.Contig2_All,Up;CL13648.Contig8_All,Up;CL13455.Contig1_All,Up;CL13455.Contig2_All,Up;Unigene18485_All,Up;CL4537.Contig1_All,Up;CL6793.Contig1_All,Up;CL6793.Contig2_All,Up;CL6793.Contig3_All…
molecular_function	nucleic acid binding transcription factor activity	32	23	9	Unigene27603_All,Up;Unigene10547_All,Up;CL7603.Contig1_All,Up;CL6750.Contig3_All,Up;CL13986.Contig3_All,Up;Unigene15298_All,Up;Unigene35075_All,Up;CL14444.Contig1_All,Up;CL4188.Contig2_All,Up;CL7395.Contig1_All,Up;CL4214.Contig4_All,Up;CL4188.Contig1_All,Up;CL12467.Contig4_All,Up;CL385.Contig2_All,Up;CL17394.Contig3_All,Up;CL13168.Contig3_All,Up;Unigene35482_All,Up;CL4214.Contig11_All,Up;Unigene2…
molecular_function	nutrient reservoir activity	18	18	0	CL7425.Contig2_All,Up;Unigene44669_All,Up;Unigene44091_All,Up;CL7425.Contig1_All,Up;Unigene44124_All,Up;CL2895.Contig1_All,Up;CL2895.Contig2_All,Up;CL2705.Contig6_All,Up;Unigene42037_All,Up;Unigene42039_All,Up;CL16269.Contig1_All,Up;CL1319.Contig4_All,Up;Unigene35445_All,Up;Unigene42038_All,Up;CL931.Contig4_All,Up;CL6400.Contig3_All,Up;CL931.Contig2_All,Up;CL931.Contig3_All,Up
molecular_function	signal transducer activity	24	21	3	CL3143.Contig5_All,Up;CL3143.Contig4_All,Up;CL3143.Contig9_All,Up;CL11840.Contig1_All,Up;CL3143.Contig7_All,Up;CL3143.Contig8_All,Up;CL3143.Contig6_All,Up;CL277.Contig4_All,Up;CL13226.Contig1_All,Down;CL13226.Contig4_All,Down;CL12321.Contig1_All,Up;Unigene42214_All,Down;Unigene21600_All,Up;CL14523.Contig3_All,Up;CL20120.Contig1_All,Up;CL14523.Contig2_All,Up;CL13648.Contig8_All,Up;CL13455.Contig1_…
molecular_function	structural molecule activity	23	19	4	Unigene19360_All,Up;CL7718.Contig2_All,Up;Unigene39127_All,Up;CL1363.Contig12_All,Up;CL7718.Contig1_All,Up;CL16744.Contig4_All,Down;Unigene19154_All,Down;CL16744.Contig2_All,Down;Unigene1013_All,Up;CL4713.Contig4_All,Down;CL11697.Contig3_All,Up;CL6856.Contig2_All,Up;CL6856.Contig5_All,Up;CL6856.Contig1_All,Up;CL2417.Contig17_All,Up;CL2417.Contig20_All,Up;CL2417.Contig1_All,Up;CL2417.Contig23_All,…
molecular_function	transcription factor activity, protein binding	14	11	3	Unigene35711_All,Down;Unigene38061_All,Up;CL19435.Contig2_All,Up;CL824.Contig7_All,Down;CL824.Contig2_All,Down;Unigene19415_All,Up;CL19076.Contig2_All,Up;Unigene520_All,Up;CL6970.Contig3_All,Up;CL6970.Contig4_All,Up;CL2334.Contig4_All,Up;CL2334.Contig3_All,Up;CL2334.Contig1_All,Up;CL2334.Contig2_All,Up
molecular_function	transporter activity	129	101	28	Unigene29761_All,Up;CL8995.Contig2_All,Up;CL20140.Contig5_All,Up;Unigene26912_All,Up;Unigene7839_All,Up;Unigene25409_All,Down;CL1026.Contig1_All,Down;CL1026.Contig5_All,Down;CL1026.Contig3_All,Down;CL16785.Contig4_All,Down;CL1583.Contig1_All,Up;Unigene4160_All,Down;CL12588.Contig2_All,Up;CL20054.Contig5_All,Up;CL3026.Contig17_All,Up;CL20054.Contig1_All,Up;CL20054.Contig3_All,Up;CL13699.Contig2_Al…

## Sheet: A3 vs B3 GO_Plot
Ontology	Class	Numbers_of_A3-vs-B3	Up-Regulation(A3-vs-B3)	Down-Regulation(A3-vs-B3)	Genes_of_A3-vs-B3
biological_process	biological regulation	427	118	309	CL17967.Contig2_All,Up;CL4007.Contig2_All,Up;CL7394.Contig2_All,Up;CL7394.Contig3_All,Up;CL6726.Contig3_All,Up;Unigene16813_All,Down;CL16348.Contig1_All,Down;Unigene41210_All,Down;Unigene36410_All,Down;CL8397.Contig1_All,Down;CL2786.Contig1_All,Down;CL8397.Contig3_All,Down;CL13083.Contig4_All,Down;Unigene19023_All,Down;CL16348.Contig2_All,Down;CL7116.Contig34_All,Down;CL7204.Contig2_All,Down;Unig…
biological_process	cell killing	10	0	10	Unigene42185_All,Down;Unigene18787_All,Down;Unigene43034_All,Down;CL7902.Contig1_All,Down;Unigene42184_All,Down;CL7902.Contig2_All,Down;Unigene42186_All,Down;CL7902.Contig3_All,Down;CL2397.Contig1_All,Down;Unigene22382_All,Down
biological_process	cellular component organization or biogenesis	174	51	123	CL13324.Contig1_All,Down;CL6179.Contig3_All,Up;CL7099.Contig3_All,Down;CL13986.Contig1_All,Down;CL7099.Contig4_All,Down;Unigene33270_All,Down;CL13986.Contig2_All,Down;CL13986.Contig4_All,Down;CL4276.Contig4_All,Down;CL13986.Contig3_All,Down;CL14837.Contig2_All,Down;CL7949.Contig4_All,Down;CL16282.Contig2_All,Down;Unigene42214_All,Down;Unigene15441_All,Up;CL7116.Contig34_All,Down;Unigene36433_All,…
biological_process	cellular process	1654	399	1255	CL13324.Contig1_All,Down;CL13927.Contig1_All,Up;CL6179.Contig3_All,Up;CL7099.Contig3_All,Down;CL13986.Contig1_All,Down;CL7099.Contig4_All,Down;Unigene33270_All,Down;CL13986.Contig2_All,Down;CL13986.Contig4_All,Down;CL4276.Contig4_All,Down;CL13986.Contig3_All,Down;CL14837.Contig2_All,Down;CL7949.Contig4_All,Down;CL16282.Contig2_All,Down;CL17168.Contig4_All,Down;CL15372.Contig6_All,Up;CL13402.Conti…
3_All,Down;Unigene48711_All,Down;Unigene29531_All,Down;CL1237.Contig6_All,Down;CL16331.Contig2_All,Down;CL1237.Contig3_All,Down;CL19.Contig3_All,Up;CL118.Contig26_All,Up;CL19.Contig4_All,Up;CL118.Contig4_All,Up;CL118.Contig1_All,Up;Unigene3663_All,Up;CL118.Contig14_All,Up;CL118.Contig10_All,Up;CL118.Contig12_All,Up;CL118.Contig18_All,Up;Unigene4775_All,Down;Unigene49591_All,Down;CL4233.Contig3_Al…
biological_process	detoxification	1	1	0	CL13024.Contig4_All,Up
biological_process	developmental process	82	31	51	Unigene7208_All,Down;CL15727.Contig2_All,Up;CL16308.Contig5_All,Up;CL2092.Contig1_All,Up;CL14600.Contig2_All,Up;CL1362.Contig5_All,Down;CL1362.Contig8_All,Down;CL1362.Contig3_All,Down;Unigene15441_All,Up;CL13526.Contig10_All,Up;Unigene16778_All,Down;CL12811.Contig4_All,Down;CL12811.Contig2_All,Down;CL11183.Contig3_All,Down;CL20753.Contig1_All,Up;CL12125.Contig2_All,Down;Unigene10134_All,Down;CL15…
biological_process	growth	17	4	13	CL1362.Contig5_All,Down;CL1362.Contig8_All,Down;CL1362.Contig3_All,Down;CL15169.Contig2_All,Up;CL6739.Contig2_All,Down;CL7694.Contig2_All,Down;CL7694.Contig1_All,Down;CL7048.Contig2_All,Down;CL8238.Contig1_All,Down;CL13430.Contig2_All,Up;Unigene16180_All,Down;CL3275.Contig3_All,Up;Unigene57110_All,Down;CL12153.Contig6_All,Down;CL14600.Contig2_All,Up;CL6780.Contig6_All,Down;CL6780.Contig2_All,Down
biological_process	immune system process	27	3	24	Unigene18787_All,Down;Unigene43034_All,Down;CL15417.Contig1_All,Down;CL15727.Contig2_All,Up;CL9650.Contig1_All,Down;Unigene2368_All,Down;CL1843.Contig10_All,Up;CL7373.Contig2_All,Down;Unigene15716_All,Down;CL7373.Contig5_All,Down;Unigene15717_All,Down;CL13986.Contig1_All,Down;CL13986.Contig2_All,Down;CL13986.Contig4_All,Down;CL13986.Contig3_All,Down;CL6179.Contig3_All,Up;CL7099.Contig3_All,Down;C…
biological_process	localization	355	127	228	CL6179.Contig3_All,Up;CL7099.Contig3_All,Down;CL13986.Contig1_All,Down;CL7099.Contig4_All,Down;Unigene33270_All,Down;CL13986.Contig2_All,Down;CL13986.Contig4_All,Down;CL4276.Contig4_All,Down;CL13986.Contig3_All,Down;CL14837.Contig2_All,Down;CL7949.Contig4_All,Down;CL16282.Contig2_All,Down;CL16308.Contig5_All,Up;Unigene42214_All,Down;CL2956.Contig3_All,Up;CL16543.Contig1_All,Up;CL1147.Contig5_All,…
biological_process	metabolic process	1980	411	1569	CL13324.Contig1_All,Down;CL13927.Contig1_All,Up;CL17168.Contig4_All,Down;CL3019.Contig4_All,Up;CL20744.Contig4_All,Up;Unigene11943_All,Up;CL8113.Contig4_All,Up;CL2228.Contig2_All,Up;CL10927.Contig5_All,Up;Unigene35158_All,Up;CL10927.Contig4_All,Up;CL2927.Contig7_All,Up;CL8731.Contig2_All,Up;CL2228.Contig10_All,Up;CL6273.Contig7_All,Up;CL2157.Contig3_All,Up;CL8731.Contig1_All,Up;CL7552.Contig2_All…
.Contig3_All,Down;CL14931.Contig2_All,Down;Unigene18115_All,Down;Unigene10721_All,Down;Unigene18114_All,Down;Unigene25851_All,Down;CL3879.Contig3_All,Down;CL2336.Contig5_All,Down;CL6371.Contig5_All,Down;CL1938.Contig5_All,Down;Unigene1157_All,Down;CL2336.Contig10_All,Down;CL1938.Contig2_All,Down;CL19571.Contig2_All,Down;CL1940.Contig4_All,Down;CL20391.Contig4_All,Down;Unigene25470_All,Down;CL1940…
biological_process	multi-organism process	79	9	70	CL2092.Contig1_All,Up;CL14600.Contig2_All,Up;Unigene42664_All,Down;CL15417.Contig1_All,Down;CL10819.Contig9_All,Up;CL10819.Contig7_All,Up;CL10819.Contig1_All,Up;CL19246.Contig2_All,Down;CL14731.Contig5_All,Down;CL7099.Contig3_All,Down;CL7099.Contig4_All,Down;Unigene33270_All,Down;CL14837.Contig2_All,Down;CL7949.Contig4_All,Down;CL15727.Contig2_All,Up;CL9650.Contig1_All,Down;CL10691.Contig1_All,Do…
biological_process	multicellular organismal process	87	31	56	Unigene7208_All,Down;CL15727.Contig2_All,Up;CL16308.Contig5_All,Up;CL2092.Contig1_All,Up;CL14600.Contig2_All,Up;Unigene42664_All,Down;CL1362.Contig5_All,Down;CL1362.Contig8_All,Down;CL1362.Contig3_All,Down;Unigene15441_All,Up;CL13526.Contig10_All,Up;Unigene16778_All,Down;CL12811.Contig4_All,Down;CL12811.Contig2_All,Down;CL11183.Contig3_All,Down;CL15169.Contig2_All,Up;CL20753.Contig1_All,Up;CL1212…
biological_process	negative regulation of biological process	103	11	92	CL17967.Contig2_All,Up;CL13980.Contig5_All,Down;CL13980.Contig1_All,Down;CL14626.Contig3_All,Down;CL987.Contig1_All,Down;CL987.Contig3_All,Down;CL9105.Contig4_All,Down;CL14626.Contig4_All,Down;CL9105.Contig2_All,Down;CL987.Contig2_All,Down;CL987.Contig4_All,Down;CL14626.Contig2_All,Down;CL13980.Contig3_All,Down;CL14626.Contig1_All,Down;CL9105.Contig3_All,Down;CL9105.Contig1_All,Down;CL1731.Contig…
biological_process	positive regulation of biological process	40	12	28	Unigene63996_All,Up;CL9477.Contig11_All,Up;CL5884.Contig6_All,Up;CL15417.Contig1_All,Down;CL12908.Contig2_All,Down;CL7949.Contig4_All,Down;CL14228.Contig3_All,Up;CL18158.Contig1_All,Down;CL18158.Contig3_All,Down;CL18158.Contig2_All,Down;CL3038.Contig4_All,Down;CL3269.Contig4_All,Down;CL7188.Contig3_All,Up;CL7188.Contig7_All,Up;CL7188.Contig4_All,Up;Unigene42188_All,Down;CL3440.Contig2_All,Down;CL…
biological_process	regulation of biological process	354	94	260	CL17967.Contig2_All,Up;CL4007.Contig2_All,Up;CL7394.Contig2_All,Up;CL7394.Contig3_All,Up;CL6726.Contig3_All,Up;Unigene16813_All,Down;CL16348.Contig1_All,Down;Unigene41210_All,Down;Unigene36410_All,Down;CL8397.Contig1_All,Down;CL2786.Contig1_All,Down;CL8397.Contig3_All,Down;CL13083.Contig4_All,Down;Unigene19023_All,Down;CL16348.Contig2_All,Down;CL7116.Contig34_All,Down;CL7204.Contig2_All,Down;Unig…
biological_process	reproduction	38	15	23	CL2092.Contig1_All,Up;CL14600.Contig2_All,Up;Unigene42664_All,Down;CL3957.Contig3_All,Up;CL17537.Contig2_All,Up;CL3275.Contig3_All,Up;CL18504.Contig1_All,Up;CL18504.Contig2_All,Up;CL6996.Contig3_All,Up;CL6996.Contig4_All,Up;CL16308.Contig5_All,Up;CL13402.Contig3_All,Down;Unigene38692_All,Down;CL3269.Contig4_All,Down;Unigene18574_All,Up;Unigene5787_All,Up;Unigene19903_All,Down;Unigene2368_All,Down…
biological_process	reproductive process	38	15	23	CL2092.Contig1_All,Up;CL14600.Contig2_All,Up;Unigene42664_All,Down;CL3957.Contig3_All,Up;CL17537.Contig2_All,Up;CL3275.Contig3_All,Up;CL18504.Contig1_All,Up;CL18504.Contig2_All,Up;CL6996.Contig3_All,Up;CL6996.Contig4_All,Up;CL16308.Contig5_All,Up;CL13402.Contig3_All,Down;Unigene38692_All,Down;CL3269.Contig4_All,Down;Unigene18574_All,Up;Unigene5787_All,Up;Unigene19903_All,Down;Unigene2368_All,Down…
biological_process	response to stimulus	502	101	401	Unigene15441_All,Up;CL7116.Contig34_All,Down;Unigene42664_All,Down;Unigene42214_All,Down;CL9644.Contig3_All,Down;CL9644.Contig2_All,Down;CL9644.Contig1_All,Down;Unigene16180_All,Down;CL12099.Contig1_All,Down;CL7373.Contig2_All,Down;CL20630.Contig1_All,Down;Unigene15716_All,Down;CL7373.Contig5_All,Down;CL15417.Contig1_All,Down;Unigene15717_All,Down;Unigene18787_All,Down;Unigene43034_All,Down;CL400…
biological_process	rhythmic process	3	2	1	CL17537.Contig2_All,Up;CL3957.Contig3_All,Up;CL19865.Contig18_All,Down
biological_process	signaling	160	41	119	CL4007.Contig2_All,Up;CL7394.Contig2_All,Up;CL7394.Contig3_All,Up;CL6726.Contig3_All,Up;Unigene16813_All,Down;CL16348.Contig1_All,Down;Unigene41210_All,Down;Unigene36410_All,Down;CL8397.Contig1_All,Down;CL2786.Contig1_All,Down;CL8397.Contig3_All,Down;CL13083.Contig4_All,Down;Unigene19023_All,Down;CL16348.Contig2_All,Down;CL7116.Contig34_All,Down;CL7204.Contig2_All,Down;CL18504.Contig1_All,Up;CL18…
biological_process	single-organism process	1300	338	962	CL13324.Contig1_All,Down;CL6179.Contig3_All,Up;CL7099.Contig3_All,Down;CL13986.Contig1_All,Down;CL7099.Contig4_All,Down;Unigene33270_All,Down;CL13986.Contig2_All,Down;CL13986.Contig4_All,Down;CL4276.Contig4_All,Down;CL13986.Contig3_All,Down;CL14837.Contig2_All,Down;CL7949.Contig4_All,Down;CL16282.Contig2_All,Down;CL17168.Contig4_All,Down;CL16308.Contig5_All,Up;CL15372.Contig6_All,Up;CL13402.Conti…
cellular_component	cell	1756	390	1366	CL3212.Contig5_All,Up;CL15377.Contig1_All,Down;CL14228.Contig3_All,Up;CL9477.Contig11_All,Up;CL10621.Contig3_All,Up;CL7680.Contig3_All,Up;CL5884.Contig6_All,Up;CL7680.Contig1_All,Up;CL7680.Contig2_All,Up;CL1057.Contig3_All,Down;CL13462.Contig2_All,Down;Unigene36120_All,Down;CL1057.Contig8_All,Down;CL18594.Contig2_All,Down;CL18594.Contig1_All,Down;CL10261.Contig3_All,Down;Unigene1047_All,Down;CL41…
.Contig4_All,Down;CL3281.Contig3_All,Down;Unigene35136_All,Down;CL3281.Contig4_All,Down;CL12030.Contig8_All,Down;CL3281.Contig2_All,Down;CL3281.Contig6_All,Down;Unigene35630_All,Down;Unigene28640_All,Down;CL12030.Contig3_All,Down;CL17758.Contig2_All,Down;CL14882.Contig4_All,Down;CL10373.Contig1_All,Up;CL16864.Contig2_All,Down;CL16466.Contig1_All,Down;CL13414.Contig3_All,Down;CL13414.Contig4_All,D…
cellular_component	cell junction	72	10	62	CL13654.Contig1_All,Up;CL6759.Contig2_All,Up;CL118.Contig26_All,Up;CL118.Contig4_All,Up;CL118.Contig1_All,Up;Unigene3663_All,Up;CL118.Contig14_All,Up;CL118.Contig10_All,Up;CL118.Contig12_All,Up;CL118.Contig18_All,Up;CL3518.Contig3_All,Down;CL196.Contig13_All,Down;CL12193.Contig3_All,Down;Unigene44265_All,Down;CL196.Contig19_All,Down;CL6739.Contig2_All,Down;Unigene19903_All,Down;Unigene26838_All,D…
cellular_component	cell part	1745	388	1357	CL3212.Contig5_All,Up;CL15377.Contig1_All,Down;CL14228.Contig3_All,Up;CL9477.Contig11_All,Up;CL10621.Contig3_All,Up;CL7680.Contig3_All,Up;CL5884.Contig6_All,Up;CL7680.Contig1_All,Up;CL7680.Contig2_All,Up;CL1057.Contig3_All,Down;CL13462.Contig2_All,Down;Unigene36120_All,Down;CL1057.Contig8_All,Down;CL18594.Contig2_All,Down;CL18594.Contig1_All,Down;CL10261.Contig3_All,Down;Unigene1047_All,Down;CL41…
Down;CL14882.Contig4_All,Down;CL10373.Contig1_All,Up;CL16864.Contig2_All,Down;CL16466.Contig1_All,Down;CL13414.Contig3_All,Down;CL13414.Contig4_All,Down;CL18502.Contig3_All,Down;CL18502.Contig1_All,Down;CL18502.Contig2_All,Down;CL18589.Contig1_All,Up;CL11675.Contig2_All,Up;CL11675.Contig1_All,Up;CL18589.Contig2_All,Up;Unigene5931_All,Down;CL3044.Contig4_All,Down;Unigene22126_All,Down;CL3044.Conti…
cellular_component	extracellular matrix	2	1	1	Unigene18119_All,Up;CL14605.Contig4_All,Down
cellular_component	extracellular region	175	18	157	CL5311.Contig1_All,Up;Unigene29495_All,Up;Unigene32511_All,Up;CL11900.Contig1_All,Up;Unigene48621_All,Down;CL9400.Contig1_All,Down;CL15441.Contig1_All,Down;CL1094.Contig1_All,Down;CL1094.Contig3_All,Down;CL1094.Contig2_All,Down;CL14544.Contig1_All,Up;CL6179.Contig3_All,Up;CL7680.Contig3_All,Up;CL7680.Contig1_All,Up;CL7680.Contig2_All,Up;CL14544.Contig3_All,Up;CL2705.Contig6_All,Down;CL2705.Contig…
cellular_component	extracellular region part	10	4	6	CL5311.Contig1_All,Up;Unigene29495_All,Up;Unigene32511_All,Up;CL11900.Contig1_All,Up;Unigene48621_All,Down;CL9400.Contig1_All,Down;CL15441.Contig1_All,Down;CL1094.Contig1_All,Down;CL1094.Contig3_All,Down;CL1094.Contig2_All,Down
cellular_component	macromolecular complex	84	18	66	CL3212.Contig5_All,Up;CL15377.Contig1_All,Down;Unigene20788_All,Down;Unigene27450_All,Down;CL6429.Contig1_All,Down;CL6429.Contig2_All,Down;CL5468.Contig3_All,Down;CL19729.Contig2_All,Down;Unigene31371_All,Down;CL1236.Contig3_All,Down;CL9940.Contig4_All,Down;CL3498.Contig1_All,Down;Unigene29834_All,Down;CL12908.Contig2_All,Down;CL1707.Contig6_All,Down;Unigene19360_All,Up;CL17795.Contig2_All,Down;C…
cellular_component	membrane	1092	242	850	CL2479.Contig3_All,Up;CL1843.Contig10_All,Up;CL1331.Contig3_All,Up;CL1684.Contig24_All,Up;CL11173.Contig2_All,Up;CL1684.Contig5_All,Up;Unigene28531_All,Up;CL11173.Contig1_All,Up;CL1684.Contig41_All,Up;CL1186.Contig4_All,Up;Unigene36224_All,Up;CL1186.Contig2_All,Up;CL811.Contig6_All,Up;CL1186.Contig1_All,Up;CL9302.Contig1_All,Up;CL118.Contig4_All,Up;CL118.Contig1_All,Up;CL8871.Contig3_All,Up;Unige…
cellular_component	membrane part	833	200	633	CL17185.Contig2_All,Up;CL6301.Contig2_All,Down;Unigene33238_All,Down;CL9184.Contig1_All,Down;CL16308.Contig5_All,Up;Unigene30216_All,Down;Unigene5983_All,Down;Unigene40732_All,Down;CL3019.Contig4_All,Up;CL8266.Contig4_All,Up;Unigene18971_All,Up;CL5260.Contig6_All,Up;CL3144.Contig1_All,Up;CL4470.Contig4_All,Up;CL5260.Contig4_All,Up;CL5977.Contig6_All,Up;CL18589.Contig1_All,Up;CL17537.Contig2_All,U…
cellular_component	membrane-enclosed lumen	31	5	26	CL12908.Contig2_All,Down;Unigene36433_All,Up;CL20197.Contig6_All,Up;Unigene44265_All,Down;Unigene20788_All,Down;CL6739.Contig2_All,Down;CL7414.Contig13_All,Down;CL18417.Contig1_All,Down;CL15735.Contig1_All,Down;CL15735.Contig2_All,Down;CL474.Contig2_All,Down;CL424.Contig5_All,Down;CL5473.Contig2_All,Down;CL20125.Contig4_All,Down;CL5473.Contig3_All,Down;CL6142.Contig4_All,Up;CL2864.Contig19_All,Do…
cellular_component	nucleoid	2	2	0	CL10129.Contig4_All,Up;CL14228.Contig3_All,Up
cellular_component	organelle	1334	318	1016	CL14228.Contig3_All,Up;CL9477.Contig11_All,Up;CL10621.Contig3_All,Up;CL7680.Contig3_All,Up;CL5884.Contig6_All,Up;CL7680.Contig1_All,Up;CL7680.Contig2_All,Up;CL1057.Contig3_All,Down;CL13462.Contig2_All,Down;Unigene36120_All,Down;CL1057.Contig8_All,Down;CL18594.Contig2_All,Down;CL18594.Contig1_All,Down;CL10261.Contig3_All,Down;Unigene1047_All,Down;CL4155.Contig4_All,Down;CL1057.Contig7_All,Down;Uni…
cellular_component	organelle part	162	35	127	CL14228.Contig3_All,Up;CL9477.Contig11_All,Up;CL10621.Contig3_All,Up;CL7680.Contig3_All,Up;CL5884.Contig6_All,Up;CL7680.Contig1_All,Up;CL7680.Contig2_All,Up;CL1057.Contig3_All,Down;CL13462.Contig2_All,Down;Unigene36120_All,Down;CL1057.Contig8_All,Down;CL18594.Contig2_All,Down;CL18594.Contig1_All,Down;CL10261.Contig3_All,Down;Unigene1047_All,Down;CL4155.Contig4_All,Down;CL1057.Contig7_All,Down;Uni…
cellular_component	supramolecular fiber	1	0	1	CL1028.Contig3_All,Down
cellular_component	symplast	72	10	62	CL13654.Contig1_All,Up;CL6759.Contig2_All,Up;CL118.Contig26_All,Up;CL118.Contig4_All,Up;CL118.Contig1_All,Up;Unigene3663_All,Up;CL118.Contig14_All,Up;CL118.Contig10_All,Up;CL118.Contig12_All,Up;CL118.Contig18_All,Up;CL3518.Contig3_All,Down;CL196.Contig13_All,Down;CL12193.Contig3_All,Down;Unigene44265_All,Down;CL196.Contig19_All,Down;CL6739.Contig2_All,Down;Unigene19903_All,Down;Unigene26838_All,D…
cellular_component	virion	4	1	3	CL3916.Contig1_All,Down;CL3212.Contig5_All,Up;CL18417.Contig1_All,Down;CL15377.Contig1_All,Down
cellular_component	virion part	4	1	3	CL3916.Contig1_All,Down;CL3212.Contig5_All,Up;CL18417.Contig1_All,Down;CL15377.Contig1_All,Down
molecular_function	antioxidant activity	68	9	59	CL3817.Contig1_All,Down;CL6224.Contig19_All,Up;CL6224.Contig4_All,Up;CL6224.Contig6_All,Up;CL6224.Contig12_All,Up;CL14617.Contig2_All,Up;CL10838.Contig6_All,Up;CL13430.Contig2_All,Up;CL10838.Contig5_All,Up;CL10838.Contig4_All,Up;CL20111.Contig5_All,Down;CL11510.Contig2_All,Down;Unigene48823_All,Down;Unigene49481_All,Down;CL8394.Contig1_All,Down;CL7410.Contig1_All,Down;Unigene49591_All,Down;CL6892…
molecular_function	binding	1288	272	1016	Unigene943_All,Up;CL10421.Contig2_All,Up;CL10421.Contig3_All,Up;Unigene54839_All,Down;CL3044.Contig4_All,Down;Unigene22126_All,Down;CL3044.Contig1_All,Down;CL3044.Contig3_All,Down;CL3044.Contig5_All,Down;Unigene22128_All,Down;CL2565.Contig2_All,Down;Unigene63996_All,Up;CL439.Contig11_All,Down;Unigene22204_All,Up;CL2137.Contig9_All,Up;CL1337.Contig22_All,Up;CL14550.Contig4_All,Up;CL1337.Contig15_A…
molecular_function	catalytic activity	1761	358	1403	Unigene29942_All,Down;Unigene1767_All,Down;Unigene6933_All,Down;CL20157.Contig2_All,Down;CL20157.Contig1_All,Down;CL16025.Contig45_All,Down;CL16025.Contig44_All,Down;CL3817.Contig1_All,Down;CL14533.Contig7_All,Down;CL14533.Contig5_All,Down;CL14857.Contig2_All,Up;CL5311.Contig1_All,Up;Unigene29495_All,Up;Unigene32511_All,Up;CL11900.Contig1_All,Up;CL9400.Contig1_All,Down;CL15441.Contig1_All,Down;CL…
Contig8_All,Down;Unigene25850_All,Down;CL2336.Contig7_All,Down;CL523.Contig5_All,Down;CL14731.Contig5_All,Down;CL11897.Contig3_All,Down;CL2336.Contig12_All,Down;CL20066.Contig1_All,Down;CL17445.Contig1_All,Down;CL2336.Contig9_All,Down;CL523.Contig6_All,Down;CL2336.Contig6_All,Down;Unigene13226_All,Down;Unigene33224_All,Down;CL9497.Contig4_All,Down;CL15983.Contig2_All,Down;CL2921.Contig5_All,Down;…
molecular_function	electron carrier activity	33	3	30	Unigene30216_All,Down;Unigene5983_All,Down;Unigene40732_All,Down;CL514.Contig1_All,Up;CL3570.Contig1_All,Up;CL3570.Contig2_All,Up;CL8807.Contig1_All,Down;Unigene42664_All,Down;CL409.Contig5_All,Down;Unigene44552_All,Down;CL8807.Contig2_All,Down;CL8937.Contig2_All,Down;CL8937.Contig1_All,Down;CL8937.Contig3_All,Down;Unigene23088_All,Down;CL409.Contig6_All,Down;Unigene33909_All,Down;Unigene5931_All…
molecular_function	metallochaperone activity	1	1	0	CL6179.Contig3_All,Up
molecular_function	molecular function regulator	65	8	57	Unigene31429_All,Down;CL6083.Contig1_All,Down;CL653.Contig9_All,Down;Unigene64049_All,Down;CL653.Contig3_All,Down;CL1731.Contig6_All,Down;CL653.Contig4_All,Down;CL653.Contig2_All,Down;Unigene41519_All,Down;CL1731.Contig8_All,Down;Unigene29202_All,Down;CL1731.Contig7_All,Down;CL1731.Contig3_All,Down;CL1731.Contig2_All,Down;CL1731.Contig4_All,Down;CL1731.Contig1_All,Down;CL15372.Contig6_All,Up;CL10…
molecular_function	molecular transducer activity	33	11	22	Unigene19034_All,Up;CL6861.Contig3_All,Up;CL6861.Contig2_All,Up;Unigene19035_All,Up;Unigene19033_All,Up;Unigene26428_All,Up;Unigene23265_All,Down;CL6861.Contig5_All,Down;Unigene30926_All,Down;CL1453.Contig4_All,Down;CL1453.Contig3_All,Down;CL1453.Contig6_All,Down;CL1453.Contig5_All,Down;Unigene42075_All,Down;Unigene42074_All,Down;CL1453.Contig7_All,Down;Unigene42073_All,Down;CL1453.Contig2_All,Do…
molecular_function	nucleic acid binding transcription factor activity	62	17	45	CL7688.Contig5_All,Up;CL19747.Contig4_All,Up;Unigene25438_All,Up;Unigene28556_All,Up;CL7188.Contig3_All,Up;CL19747.Contig5_All,Up;Unigene35483_All,Up;CL19747.Contig6_All,Up;CL19161.Contig1_All,Up;CL7188.Contig7_All,Up;CL7188.Contig4_All,Up;CL10747.Contig8_All,Up;Unigene5242_All,Up;Unigene29350_All,Up;CL13526.Contig10_All,Up;CL7099.Contig3_All,Down;Unigene48605_All,Down;CL13986.Contig1_All,Down;Un…
molecular_function	nutrient reservoir activity	19	1	18	CL1319.Contig4_All,Up;CL2705.Contig6_All,Down;Unigene34543_All,Down;CL2705.Contig2_All,Down;CL2705.Contig4_All,Down;CL2895.Contig1_All,Down;CL2705.Contig5_All,Down;CL2705.Contig7_All,Down;Unigene35444_All,Down;CL4754.Contig5_All,Down;CL17100.Contig2_All,Down;CL2705.Contig3_All,Down;CL6400.Contig3_All,Down;Unigene39305_All,Down;CL17100.Contig1_All,Down;CL2895.Contig2_All,Down;Unigene35445_All,Down…
molecular_function	protein tag	2	1	1	CL17967.Contig2_All,Up;CL9746.Contig1_All,Down
molecular_function	signal transducer activity	32	16	16	CL17386.Contig1_All,Up;Unigene25784_All,Up;Unigene25785_All,Up;CL3783.Contig5_All,Up;CL3783.Contig3_All,Up;Unigene25786_All,Up;CL3783.Contig4_All,Up;Unigene26015_All,Up;CL3783.Contig2_All,Up;Unigene4439_All,Up;CL7949.Contig4_All,Down;CL6726.Contig3_All,Up;Unigene16813_All,Down;CL16348.Contig1_All,Down;Unigene41210_All,Down;CL13083.Contig4_All,Down;CL16348.Contig2_All,Down;CL16025.Contig45_All,Dow…
molecular_function	structural molecule activity	25	3	22	CL9974.Contig3_All,Up;Unigene18574_All,Up;Unigene19360_All,Up;CL6739.Contig1_All,Down;Unigene44265_All,Down;Unigene27450_All,Down;Unigene23862_All,Down;Unigene62339_All,Down;CL6739.Contig2_All,Down;CL414.Contig1_All,Down;CL17795.Contig2_All,Down;CL6429.Contig1_All,Down;CL6429.Contig2_All,Down;CL5468.Contig3_All,Down;CL13372.Contig1_All,Down;CL9163.Contig2_All,Down;CL19729.Contig2_All,Down;CL474.C…
molecular_function	transcription factor activity, protein binding	10	5	5	CL202.Contig1_All,Up;CL6142.Contig4_All,Up;CL7188.Contig3_All,Up;CL7188.Contig7_All,Up;CL7188.Contig4_All,Up;CL2864.Contig19_All,Down;CL2334.Contig1_All,Down;CL2334.Contig4_All,Down;CL2334.Contig2_All,Down;CL2334.Contig3_All,Down
molecular_function	transporter activity	203	87	116	Unigene6933_All,Down;CL20157.Contig2_All,Down;CL20157.Contig1_All,Down;CL4291.Contig3_All,Up;CL4291.Contig7_All,Up;CL4291.Contig6_All,Up;CL4291.Contig11_All,Up;CL4291.Contig4_All,Up;CL20600.Contig1_All,Up;CL1026.Contig4_All,Up;CL20600.Contig3_All,Up;CL1026.Contig7_All,Up;CL1026.Contig2_All,Up;CL1026.Contig3_All,Up;CL1026.Contig1_All,Up;CL10373.Contig1_All,Up;Unigene48569_All,Down;CL8057.Contig1_A…

## Sheet: A4 vs B4 GO_Plot
Ontology	Class	Numbers_of_A4-vs-B4	Up-Regulation(A4-vs-B4)	Down-Regulation(A4-vs-B4)	Genes_of_A4-vs-B4
biological_process	biological adhesion	2	1	1	CL17316.Contig3_All,Up;CL12467.Contig3_All,Down
biological_process	biological regulation	198	57	141	CL16773.Contig3_All,Down;CL16773.Contig1_All,Down;CL13226.Contig3_All,Up;CL4968.Contig4_All,Up;CL13226.Contig2_All,Up;CL13226.Contig1_All,Up;CL13226.Contig4_All,Up;Unigene14816_All,Down;CL2915.Contig1_All,Down;CL3708.Contig6_All,Down;CL3708.Contig4_All,Down;CL13967.Contig1_All,Down;Unigene6313_All,Down;CL3708.Contig2_All,Down;CL6509.Contig1_All,Down;CL9842.Contig3_All,Down;CL6726.Contig3_All,Down…
biological_process	cell killing	5	1	4	Unigene42186_All,Up;CL7902.Contig2_All,Down;Unigene22382_All,Down;Unigene42184_All,Down;CL7902.Contig3_All,Down
biological_process	cellular component organization or biogenesis	95	34	61	CL16773.Contig3_All,Down;CL16773.Contig1_All,Down;CL3254.Contig5_All,Down;Unigene41944_All,Down;CL6179.Contig9_All,Down;CL3552.Contig2_All,Down;CL6179.Contig3_All,Down;CL2915.Contig4_All,Down;Unigene37092_All,Up;CL11407.Contig12_All,Down;CL11407.Contig2_All,Down;Unigene16509_All,Down;CL13453.Contig3_All,Down;CL11755.Contig3_All,Down;CL11755.Contig4_All,Down;CL2401.Contig8_All,Down;CL16961.Contig2…
biological_process	cellular process	744	180	564	CL13927.Contig1_All,Up;CL16773.Contig3_All,Down;CL16773.Contig1_All,Down;CL3254.Contig5_All,Down;Unigene41944_All,Down;CL6179.Contig9_All,Down;CL3552.Contig2_All,Down;CL6179.Contig3_All,Down;CL2915.Contig4_All,Down;CL10165.Contig4_All,Up;CL5976.Contig2_All,Down;CL12965.Contig1_All,Down;CL13226.Contig3_All,Up;CL4968.Contig4_All,Up;CL13226.Contig2_All,Up;CL13226.Contig1_All,Up;CL13226.Contig4_All,U…
biological_process	developmental process	60	20	40	CL19330.Contig8_All,Down;CL19330.Contig1_All,Down;CL17316.Contig3_All,Up;Unigene14332_All,Up;CL1362.Contig3_All,Down;Unigene37092_All,Up;CL985.Contig55_All,Up;CL20549.Contig2_All,Down;CL11183.Contig2_All,Down;CL16439.Contig2_All,Up;CL12125.Contig2_All,Down;Unigene10134_All,Down;CL12467.Contig3_All,Down;CL6726.Contig3_All,Down;CL1621.Contig2_All,Up;CL10637.Contig3_All,Down;Unigene42664_All,Down;CL…
biological_process	growth	11	4	7	CL16439.Contig2_All,Up;CL14103.Contig1_All,Down;CL1362.Contig3_All,Down;CL2417.Contig17_All,Up;CL2417.Contig4_All,Down;CL2417.Contig15_All,Down;CL305.Contig3_All,Down;CL2417.Contig9_All,Down;Unigene9720_All,Up;CL7232.Contig4_All,Down;CL17316.Contig3_All,Up
biological_process	immune system process	7	1	6	CL3254.Contig5_All,Down;Unigene41944_All,Down;CL6179.Contig9_All,Down;CL3552.Contig2_All,Down;CL6179.Contig3_All,Down;CL2915.Contig4_All,Down;CL13404.Contig4_All,Up
biological_process	localization	144	26	118	CL3254.Contig5_All,Down;Unigene41944_All,Down;CL6179.Contig9_All,Down;CL3552.Contig2_All,Down;CL6179.Contig3_All,Down;CL2915.Contig4_All,Down;Unigene14332_All,Up;CL2956.Contig4_All,Up;CL11827.Contig2_All,Down;CL14398.Contig3_All,Down;CL19841.Contig2_All,Down;CL16242.Contig2_All,Up;CL9785.Contig1_All,Up;CL6001.Contig4_All,Up;Unigene28776_All,Up;Unigene28775_All,Up;CL15396.Contig2_All,Up;CL1208.Con…
biological_process	metabolic process	893	221	672	CL13927.Contig1_All,Up;Unigene12886_All,Up;CL2838.Contig4_All,Up;CL3019.Contig4_All,Up;CL2157.Contig3_All,Up;CL6001.Contig4_All,Up;CL15615.Contig14_All,Up;Unigene42371_All,Up;Unigene42759_All,Up;Unigene13349_All,Up;CL2838.Contig3_All,Up;CL14756.Contig1_All,Up;CL7515.Contig2_All,Up;CL2838.Contig5_All,Up;CL5193.Contig2_All,Up;CL2207.Contig3_All,Up;CL2848.Contig2_All,Up;CL6873.Contig13_All,Up;CL1962…
biological_process	multi-organism process	22	3	19	Unigene42664_All,Down;CL2915.Contig4_All,Down;CL3552.Contig2_All,Down;CL3064.Contig6_All,Down;CL10691.Contig1_All,Down;CL4345.Contig1_All,Down;CL4345.Contig2_All,Down;Unigene42186_All,Up;CL7902.Contig2_All,Down;Unigene22382_All,Down;Unigene42184_All,Down;CL7902.Contig3_All,Down;Unigene657_All,Down;CL20731.Contig4_All,Down;CL19330.Contig8_All,Down;CL19330.Contig1_All,Down;CL985.Contig55_All,Up;Uni…
biological_process	multicellular organismal process	53	20	33	CL19330.Contig8_All,Down;CL19330.Contig1_All,Down;CL17316.Contig3_All,Up;Unigene14332_All,Up;Unigene42664_All,Down;CL1362.Contig3_All,Down;Unigene37092_All,Up;CL985.Contig55_All,Up;CL20549.Contig2_All,Down;CL11183.Contig2_All,Down;CL2417.Contig17_All,Up;CL2417.Contig4_All,Down;CL2417.Contig15_All,Down;CL305.Contig3_All,Down;CL2417.Contig9_All,Down;CL16439.Contig2_All,Up;CL12125.Contig2_All,Down;U…
biological_process	negative regulation of biological process	36	10	26	CL987.Contig1_All,Down;CL13980.Contig3_All,Down;CL9105.Contig4_All,Down;CL13980.Contig5_All,Down;CL987.Contig4_All,Down;CL13980.Contig2_All,Down;CL987.Contig3_All,Down;CL9105.Contig2_All,Down;CL14626.Contig4_All,Down;CL9105.Contig3_All,Down;CL17316.Contig3_All,Up;CL19076.Contig2_All,Up;Unigene19415_All,Up;CL128.Contig4_All,Up;CL128.Contig2_All,Up;CL128.Contig1_All,Up;CL6083.Contig1_All,Up;CL1453.…
biological_process	positive regulation of biological process	22	9	13	CL16773.Contig3_All,Down;CL16773.Contig1_All,Down;CL8073.Contig4_All,Up;CL7819.Contig3_All,Up;CL7819.Contig1_All,Up;CL7819.Contig6_All,Up;CL7819.Contig4_All,Up;CL10165.Contig4_All,Up;CL17316.Contig3_All,Up;CL18158.Contig3_All,Down;CL18158.Contig1_All,Down;CL18158.Contig2_All,Down;CL5558.Contig5_All,Down;CL3552.Contig2_All,Down;CL4385.Contig3_All,Up;CL12467.Contig3_All,Down;Unigene19745_All,Up;CL1…
biological_process	regulation of biological process	149	53	96	CL16773.Contig3_All,Down;CL16773.Contig1_All,Down;CL13226.Contig3_All,Up;CL4968.Contig4_All,Up;CL13226.Contig2_All,Up;CL13226.Contig1_All,Up;CL13226.Contig4_All,Up;Unigene14816_All,Down;CL2915.Contig1_All,Down;CL3708.Contig6_All,Down;CL3708.Contig4_All,Down;CL13967.Contig1_All,Down;Unigene6313_All,Down;CL3708.Contig2_All,Down;CL6509.Contig1_All,Down;CL9842.Contig3_All,Down;CL6726.Contig3_All,Down…
biological_process	reproduction	37	17	20	Unigene42664_All,Down;CL17316.Contig3_All,Up;CL16439.Contig2_All,Up;CL1621.Contig2_All,Up;CL10637.Contig3_All,Down;Unigene14332_All,Up;CL3064.Contig6_All,Down;CL10165.Contig4_All,Up;CL11642.Contig2_All,Up;CL9678.Contig10_All,Down;CL9678.Contig1_All,Down;CL9678.Contig3_All,Down;CL9678.Contig4_All,Down;Unigene38902_All,Down;CL305.Contig3_All,Down;CL9678.Contig2_All,Down;CL2417.Contig17_All,Up;CL181…
biological_process	reproductive process	37	17	20	Unigene42664_All,Down;CL17316.Contig3_All,Up;CL16439.Contig2_All,Up;CL1621.Contig2_All,Up;CL10637.Contig3_All,Down;Unigene14332_All,Up;CL3064.Contig6_All,Down;CL10165.Contig4_All,Up;CL11642.Contig2_All,Up;CL9678.Contig10_All,Down;CL9678.Contig1_All,Down;CL9678.Contig3_All,Down;CL9678.Contig4_All,Down;Unigene38902_All,Down;CL305.Contig3_All,Down;CL9678.Contig2_All,Down;CL2417.Contig17_All,Up;CL181…
biological_process	response to stimulus	218	42	176	CL12785.Contig3_All,Up;CL12785.Contig1_All,Up;Unigene42664_All,Down;CL13226.Contig3_All,Up;CL4968.Contig4_All,Up;CL13226.Contig2_All,Up;CL13226.Contig1_All,Up;CL13226.Contig4_All,Up;Unigene14816_All,Down;CL2915.Contig1_All,Down;CL3708.Contig6_All,Down;CL3708.Contig4_All,Down;CL13967.Contig1_All,Down;Unigene6313_All,Down;CL3708.Contig2_All,Down;CL6509.Contig1_All,Down;CL9842.Contig3_All,Down;CL672…
biological_process	rhythmic process	1	1	0	CL12321.Contig1_All,Up
biological_process	signaling	47	12	35	CL13226.Contig3_All,Up;CL4968.Contig4_All,Up;CL13226.Contig2_All,Up;CL13226.Contig1_All,Up;CL13226.Contig4_All,Up;Unigene14816_All,Down;CL2915.Contig1_All,Down;CL3708.Contig6_All,Down;CL3708.Contig4_All,Down;CL13967.Contig1_All,Down;Unigene6313_All,Down;CL3708.Contig2_All,Down;CL6509.Contig1_All,Down;CL9842.Contig3_All,Down;CL6726.Contig3_All,Down;CL5997.Contig2_All,Down;CL3143.Contig4_All,Down;U…
biological_process	single-organism process	603	121	482	CL16773.Contig3_All,Down;CL16773.Contig1_All,Down;CL3254.Contig5_All,Down;Unigene41944_All,Down;CL6179.Contig9_All,Down;CL3552.Contig2_All,Down;CL6179.Contig3_All,Down;CL2915.Contig4_All,Down;Unigene14332_All,Up;CL10165.Contig4_All,Up;CL19330.Contig8_All,Down;CL19330.Contig1_All,Down;CL17316.Contig3_All,Up;CL5976.Contig2_All,Down;CL12965.Contig1_All,Down;CL2956.Contig4_All,Up;CL13226.Contig3_All,…
cellular_component	cell	789	187	602	CL7978.Contig8_All,Up;CL1839.Contig1_All,Up;CL7978.Contig6_All,Up;CL6269.Contig5_All,Up;CL7978.Contig5_All,Up;CL7978.Contig7_All,Up;Unigene22573_All,Down;CL15406.Contig1_All,Down;CL3024.Contig3_All,Down;CL19738.Contig1_All,Down;CL3024.Contig1_All,Down;CL7680.Contig4_All,Down;CL3024.Contig2_All,Down;Unigene51587_All,Down;CL7680.Contig2_All,Down;CL7298.Contig1_All,Down;Unigene9697_All,Down;CL15391.…
cellular_component	cell junction	14	4	10	CL15671.Contig1_All,Up;CL6007.Contig7_All,Up;CL1601.Contig1_All,Up;CL13404.Contig4_All,Up;Unigene19850_All,Down;CL118.Contig11_All,Down;Unigene54839_All,Down;Unigene35632_All,Down;CL15671.Contig3_All,Down;CL13177.Contig1_All,Down;CL118.Contig26_All,Down;Unigene5500_All,Down;CL118.Contig4_All,Down;CL3143.Contig4_All,Down
cellular_component	cell part	783	185	598	CL7978.Contig8_All,Up;CL1839.Contig1_All,Up;CL7978.Contig6_All,Up;CL6269.Contig5_All,Up;CL7978.Contig5_All,Up;CL7978.Contig7_All,Up;Unigene22573_All,Down;CL15406.Contig1_All,Down;CL3024.Contig3_All,Down;CL19738.Contig1_All,Down;CL3024.Contig1_All,Down;CL7680.Contig4_All,Down;CL3024.Contig2_All,Down;Unigene51587_All,Down;CL7680.Contig2_All,Down;CL7298.Contig1_All,Down;Unigene9697_All,Down;CL15391.…
cellular_component	extracellular matrix	6	0	6	CL9678.Contig10_All,Down;CL9678.Contig1_All,Down;CL9678.Contig3_All,Down;CL9678.Contig4_All,Down;Unigene38902_All,Down;CL9678.Contig2_All,Down
cellular_component	extracellular matrix component	6	0	6	CL9678.Contig10_All,Down;CL9678.Contig1_All,Down;CL9678.Contig3_All,Down;CL9678.Contig4_All,Down;Unigene38902_All,Down;CL9678.Contig2_All,Down
cellular_component	extracellular region	74	6	68	CL5311.Contig1_All,Up;Unigene29495_All,Up;CL11900.Contig1_All,Down;CL14544.Contig1_All,Up;Unigene16509_All,Down;Unigene21595_All,Down;Unigene42664_All,Down;Unigene21592_All,Down;CL2401.Contig8_All,Down;CL16961.Contig2_All,Down;Unigene21585_All,Down;Unigene21584_All,Down;CL6179.Contig9_All,Down;CL7680.Contig4_All,Down;CL16961.Contig4_All,Down;CL6179.Contig3_All,Down;CL7680.Contig2_All,Down;CL16961…
cellular_component	extracellular region part	3	2	1	CL5311.Contig1_All,Up;Unigene29495_All,Up;CL11900.Contig1_All,Down
cellular_component	macromolecular complex	49	27	22	CL15391.Contig1_All,Down;CL16744.Contig4_All,Down;CL16744.Contig2_All,Down;Unigene19154_All,Down;CL10165.Contig4_All,Up;CL19076.Contig2_All,Up;Unigene19415_All,Up;CL16331.Contig3_All,Down;Unigene14332_All,Up;CL3642.Contig1_All,Up;CL1643.Contig2_All,Up;CL5976.Contig2_All,Down;CL8196.Contig2_All,Up;CL8196.Contig4_All,Down;CL8196.Contig3_All,Down;CL15702.Contig2_All,Up;CL15702.Contig1_All,Up;CL12871…
cellular_component	membrane	451	105	346	CL4514.Contig1_All,Up;Unigene41464_All,Up;CL42.Contig1_All,Up;CL15671.Contig1_All,Up;CL6007.Contig7_All,Up;Unigene9833_All,Up;CL2125.Contig5_All,Up;CL13404.Contig4_All,Up;Unigene28365_All,Up;CL2417.Contig17_All,Up;Unigene19850_All,Down;Unigene1269_All,Down;CL15140.Contig3_All,Down;Unigene27044_All,Down;CL190.Contig16_All,Down;Unigene54839_All,Down;Unigene25097_All,Down;CL1046.Contig4_All,Down;CL3…
cellular_component	membrane part	341	82	259	Unigene14332_All,Up;CL3642.Contig1_All,Up;CL1643.Contig2_All,Up;CL5976.Contig2_All,Down;CL12871.Contig2_All,Up;CL16216.Contig3_All,Down;Unigene16728_All,Up;CL1349.Contig8_All,Up;CL169.Contig23_All,Up;Unigene13915_All,Up;Unigene39402_All,Up;CL5977.Contig6_All,Up;Unigene14777_All,Up;CL4514.Contig1_All,Up;CL10631.Contig4_All,Up;Unigene36593_All,Up;Unigene35206_All,Up;CL9785.Contig1_All,Up;Unigene414…
cellular_component	membrane-enclosed lumen	11	9	2	CL10165.Contig4_All,Up;CL16242.Contig2_All,Up;CL2351.Contig1_All,Down;CL6108.Contig3_All,Up;Unigene9720_All,Up;CL4882.Contig6_All,Up;CL4882.Contig15_All,Up;CL12341.Contig3_All,Up;CL19076.Contig2_All,Up;Unigene19415_All,Up;CL11306.Contig4_All,Down
cellular_component	organelle	587	149	438	CL7978.Contig8_All,Up;CL1839.Contig1_All,Up;CL7978.Contig6_All,Up;CL6269.Contig5_All,Up;CL7978.Contig5_All,Up;CL7978.Contig7_All,Up;Unigene22573_All,Down;CL15406.Contig1_All,Down;CL3024.Contig3_All,Down;CL19738.Contig1_All,Down;CL3024.Contig1_All,Down;CL7680.Contig4_All,Down;CL3024.Contig2_All,Down;Unigene51587_All,Down;CL7680.Contig2_All,Down;CL7298.Contig1_All,Down;Unigene9697_All,Down;CL15391.…
cellular_component	organelle part	80	32	48	CL7978.Contig8_All,Up;CL1839.Contig1_All,Up;CL7978.Contig6_All,Up;CL6269.Contig5_All,Up;CL7978.Contig5_All,Up;CL7978.Contig7_All,Up;Unigene22573_All,Down;CL15406.Contig1_All,Down;CL3024.Contig3_All,Down;CL19738.Contig1_All,Down;CL3024.Contig1_All,Down;CL7680.Contig4_All,Down;CL3024.Contig2_All,Down;Unigene51587_All,Down;CL7680.Contig2_All,Down;CL7298.Contig1_All,Down;Unigene9697_All,Down;CL15391.…
cellular_component	supramolecular fiber	7	1	6	CL2417.Contig17_All,Up;CL2417.Contig4_All,Down;CL2417.Contig15_All,Down;CL14262.Contig3_All,Down;CL13165.Contig2_All,Down;CL2417.Contig9_All,Down;CL13165.Contig1_All,Down
cellular_component	symplast	14	4	10	CL15671.Contig1_All,Up;CL6007.Contig7_All,Up;CL1601.Contig1_All,Up;CL13404.Contig4_All,Up;Unigene19850_All,Down;CL118.Contig11_All,Down;Unigene54839_All,Down;Unigene35632_All,Down;CL15671.Contig3_All,Down;CL13177.Contig1_All,Down;CL118.Contig26_All,Down;Unigene5500_All,Down;CL118.Contig4_All,Down;CL3143.Contig4_All,Down
molecular_function	antioxidant activity	29	1	28	Unigene10721_All,Up;Unigene9183_All,Down;CL15442.Contig2_All,Down;CL2921.Contig13_All,Down;Unigene7032_All,Down;Unigene17986_All,Down;CL2921.Contig14_All,Down;CL14617.Contig2_All,Down;Unigene13483_All,Down;CL2921.Contig15_All,Down;Unigene36693_All,Down;CL2921.Contig8_All,Down;Unigene8672_All,Down;CL12211.Contig7_All,Down;CL2921.Contig10_All,Down;CL6843.Contig1_All,Down;CL19770.Contig1_All,Down;CL…
molecular_function	binding	537	133	404	CL14944.Contig1_All,Up;Unigene42759_All,Up;CL2846.Contig13_All,Up;Unigene54839_All,Down;CL3044.Contig2_All,Down;CL3044.Contig5_All,Down;CL3044.Contig1_All,Down;Unigene22127_All,Down;Unigene22128_All,Down;Unigene22126_All,Down;Unigene21631_All,Up;CL12509.Contig3_All,Up;CL18590.Contig1_All,Up;Unigene14830_All,Up;CL3212.Contig21_All,Down;CL9848.Contig3_All,Up;CL2993.Contig5_All,Up;CL18324.Contig2_Al…
molecular_function	catalytic activity	788	178	610	CL7573.Contig4_All,Up;CL7573.Contig3_All,Up;Unigene21879_All,Up;CL10274.Contig2_All,Down;CL17070.Contig1_All,Down;CL5311.Contig1_All,Up;Unigene29495_All,Up;CL11900.Contig1_All,Down;CL7298.Contig1_All,Down;Unigene16303_All,Down;CL985.Contig55_All,Up;CL5790.Contig1_All,Down;CL5308.Contig2_All,Down;CL14896.Contig2_All,Down;CL10071.Contig3_All,Down;CL14896.Contig4_All,Down;CL1621.Contig2_All,Up;Unige…
molecular_function	electron carrier activity	13	2	11	CL10677.Contig2_All,Up;Unigene19584_All,Up;CL12903.Contig2_All,Down;Unigene42664_All,Down;CL8807.Contig1_All,Down;Unigene26244_All,Down;Unigene23088_All,Down;CL8807.Contig2_All,Down;CL476.Contig4_All,Down;CL5896.Contig3_All,Down;Unigene39882_All,Down;CL20075.Contig1_All,Down;Unigene26342_All,Down
molecular_function	metallochaperone activity	2	0	2	CL6179.Contig9_All,Down;CL6179.Contig3_All,Down
molecular_function	molecular function regulator	30	8	22	CL6083.Contig1_All,Up;CL19133.Contig2_All,Up;CL1731.Contig7_All,Up;Unigene19614_All,Down;CL653.Contig2_All,Down;CL653.Contig3_All,Down;Unigene41519_All,Down;Unigene64049_All,Down;CL653.Contig9_All,Down;CL653.Contig4_All,Down;CL987.Contig1_All,Down;CL13980.Contig3_All,Down;CL9105.Contig4_All,Down;CL13980.Contig5_All,Down;CL987.Contig4_All,Down;CL13980.Contig2_All,Down;CL987.Contig3_All,Down;CL9105…
molecular_function	molecular transducer activity	6	3	3	CL1453.Contig7_All,Down;CL1453.Contig3_All,Down;CL12321.Contig1_All,Up;CL13648.Contig4_All,Down;CL3994.Contig3_All,Up;CL2956.Contig4_All,Up
molecular_function	nucleic acid binding transcription factor activity	17	4	13	CL7603.Contig1_All,Up;CL8125.Contig2_All,Up;Unigene24983_All,Up;CL14444.Contig2_All,Down;CL17681.Contig1_All,Down;CL12467.Contig3_All,Down;CL6138.Contig4_All,Down;CL6138.Contig6_All,Down;CL7097.Contig2_All,Down;CL7520.Contig2_All,Down;CL20549.Contig2_All,Down;CL20656.Contig4_All,Down;Unigene16059_All,Down;CL3656.Contig5_All,Down;CL1850.Contig1_All,Down;CL16331.Contig3_All,Down;Unigene19745_All,Up
molecular_function	nutrient reservoir activity	4	1	3	CL1319.Contig4_All,Up;CL2895.Contig1_All,Down;CL2895.Contig2_All,Down;CL1319.Contig3_All,Down
molecular_function	signal transducer activity	10	7	3	CL13226.Contig3_All,Up;CL13226.Contig2_All,Up;CL13226.Contig1_All,Up;CL13226.Contig4_All,Up;CL6726.Contig3_All,Down;CL3143.Contig4_All,Down;CL12321.Contig1_All,Up;CL13648.Contig4_All,Down;CL3994.Contig3_All,Up;CL2956.Contig4_All,Up
molecular_function	structural molecule activity	12	2	10	CL12341.Contig3_All,Up;CL16744.Contig4_All,Down;CL16744.Contig2_All,Down;Unigene19154_All,Down;Unigene39127_All,Down;CL6940.Contig3_All,Down;CL15391.Contig1_All,Down;CL2417.Contig17_All,Up;CL2351.Contig1_All,Down;CL2417.Contig4_All,Down;CL2417.Contig15_All,Down;CL2417.Contig9_All,Down
molecular_function	transcription factor activity, protein binding	3	3	0	CL824.Contig2_All,Up;CL19076.Contig2_All,Up;Unigene19415_All,Up
molecular_function	transporter activity	71	12	59	Unigene18893_All,Up;CL12564.Contig5_All,Down;Unigene25410_All,Down;CL1026.Contig5_All,Down;CL20600.Contig3_All,Down;CL6985.Contig5_All,Down;CL3281.Contig3_All,Down;CL532.Contig15_All,Down;Unigene39127_All,Down;CL6940.Contig3_All,Down;CL5896.Contig5_All,Down;CL5896.Contig4_All,Down;CL1208.Contig1_All,Up;CL5516.Contig1_All,Down;Unigene35632_All,Down;Unigene51550_All,Down;Unigene33452_All,Down;CL855…

## Sheet: A5 vs B5 GO_Plot
Ontology	Class	Numbers_of_A5-vs-B5	Up-Regulation(A5-vs-B5)	Down-Regulation(A5-vs-B5)	Genes_of_A5-vs-B5
biological_process	biological regulation	542	387	155	CL16773.Contig3_All,Up;Unigene22119_All,Up;CL9363.Contig2_All,Up;CL9363.Contig1_All,Up;CL15665.Contig1_All,Up;Unigene41210_All,Up;CL4743.Contig1_All,Up;CL3143.Contig8_All,Up;CL5992.Contig6_All,Up;CL5992.Contig4_All,Up;CL5992.Contig2_All,Up;CL13083.Contig7_All,Up;CL5992.Contig3_All,Up;CL5992.Contig1_All,Up;CL5992.Contig5_All,Up;Unigene19901_All,Up;Unigene39376_All,Up;CL3143.Contig6_All,Up;CL3143.C…
biological_process	cell killing	6	6	0	Unigene18787_All,Up;CL9943.Contig8_All,Up;Unigene43034_All,Up;Unigene42185_All,Up;Unigene22382_All,Up;CL10041.Contig2_All,Up
biological_process	cellular component organization or biogenesis	482	412	70	CL16773.Contig3_All,Up;CL2521.Contig2_All,Up;CL13986.Contig1_All,Up;CL7099.Contig4_All,Up;CL3254.Contig8_All,Up;CL13986.Contig4_All,Up;CL13986.Contig2_All,Up;CL13986.Contig3_All,Up;CL7099.Contig3_All,Up;Unigene33270_All,Up;Unigene19361_All,Up;CL1013.Contig4_All,Up;Unigene22119_All,Up;CL9567.Contig2_All,Up;CL10725.Contig2_All,Up;CL18229.Contig2_All,Up;Unigene61363_All,Up;CL16177.Contig1_All,Up;CL9…
biological_process	cellular process	2112	1560	552	CL16773.Contig3_All,Up;CL2521.Contig2_All,Up;CL13986.Contig1_All,Up;CL7099.Contig4_All,Up;CL3254.Contig8_All,Up;CL13986.Contig4_All,Up;CL13986.Contig2_All,Up;CL13986.Contig3_All,Up;CL7099.Contig3_All,Up;Unigene33270_All,Up;Unigene19361_All,Up;CL1013.Contig4_All,Up;Unigene22119_All,Up;CL9567.Contig2_All,Up;CL10725.Contig2_All,Up;CL18229.Contig2_All,Up;Unigene26316_All,Up;Unigene39689_All,Up;CL2050…
ontig6_All,Down;CL19781.Contig3_All,Down;Unigene39294_All,Down;Unigene26040_All,Down;CL13419.Contig6_All,Down;Unigene21505_All,Down;CL14958.Contig1_All,Down;CL17910.Contig2_All,Up;CL3464.Contig3_All,Down;CL13282.Contig3_All,Up;Unigene18453_All,Up;CL19767.Contig1_All,Up;CL19767.Contig2_All,Up;CL19767.Contig3_All,Up;CL19767.Contig4_All,Up;Unigene53401_All,Down;Unigene21039_All,Down;CL7511.Contig3_A…
biological_process	detoxification	9	6	3	Unigene25625_All,Up;Unigene25627_All,Up;CL16854.Contig2_All,Up;CL16854.Contig3_All,Up;CL4394.Contig5_All,Down;Unigene33875_All,Down;Unigene18804_All,Down;CL16577.Contig1_All,Up;CL16577.Contig2_All,Up
biological_process	developmental process	225	172	53	CL19330.Contig1_All,Up;CL12776.Contig1_All,Up;CL12776.Contig2_All,Up;Unigene1165_All,Up;CL1362.Contig6_All,Down;CL1362.Contig7_All,Down;CL1362.Contig5_All,Down;CL1362.Contig3_All,Down;CL1362.Contig8_All,Down;Unigene36038_All,Down;CL17755.Contig28_All,Down;Unigene18835_All,Up;CL7441.Contig1_All,Up;CL7441.Contig2_All,Up;CL2494.Contig7_All,Up;Unigene32153_All,Up;CL16139.Contig1_All,Up;CL3596.Contig4…
biological_process	growth	40	31	9	Unigene63061_All,Up;CL1362.Contig6_All,Down;CL1362.Contig7_All,Down;CL1362.Contig5_All,Down;CL1362.Contig3_All,Down;CL1362.Contig8_All,Down;CL2417.Contig11_All,Up;CL2417.Contig16_All,Up;CL6739.Contig2_All,Up;CL2417.Contig8_All,Up;CL2417.Contig6_All,Up;Unigene24972_All,Up;CL2417.Contig4_All,Up;Unigene24968_All,Up;CL8406.Contig1_All,Up;CL11355.Contig2_All,Up;CL8406.Contig3_All,Up;CL10174.Contig7_Al…
biological_process	immune system process	34	33	1	CL3161.Contig1_All,Up;CL3161.Contig2_All,Up;CL10510.Contig3_All,Up;Unigene18787_All,Up;Unigene43034_All,Up;Unigene64055_All,Down;CL1013.Contig4_All,Up;CL8895.Contig2_All,Up;CL7956.Contig3_All,Up;Unigene61363_All,Up;CL7099.Contig2_All,Up;Unigene22631_All,Up;CL8987.Contig3_All,Up;CL8987.Contig2_All,Up;CL13986.Contig1_All,Up;CL13986.Contig4_All,Up;CL13986.Contig2_All,Up;CL13986.Contig3_All,Up;CL1525…
biological_process	localization	465	340	125	CL13986.Contig1_All,Up;CL7099.Contig4_All,Up;CL3254.Contig8_All,Up;CL13986.Contig4_All,Up;CL13986.Contig2_All,Up;CL13986.Contig3_All,Up;CL7099.Contig3_All,Up;Unigene33270_All,Up;Unigene19361_All,Up;CL1013.Contig4_All,Up;Unigene22119_All,Up;CL9567.Contig2_All,Up;CL10725.Contig2_All,Up;CL18229.Contig2_All,Up;Unigene35492_All,Down;Unigene62934_All,Up;CL5669.Contig4_All,Up;CL10915.Contig3_All,Up;Unig…
biological_process	metabolic process	2566	1958	608	CL2521.Contig2_All,Up;Unigene26316_All,Up;CL10927.Contig4_All,Up;Unigene60986_All,Up;Unigene61440_All,Up;CL3178.Contig6_All,Up;Unigene23672_All,Up;CL1997.Contig1_All,Up;CL1997.Contig2_All,Up;Unigene42881_All,Up;CL10927.Contig2_All,Up;CL11834.Contig4_All,Up;CL1997.Contig5_All,Up;Unigene42371_All,Up;CL3853.Contig7_All,Up;Unigene42370_All,Up;CL10927.Contig1_All,Up;CL5748.Contig2_All,Up;CL10927.Conti…
.Contig1_All,Down;Unigene29367_All,Up;CL1030.Contig3_All,Up;CL4335.Contig2_All,Up;CL1030.Contig5_All,Up;CL1030.Contig2_All,Up;CL15211.Contig3_All,Up;CL15211.Contig2_All,Up;CL15211.Contig1_All,Up;Unigene19377_All,Up;Unigene62937_All,Up;Unigene42308_All,Up;CL18040.Contig2_All,Up;CL18710.Contig2_All,Up;CL12766.Contig4_All,Up;CL18040.Contig3_All,Up;CL18040.Contig1_All,Up;Unigene29402_All,Up;Unigene38…
biological_process	multi-organism process	95	90	5	CL3161.Contig1_All,Up;CL3161.Contig2_All,Up;CL10510.Contig3_All,Up;Unigene42664_All,Down;CL1013.Contig4_All,Up;CL19246.Contig2_All,Up;CL19445.Contig4_All,Up;CL4456.Contig3_All,Up;CL19733.Contig3_All,Up;Unigene9567_All,Up;CL19733.Contig2_All,Up;CL10174.Contig7_All,Up;CL7099.Contig4_All,Up;CL7099.Contig3_All,Up;Unigene33270_All,Up;Unigene19361_All,Up;Unigene22119_All,Up;CL10725.Contig2_All,Up;CL182…
biological_process	multicellular organismal process	208	158	50	CL19330.Contig1_All,Up;Unigene1165_All,Up;Unigene42664_All,Down;CL1362.Contig6_All,Down;CL1362.Contig7_All,Down;CL1362.Contig5_All,Down;CL1362.Contig3_All,Down;CL1362.Contig8_All,Down;CL7441.Contig1_All,Up;CL7441.Contig2_All,Up;CL2494.Contig7_All,Up;Unigene32153_All,Up;CL16139.Contig1_All,Up;CL3596.Contig4_All,Up;CL2494.Contig3_All,Up;CL2494.Contig1_All,Up;CL3113.Contig18_All,Down;Unigene28624_Al…
biological_process	negative regulation of biological process	105	80	25	CL9363.Contig2_All,Up;CL9363.Contig1_All,Up;CL13980.Contig3_All,Up;CL13980.Contig2_All,Up;CL13980.Contig5_All,Up;CL13980.Contig1_All,Up;CL13980.Contig4_All,Up;CL987.Contig3_All,Up;CL987.Contig1_All,Up;CL987.Contig4_All,Up;CL10869.Contig1_All,Down;CL10869.Contig3_All,Down;CL1124.Contig30_All,Up;CL17755.Contig28_All,Down;Unigene61840_All,Up;CL17112.Contig5_All,Up;CL213.Contig5_All,Up;CL5606.Contig4…
biological_process	positive regulation of biological process	94	76	18	CL16773.Contig3_All,Up;Unigene9148_All,Up;CL3161.Contig1_All,Up;CL3161.Contig2_All,Up;Unigene26808_All,Up;CL8514.Contig4_All,Up;CL17443.Contig1_All,Up;CL4076.Contig5_All,Up;CL12601.Contig1_All,Up;CL12601.Contig2_All,Up;CL4076.Contig4_All,Up;CL4076.Contig6_All,Up;CL7819.Contig2_All,Down;CL7819.Contig1_All,Down;CL5932.Contig7_All,Down;CL2405.Contig3_All,Down;Unigene62485_All,Up;Unigene62603_All,Up;…
biological_process	regulation of biological process	446	317	129	CL16773.Contig3_All,Up;Unigene22119_All,Up;CL9363.Contig2_All,Up;CL9363.Contig1_All,Up;CL15665.Contig1_All,Up;Unigene41210_All,Up;CL4743.Contig1_All,Up;CL3143.Contig8_All,Up;CL5992.Contig6_All,Up;CL5992.Contig4_All,Up;CL5992.Contig2_All,Up;CL13083.Contig7_All,Up;CL5992.Contig3_All,Up;CL5992.Contig1_All,Up;CL5992.Contig5_All,Up;Unigene19901_All,Up;Unigene39376_All,Up;CL3143.Contig6_All,Up;CL3143.C…
biological_process	reproduction	119	93	26	Unigene1165_All,Up;Unigene42664_All,Down;CL13231.Contig3_All,Up;CL5729.Contig2_All,Up;Unigene14438_All,Down;Unigene19590_All,Up;Unigene43015_All,Up;Unigene63061_All,Up;CL17665.Contig1_All,Up;CL11440.Contig2_All,Up;CL17665.Contig2_All,Up;CL9787.Contig1_All,Up;CL9787.Contig3_All,Up;CL10529.Contig2_All,Up;CL9787.Contig2_All,Up;CL10529.Contig1_All,Up;CL11440.Contig1_All,Up;Unigene26409_All,Up;CL8604.…
biological_process	reproductive process	119	93	26	Unigene1165_All,Up;Unigene42664_All,Down;CL13231.Contig3_All,Up;CL5729.Contig2_All,Up;Unigene14438_All,Down;Unigene19590_All,Up;Unigene43015_All,Up;Unigene63061_All,Up;CL17665.Contig1_All,Up;CL11440.Contig2_All,Up;CL17665.Contig2_All,Up;CL9787.Contig1_All,Up;CL9787.Contig3_All,Up;CL10529.Contig2_All,Up;CL9787.Contig2_All,Up;CL10529.Contig1_All,Up;CL11440.Contig1_All,Up;Unigene26409_All,Up;CL8604.…
biological_process	response to stimulus	523	388	135	Unigene36201_All,Up;Unigene36200_All,Up;CL12785.Contig3_All,Up;Unigene35192_All,Up;Unigene35193_All,Up;Unigene35191_All,Up;CL9761.Contig3_All,Up;Unigene42664_All,Down;CL3161.Contig1_All,Up;CL3161.Contig2_All,Up;CL10510.Contig3_All,Up;CL8987.Contig3_All,Up;CL8987.Contig2_All,Up;Unigene22119_All,Up;Unigene18787_All,Up;Unigene43034_All,Up;Unigene64055_All,Down;CL15665.Contig1_All,Up;Unigene41210_All…
biological_process	rhythmic process	6	1	5	Unigene61363_All,Up;CL19865.Contig26_All,Down;CL19865.Contig15_All,Down;CL19528.Contig3_All,Down;CL3225.Contig10_All,Down;CL3225.Contig11_All,Down
biological_process	signaling	161	121	40	CL15665.Contig1_All,Up;Unigene41210_All,Up;CL4743.Contig1_All,Up;CL3143.Contig8_All,Up;CL5992.Contig6_All,Up;CL5992.Contig4_All,Up;CL5992.Contig2_All,Up;CL13083.Contig7_All,Up;CL5992.Contig3_All,Up;CL5992.Contig1_All,Up;CL5992.Contig5_All,Up;Unigene19901_All,Up;Unigene39376_All,Up;CL3143.Contig6_All,Up;CL3143.Contig7_All,Up;CL3143.Contig9_All,Up;Unigene32395_All,Up;CL16348.Contig2_All,Up;CL3143.C…
biological_process	single-organism process	1726	1288	438	CL16773.Contig3_All,Up;CL13986.Contig1_All,Up;CL7099.Contig4_All,Up;CL3254.Contig8_All,Up;CL13986.Contig4_All,Up;CL13986.Contig2_All,Up;CL13986.Contig3_All,Up;CL7099.Contig3_All,Up;Unigene33270_All,Up;Unigene19361_All,Up;CL1013.Contig4_All,Up;Unigene22119_All,Up;CL9567.Contig2_All,Up;CL10725.Contig2_All,Up;CL18229.Contig2_All,Up;Unigene26316_All,Up;Unigene39689_All,Up;CL20501.Contig1_All,Down;CL2…
;Unigene26426_All,Up;CL8618.Contig1_All,Up;CL16564.Contig3_All,Up;CL8618.Contig3_All,Up;Unigene26342_All,Up;CL8641.Contig3_All,Up;Unigene25972_All,Up;Unigene39882_All,Up;CL9402.Contig2_All,Up;Unigene25490_All,Up;CL5307.Contig3_All,Up;Unigene25492_All,Up;CL8023.Contig3_All,Up;Unigene25489_All,Up;Unigene25491_All,Up;Unigene44204_All,Down;CL13076.Contig2_All,Up;CL13076.Contig1_All,Up;CL19287.Contig2…
cellular_component	cell	2405	1898	507	Unigene62160_All,Up;Unigene63374_All,Up;Unigene41080_All,Up;Unigene62821_All,Up;Unigene61711_All,Up;CL7216.Contig3_All,Up;CL7216.Contig1_All,Up;CL7216.Contig4_All,Up;CL7216.Contig2_All,Up;CL2722.Contig4_All,Down;Unigene62485_All,Up;CL13852.Contig8_All,Up;Unigene1047_All,Up;CL14228.Contig2_All,Up;CL17665.Contig1_All,Up;CL11440.Contig2_All,Up;CL3024.Contig1_All,Up;CL17665.Contig2_All,Up;CL14228.Con…
l,Up;Unigene8228_All,Up;Unigene28316_All,Up;CL20371.Contig9_All,Up;Unigene4179_All,Up;CL19645.Contig1_All,Up;Unigene12356_All,Up;CL7165.Contig3_All,Down;CL7165.Contig17_All,Down;Unigene16728_All,Down;CL7165.Contig8_All,Down;CL7165.Contig12_All,Down;CL7165.Contig5_All,Down;CL7165.Contig18_All,Down;CL7165.Contig7_All,Down;CL7165.Contig10_All,Down;Unigene35492_All,Down;CL13768.Contig1_All,Down;CL788…
cellular_component	cell junction	75	66	9	CL7414.Contig13_All,Up;Unigene60489_All,Up;Unigene62485_All,Up;Unigene61363_All,Up;CL15665.Contig1_All,Up;Unigene62732_All,Up;CL96.Contig7_All,Up;Unigene42038_All,Up;Unigene63061_All,Up;Unigene41210_All,Up;Unigene44265_All,Up;Unigene26002_All,Up;CL4743.Contig1_All,Up;CL3143.Contig8_All,Up;Unigene32084_All,Up;CL13662.Contig1_All,Up;CL6026.Contig1_All,Up;CL5992.Contig6_All,Up;CL5992.Contig4_All,Up;…
cellular_component	cell part	2402	1895	507	Unigene62160_All,Up;Unigene63374_All,Up;Unigene41080_All,Up;Unigene62821_All,Up;Unigene61711_All,Up;CL7216.Contig3_All,Up;CL7216.Contig1_All,Up;CL7216.Contig4_All,Up;CL7216.Contig2_All,Up;CL2722.Contig4_All,Down;Unigene62485_All,Up;CL13852.Contig8_All,Up;Unigene1047_All,Up;CL14228.Contig2_All,Up;CL17665.Contig1_All,Up;CL11440.Contig2_All,Up;CL3024.Contig1_All,Up;CL17665.Contig2_All,Up;CL14228.Con…
,Up;Unigene4179_All,Up;CL19645.Contig1_All,Up;Unigene12356_All,Up;CL7165.Contig3_All,Down;CL7165.Contig17_All,Down;Unigene16728_All,Down;CL7165.Contig8_All,Down;CL7165.Contig12_All,Down;CL7165.Contig5_All,Down;CL7165.Contig18_All,Down;CL7165.Contig7_All,Down;CL7165.Contig10_All,Down;Unigene35492_All,Down;CL13768.Contig1_All,Down;CL7881.Contig2_All,Up;CL4456.Contig3_All,Up;Unigene33812_All,Up;CL78…
cellular_component	extracellular matrix	6	2	4	CL14605.Contig3_All,Up;CL14605.Contig6_All,Up;CL9678.Contig4_All,Down;CL9678.Contig1_All,Down;CL9678.Contig3_All,Down;CL9678.Contig2_All,Down
cellular_component	extracellular matrix component	4	0	4	CL9678.Contig4_All,Down;CL9678.Contig1_All,Down;CL9678.Contig3_All,Down;CL9678.Contig2_All,Down
cellular_component	extracellular region	192	159	33	CL15441.Contig3_All,Up;CL1094.Contig4_All,Up;CL1094.Contig3_All,Up;Unigene29495_All,Up;Unigene25625_All,Up;Unigene25627_All,Up;CL1094.Contig2_All,Up;Unigene29931_All,Up;CL11900.Contig1_All,Up;CL1094.Contig1_All,Up;Unigene42956_All,Down;Unigene61363_All,Up;Unigene63061_All,Up;CL2401.Contig1_All,Up;Unigene26497_All,Up;CL2401.Contig7_All,Up;CL16715.Contig3_All,Up;Unigene16509_All,Up;CL5498.Contig4_A…
cellular_component	extracellular region part	11	10	1	CL15441.Contig3_All,Up;CL1094.Contig4_All,Up;CL1094.Contig3_All,Up;Unigene29495_All,Up;Unigene25625_All,Up;Unigene25627_All,Up;CL1094.Contig2_All,Up;Unigene29931_All,Up;CL11900.Contig1_All,Up;CL1094.Contig1_All,Up;Unigene42956_All,Down
cellular_component	macromolecular complex	283	246	37	Unigene62160_All,Up;Unigene63374_All,Up;Unigene41080_All,Up;Unigene62821_All,Up;Unigene61711_All,Up;CL7216.Contig3_All,Up;CL7216.Contig1_All,Up;CL7216.Contig4_All,Up;CL7216.Contig2_All,Up;CL2722.Contig4_All,Down;Unigene61468_All,Up;Unigene61543_All,Up;Unigene61991_All,Up;Unigene61296_All,Up;Unigene62197_All,Up;Unigene61791_All,Up;Unigene20788_All,Up;Unigene63842_All,Up;Unigene27450_All,Up;Unigene…
cellular_component	membrane	1491	1154	337	Unigene35381_All,Up;CL2356.Contig7_All,Up;CL2356.Contig4_All,Up;CL2356.Contig2_All,Up;CL7414.Contig13_All,Up;Unigene60489_All,Up;Unigene63842_All,Up;CL96.Contig7_All,Up;Unigene61651_All,Up;CL16695.Contig1_All,Up;Unigene63061_All,Up;CL1046.Contig6_All,Up;Unigene44265_All,Up;Unigene27044_All,Up;CL2446.Contig6_All,Up;CL2446.Contig9_All,Up;Unigene39365_All,Up;Unigene26002_All,Up;CL10722.Contig3_All,U…
ll,Up;CL846.Contig2_All,Up;CL18936.Contig1_All,Up;CL8766.Contig4_All,Up;CL8766.Contig3_All,Up;Unigene1482_All,Up;CL8766.Contig5_All,Up;Unigene62485_All,Up;Unigene62732_All,Up;Unigene63611_All,Up;Unigene33290_All,Up;CL13472.Contig3_All,Down;CL2877.Contig2_All,Up
cellular_component	membrane part	1104	847	257	Unigene35381_All,Up;CL2356.Contig7_All,Up;CL2356.Contig4_All,Up;CL2356.Contig2_All,Up;Unigene35503_All,Down;Unigene15698_All,Up;CL9184.Contig4_All,Down;CL17921.Contig2_All,Down;CL19438.Contig8_All,Up;Unigene5479_All,Up;Unigene40775_All,Up;Unigene14591_All,Up;Unigene9148_All,Up;CL4076.Contig5_All,Up;CL4076.Contig4_All,Up;CL4076.Contig6_All,Up;CL16216.Contig3_All,Down;Unigene16728_All,Down;CL14778.…
cellular_component	membrane-enclosed lumen	53	41	12	CL6814.Contig8_All,Down;CL1124.Contig30_All,Up;Unigene63244_All,Up;CL7414.Contig13_All,Up;Unigene60489_All,Up;Unigene61840_All,Up;Unigene20788_All,Up;Unigene62485_All,Up;Unigene62732_All,Up;Unigene62494_All,Up;CL96.Contig7_All,Up;Unigene44265_All,Up;CL15257.Contig2_All,Up;CL15257.Contig1_All,Up;CL6739.Contig2_All,Up;CL424.Contig5_All,Up;CL13768.Contig1_All,Down;CL291.Contig22_All,Up;Unigene35492_…
cellular_component	nucleoid	10	10	0	CL2521.Contig2_All,Up;Unigene18835_All,Up;CL16098.Contig2_All,Up;CL16098.Contig1_All,Up;CL9330.Contig2_All,Up;CL16177.Contig1_All,Up;CL14228.Contig2_All,Up;CL14228.Contig3_All,Up;CL16616.Contig2_All,Up;CL16616.Contig1_All,Up
cellular_component	organelle	1965	1584	381	Unigene62485_All,Up;CL13852.Contig8_All,Up;Unigene1047_All,Up;CL14228.Contig2_All,Up;CL17665.Contig1_All,Up;CL11440.Contig2_All,Up;CL3024.Contig1_All,Up;CL17665.Contig2_All,Up;CL14228.Contig3_All,Up;Unigene29764_All,Up;Unigene32600_All,Up;CL14011.Contig1_All,Up;CL17346.Contig1_All,Up;CL17346.Contig2_All,Up;Unigene60629_All,Up;CL4283.Contig1_All,Up;CL17346.Contig3_All,Up;CL9787.Contig1_All,Up;CL97…
4204_All,Down;CL4830.Contig3_All,Up;CL4830.Contig4_All,Up;CL3044.Contig4_All,Down;CL4721.Contig4_All,Down;Unigene3484_All,Down;CL316.Contig2_All,Down;CL8511.Contig2_All,Up;CL7197.Contig3_All,Up;CL6054.Contig4_All,Up;CL7197.Contig1_All,Up;CL8511.Contig1_All,Up;CL13076.Contig2_All,Up;CL13076.Contig1_All,Up;CL12041.Contig3_All,Up;CL12041.Contig1_All,Up;CL12041.Contig2_All,Up;CL11044.Contig2_All,Up;U…
cellular_component	organelle part	446	381	65	Unigene62485_All,Up;CL13852.Contig8_All,Up;Unigene1047_All,Up;CL14228.Contig2_All,Up;CL17665.Contig1_All,Up;CL11440.Contig2_All,Up;CL3024.Contig1_All,Up;CL17665.Contig2_All,Up;CL14228.Contig3_All,Up;Unigene29764_All,Up;Unigene32600_All,Up;CL14011.Contig1_All,Up;CL17346.Contig1_All,Up;CL17346.Contig2_All,Up;Unigene60629_All,Up;CL4283.Contig1_All,Up;CL17346.Contig3_All,Up;CL9787.Contig1_All,Up;CL97…
cellular_component	supramolecular fiber	26	26	0	CL799.Contig2_All,Up;CL6254.Contig2_All,Up;CL10229.Contig2_All,Up;CL2417.Contig13_All,Up;CL2417.Contig11_All,Up;CL2417.Contig16_All,Up;CL2417.Contig7_All,Up;CL2417.Contig12_All,Up;CL13165.Contig1_All,Up;CL2417.Contig1_All,Up;CL11140.Contig1_All,Up;CL2417.Contig8_All,Up;CL18178.Contig1_All,Up;CL1028.Contig3_All,Up;CL13165.Contig2_All,Up;CL2417.Contig6_All,Up;CL2417.Contig23_All,Up;CL18315.Contig2_…
cellular_component	symplast	75	66	9	CL7414.Contig13_All,Up;Unigene60489_All,Up;Unigene62485_All,Up;Unigene61363_All,Up;CL15665.Contig1_All,Up;Unigene62732_All,Up;CL96.Contig7_All,Up;Unigene42038_All,Up;Unigene63061_All,Up;Unigene41210_All,Up;Unigene44265_All,Up;Unigene26002_All,Up;CL4743.Contig1_All,Up;CL3143.Contig8_All,Up;Unigene32084_All,Up;CL13662.Contig1_All,Up;CL6026.Contig1_All,Up;CL5992.Contig6_All,Up;CL5992.Contig4_All,Up;…
cellular_component	virion	10	8	2	CL10491.Contig1_All,Up;CL7216.Contig3_All,Up;CL7216.Contig1_All,Up;CL7216.Contig4_All,Up;CL7216.Contig2_All,Up;CL11044.Contig2_All,Up;CL5156.Contig6_All,Up;Unigene35453_All,Down;CL2722.Contig4_All,Down;Unigene62808_All,Up
cellular_component	virion part	10	8	2	CL10491.Contig1_All,Up;CL7216.Contig3_All,Up;CL7216.Contig1_All,Up;CL7216.Contig4_All,Up;CL7216.Contig2_All,Up;CL11044.Contig2_All,Up;CL5156.Contig6_All,Up;Unigene35453_All,Down;CL2722.Contig4_All,Down;Unigene62808_All,Up
molecular_function	antioxidant activity	61	54	7	CL19765.Contig1_All,Up;CL19765.Contig2_All,Up;Unigene25625_All,Up;Unigene25627_All,Up;CL16854.Contig2_All,Up;CL16854.Contig3_All,Up;Unigene19361_All,Up;CL10005.Contig1_All,Up;CL10005.Contig2_All,Up;CL59.Contig7_All,Up;CL59.Contig3_All,Up;CL19770.Contig1_All,Up;CL7660.Contig5_All,Up;CL17696.Contig1_All,Up;CL6224.Contig7_All,Up;CL6843.Contig2_All,Up;Unigene33812_All,Up;CL6233.Contig2_All,Up;CL17811…
molecular_function	binding	1571	1123	448	Unigene61363_All,Up;CL20131.Contig1_All,Up;Unigene21770_All,Down;Unigene61080_All,Up;CL3161.Contig1_All,Up;CL3161.Contig2_All,Up;CL20089.Contig3_All,Up;CL7763.Contig1_All,Up;CL2846.Contig13_All,Up;CL7506.Contig1_All,Up;CL6554.Contig2_All,Up;Unigene54839_All,Down;CL3044.Contig4_All,Down;CL13031.Contig2_All,Up;Unigene9148_All,Up;CL4076.Contig5_All,Up;CL4076.Contig4_All,Up;CL4076.Contig6_All,Up;CL15…
ntig2_All,Up;Unigene32838_All,Up;CL20384.Contig1_All,Up;CL915.Contig3_All,Up;CL20384.Contig2_All,Up;Unigene15767_All,Up;CL915.Contig4_All,Up;Unigene33416_All,Down;CL16750.Contig1_All,Down;CL16750.Contig2_All,Down;CL9302.Contig2_All,Down;CL9302.Contig1_All,Down;Unigene41104_All,Up;Unigene30926_All,Up;Unigene20379_All,Up;Unigene23265_All,Up;CL1453.Contig6_All,Up;CL1453.Contig4_All,Up;CL1453.Contig2…
molecular_function	catalytic activity	2190	1647	543	CL4048.Contig2_All,Up;CL4048.Contig4_All,Up;Unigene39472_All,Up;CL16688.Contig2_All,Up;CL8446.Contig1_All,Up;CL8446.Contig2_All,Up;CL16688.Contig1_All,Up;CL7846.Contig2_All,Up;CL7573.Contig2_All,Up;Unigene21878_All,Up;CL7573.Contig3_All,Down;Unigene21879_All,Down;CL7573.Contig4_All,Down;Unigene60812_All,Up;Unigene63115_All,Up;Unigene62437_All,Up;CL7365.Contig3_All,Up;CL17070.Contig1_All,Down;CL17…
ll,Up;Unigene42309_All,Up;Unigene10687_All,Down;CL2521.Contig2_All,Up;CL9787.Contig1_All,Up;CL9787.Contig3_All,Up;CL9787.Contig2_All,Up;Unigene26409_All,Up;Unigene33036_All,Up;Unigene36186_All,Up;CL7175.Contig2_All,Up;Unigene15945_All,Up;CL2312.Contig4_All,Down;Unigene63612_All,Up;Unigene61440_All,Up;Unigene38258_All,Up;Unigene38257_All,Up;CL2070.Contig7_All,Up;Unigene13759_All,Up;Unigene38260_Al…
molecular_function	electron carrier activity	24	19	5	CL6259.Contig5_All,Up;Unigene36094_All,Up;Unigene23822_All,Up;CL409.Contig5_All,Up;Unigene26426_All,Up;CL2651.Contig7_All,Up;CL8618.Contig1_All,Up;CL16564.Contig3_All,Up;CL13190.Contig1_All,Up;CL8618.Contig3_All,Up;CL16564.Contig4_All,Up;CL11710.Contig1_All,Up;Unigene33071_All,Up;Unigene26342_All,Up;CL17710.Contig2_All,Up;CL3525.Contig2_All,Up;CL10174.Contig7_All,Up;Unigene39882_All,Up;CL9402.Con…
molecular_function	molecular function regulator	47	34	13	CL9775.Contig2_All,Up;CL14237.Contig1_All,Up;CL14237.Contig3_All,Up;CL401.Contig1_All,Up;CL18083.Contig2_All,Up;CL18083.Contig3_All,Up;CL7585.Contig1_All,Up;CL7585.Contig2_All,Up;CL7585.Contig3_All,Up;CL19133.Contig2_All,Up;CL1731.Contig4_All,Down;CL1731.Contig8_All,Down;Unigene29202_All,Down;CL1731.Contig1_All,Down;CL1731.Contig6_All,Down;CL1731.Contig2_All,Down;CL1731.Contig3_All,Down;CL10869.C…
molecular_function	molecular transducer activity	20	15	5	Unigene41104_All,Up;Unigene30926_All,Up;Unigene20379_All,Up;Unigene23265_All,Up;CL19505.Contig10_All,Up;CL1453.Contig6_All,Up;CL1453.Contig4_All,Up;CL19505.Contig8_All,Up;CL19505.Contig9_All,Up;CL1453.Contig2_All,Up;Unigene42074_All,Up;Unigene42075_All,Up;CL1453.Contig7_All,Down;CL1453.Contig3_All,Down;CL17160.Contig4_All,Down;Unigene64055_All,Down;CL8406.Contig1_All,Up;CL8406.Contig3_All,Up;CL19…
molecular_function	nucleic acid binding transcription factor activity	73	49	24	Unigene24496_All,Up;CL13844.Contig1_All,Up;Unigene16082_All,Up;CL13986.Contig1_All,Up;CL1850.Contig2_All,Up;CL15257.Contig2_All,Up;CL14444.Contig2_All,Up;CL7099.Contig4_All,Up;CL13986.Contig4_All,Up;CL14444.Contig1_All,Up;CL13986.Contig2_All,Up;CL15257.Contig1_All,Up;CL13986.Contig3_All,Up;CL13844.Contig3_All,Up;Unigene39376_All,Up;CL7099.Contig3_All,Up;CL385.Contig2_All,Up;CL1850.Contig3_All,Up;…
molecular_function	nutrient reservoir activity	19	17	2	Unigene42038_All,Up;CL2895.Contig1_All,Up;CL6400.Contig3_All,Up;Unigene39305_All,Up;CL13495.Contig4_All,Up;CL13495.Contig2_All,Up;CL13495.Contig3_All,Up;CL1319.Contig4_All,Up;CL17100.Contig2_All,Up;CL4028.Contig1_All,Up;CL4028.Contig4_All,Up;CL931.Contig3_All,Up;CL2895.Contig2_All,Up;CL13495.Contig1_All,Up;CL4028.Contig3_All,Up;CL931.Contig2_All,Up;CL931.Contig4_All,Up;CL1319.Contig3_All,Down;Uni…
molecular_function	signal transducer activity	47	42	5	CL4526.Contig2_All,Up;CL4526.Contig1_All,Up;Unigene26017_All,Up;Unigene26015_All,Up;CL1560.Contig1_All,Up;CL15665.Contig1_All,Up;Unigene41210_All,Up;CL4743.Contig1_All,Up;CL3143.Contig8_All,Up;CL5992.Contig6_All,Up;CL5992.Contig4_All,Up;CL5992.Contig2_All,Up;CL13083.Contig7_All,Up;CL5992.Contig3_All,Up;CL5992.Contig1_All,Up;CL5992.Contig5_All,Up;Unigene19901_All,Up;CL3143.Contig6_All,Up;CL3143.Co…
molecular_function	structural molecule activity	154	152	2	Unigene61012_All,Up;Unigene60832_All,Up;Unigene62339_All,Up;Unigene41143_All,Up;Unigene61468_All,Up;Unigene61543_All,Up;Unigene61991_All,Up;Unigene63721_All,Up;Unigene63371_All,Up;Unigene61226_All,Up;Unigene61296_All,Up;Unigene40950_All,Up;Unigene61495_All,Up;Unigene62347_All,Up;Unigene62197_All,Up;Unigene61791_All,Up;Unigene61484_All,Up;Unigene62485_All,Up;Unigene62603_All,Up;Unigene63842_All,Up…
molecular_function	transcription factor activity, protein binding	14	12	2	CL202.Contig1_All,Up;CL202.Contig2_All,Up;CL14953.Contig9_All,Up;CL7188.Contig3_All,Up;CL7188.Contig1_All,Up;CL7188.Contig7_All,Up;CL7188.Contig4_All,Up;CL7188.Contig2_All,Up;CL4099.Contig1_All,Down;CL2334.Contig1_All,Up;CL2334.Contig3_All,Up;CL2334.Contig2_All,Up;CL17827.Contig3_All,Up;CL3113.Contig18_All,Down
molecular_function	transporter activity	222	136	86	Unigene60812_All,Up;Unigene63115_All,Up;Unigene62437_All,Up;CL4291.Contig12_All,Up;Unigene29761_All,Up;CL5243.Contig1_All,Up;Unigene33549_All,Up;CL411.Contig3_All,Up;CL10915.Contig3_All,Up;CL20140.Contig4_All,Up;Unigene7839_All,Up;CL20140.Contig5_All,Up;CL20140.Contig2_All,Up;Unigene18893_All,Up;Unigene9537_All,Down;CL1026.Contig7_All,Down;CL1026.Contig1_All,Down;CL20265.Contig6_All,Down;CL20600.…

## Sheet: A6 vs B6 GO_Plot
Ontology	Class	Numbers_of_A6-vs-B6	Up-Regulation(A6-vs-B6)	Down-Regulation(A6-vs-B6)	Genes_of_A6-vs-B6
biological_process	biological adhesion	8	8	0	Unigene25651_All,Up;CL14417.Contig1_All,Up;Unigene33921_All,Up;CL17316.Contig3_All,Up;CL12539.Contig3_All,Up;CL12539.Contig7_All,Up;Unigene22983_All,Up;Unigene26541_All,Up
biological_process	biological phase	1	1	0	CL7664.Contig6_All,Up
biological_process	biological regulation	1199	944	255	Unigene33921_All,Up;CL16773.Contig2_All,Down;CL16773.Contig1_All,Down;CL4884.Contig5_All,Up;CL1495.Contig2_All,Up;CL3882.Contig2_All,Up;CL3882.Contig3_All,Up;CL3882.Contig1_All,Up;Unigene13030_All,Up;CL9363.Contig2_All,Down;CL13083.Contig2_All,Up;CL13083.Contig7_All,Up;CL13083.Contig4_All,Up;CL19515.Contig1_All,Up;Unigene32395_All,Up;CL4968.Contig6_All,Up;Unigene6430_All,Up;CL4445.Contig6_All,Up;…
biological_process	cell killing	5	1	4	CL2397.Contig1_All,Up;CL9943.Contig2_All,Down;CL9943.Contig8_All,Down;Unigene43034_All,Down;Unigene22382_All,Down
biological_process	cellular component organization or biogenesis	702	465	237	Unigene10846_All,Up;CL1450.Contig8_All,Up;CL1450.Contig6_All,Up;CL16773.Contig2_All,Down;CL16773.Contig1_All,Down;CL13986.Contig3_All,Up;Unigene33270_All,Up;CL13986.Contig1_All,Up;Unigene41945_All,Up;Unigene41942_All,Up;CL13986.Contig4_All,Up;CL1013.Contig4_All,Up;Unigene41943_All,Up;CL13986.Contig2_All,Up;Unigene64427_All,Up;Unigene41944_All,Up;CL7099.Contig4_All,Up;CL1495.Contig2_All,Up;CL12354…
biological_process	cellular process	4045	3193	852	CL13927.Contig1_All,Up;Unigene10846_All,Up;CL1450.Contig8_All,Up;CL1450.Contig6_All,Up;CL16773.Contig2_All,Down;CL16773.Contig1_All,Down;CL13986.Contig3_All,Up;Unigene33270_All,Up;CL13986.Contig1_All,Up;Unigene41945_All,Up;Unigene41942_All,Up;CL13986.Contig4_All,Up;CL1013.Contig4_All,Up;Unigene41943_All,Up;CL13986.Contig2_All,Up;Unigene64427_All,Up;Unigene41944_All,Up;CL7099.Contig4_All,Up;CL1495…
;Unigene16059_All,Up;CL19747.Contig7_All,Up;Unigene31661_All,Up;CL19435.Contig2_All,Up;CL19747.Contig6_All,Up;Unigene22267_All,Up;Unigene25437_All,Up;CL16828.Contig2_All,Up;Unigene20661_All,Up;CL15195.Contig1_All,Up;Unigene51634_All,Up;CL19435.Contig11_All,Up;CL20430.Contig2_All,Up;CL361.Contig2_All,Up;Unigene18671_All,Up;CL1048.Contig4_All,Up;CL4135.Contig2_All,Up;CL2212.Contig8_All,Down;CL2212.…
93.Contig2_All,Up;CL10027.Contig1_All,Up;CL16695.Contig1_All,Down;CL2740.Contig2_All,Down;CL11967.Contig3_All,Up;CL11967.Contig2_All,Up;CL16050.Contig2_All,Down;CL1000.Contig1_All,Up;CL1000.Contig3_All,Up;CL1000.Contig2_All,Up;Unigene29627_All,Up;Unigene29626_All,Up;Unigene29625_All,Up;CL3445.Contig9_All,Up;CL14161.Contig2_All,Up;CL557.Contig5_All,Up;Unigene22831_All,Up;CL4131.Contig2_All,Up;CL41…
biological_process	detoxification	12	6	6	CL6586.Contig4_All,Up;Unigene21547_All,Up;CL16831.Contig2_All,Down;Unigene25625_All,Down;Unigene25627_All,Down;CL13024.Contig5_All,Up;CL13024.Contig4_All,Up;CL13024.Contig2_All,Up;CL13024.Contig3_All,Up;CL16577.Contig1_All,Down;CL16577.Contig2_All,Down;CL13150.Contig2_All,Down
biological_process	developmental process	384	271	113	Unigene33921_All,Up;CL8200.Contig21_All,Up;CL5834.Contig4_All,Up;Unigene28714_All,Up;CL12310.Contig3_All,Up;CL5834.Contig1_All,Up;CL12776.Contig2_All,Down;CL12776.Contig1_All,Down;CL17304.Contig1_All,Up;CL993.Contig6_All,Up;Unigene25651_All,Up;CL17316.Contig3_All,Up;Unigene11206_All,Up;Unigene25074_All,Down;CL10204.Contig1_All,Down;CL12089.Contig1_All,Up;Unigene20658_All,Up;CL17295.Contig2_All,Up…
biological_process	growth	66	58	8	CL12539.Contig3_All,Up;CL9373.Contig3_All,Up;CL12539.Contig7_All,Up;CL17809.Contig1_All,Up;CL4013.Contig2_All,Up;CL1362.Contig7_All,Up;CL1362.Contig8_All,Up;CL1362.Contig3_All,Up;CL1362.Contig6_All,Up;CL1362.Contig5_All,Up;CL14417.Contig1_All,Up;CL13115.Contig1_All,Up;CL6984.Contig8_All,Up;CL13115.Contig2_All,Up;Unigene22983_All,Up;CL305.Contig9_All,Up;CL305.Contig2_All,Up;CL10174.Contig3_All,Up;…
biological_process	immune system process	93	67	26	CL19476.Contig2_All,Up;Unigene33921_All,Up;CL10909.Contig1_All,Up;Unigene26450_All,Up;CL16083.Contig1_All,Up;CL19147.Contig3_All,Up;CL16083.Contig2_All,Up;Unigene43034_All,Down;CL1013.Contig4_All,Up;CL6006.Contig2_All,Up;CL6006.Contig5_All,Up;CL6006.Contig6_All,Up;CL6006.Contig7_All,Up;CL1013.Contig5_All,Up;Unigene41678_All,Up;CL1013.Contig6_All,Up;CL6840.Contig5_All,Up;CL1013.Contig1_All,Up;Unig…
biological_process	localization	1054	884	170	CL13986.Contig3_All,Up;Unigene33270_All,Up;CL13986.Contig1_All,Up;Unigene41945_All,Up;Unigene41942_All,Up;CL13986.Contig4_All,Up;CL1013.Contig4_All,Up;Unigene41943_All,Up;CL13986.Contig2_All,Up;Unigene64427_All,Up;Unigene41944_All,Up;CL7099.Contig4_All,Up;CL1495.Contig2_All,Up;CL12354.Contig2_All,Up;CL3882.Contig2_All,Up;CL4276.Contig4_All,Up;CL8521.Contig1_All,Up;CL3882.Contig3_All,Up;CL1013.Con…
biological_process	locomotion	1	1	0	CL14042.Contig2_All,Up
biological_process	metabolic process	4637	3501	1136	CL13927.Contig1_All,Up;CL17168.Contig3_All,Up;CL17168.Contig5_All,Up;CL17168.Contig2_All,Up;CL17168.Contig4_All,Up;CL17168.Contig1_All,Up;CL6455.Contig3_All,Down;Unigene26316_All,Down;CL1310.Contig34_All,Up;CL2287.Contig5_All,Up;CL3976.Contig6_All,Up;Unigene19069_All,Up;CL3652.Contig13_All,Up;CL11208.Contig1_All,Up;CL2287.Contig8_All,Up;CL3019.Contig4_All,Up;CL19970.Contig7_All,Up;CL478.Contig2_A…
ll,Up;CL15654.Contig1_All,Up;CL20093.Contig4_All,Up;CL14303.Contig4_All,Up;CL20604.Contig4_All,Up;Unigene22406_All,Up;CL11313.Contig1_All,Up;CL14303.Contig3_All,Up;Unigene28149_All,Up;CL14614.Contig4_All,Up;Unigene902_All,Up;CL13986.Contig2_All,Up;CL20141.Contig7_All,Up;CL19747.Contig3_All,Up;Unigene28141_All,Up;CL6201.Contig6_All,Up;Unigene26105_All,Up;CL3120.Contig2_All,Up;CL3120.Contig8_All,Up…
,Up;CL1336.Contig5_All,Down;CL11097.Contig4_All,Down;CL3920.Contig2_All,Down;CL3920.Contig3_All,Down;CL6016.Contig3_All,Down;CL17225.Contig2_All,Down;CL11097.Contig2_All,Down;CL1698.Contig7_All,Down;CL6016.Contig4_All,Down;CL4819.Contig5_All,Up;CL13293.Contig1_All,Up;CL13293.Contig3_All,Up;CL13293.Contig4_All,Up;CL20029.Contig2_All,Up;CL6222.Contig5_All,Up;CL11183.Contig4_All,Up;Unigene28623_All,…
,Down;Unigene43086_All,Down;CL1569.Contig18_All,Down;Unigene38995_All,Down;Unigene29384_All,Down;CL20486.Contig1_All,Down;CL2101.Contig12_All,Down;CL586.Contig8_All,Down;CL14112.Contig2_All,Up;CL19322.Contig1_All,Up;Unigene4107_All,Down;Unigene21424_All,Up;Unigene21420_All,Up;Unigene21415_All,Up;Unigene21423_All,Up;Unigene21413_All,Up;Unigene21414_All,Up;CL4872.Contig2_All,Up;CL4872.Contig3_All,U…
biological_process	multi-organism process	222	153	69	CL12089.Contig1_All,Up;Unigene20658_All,Up;CL17295.Contig2_All,Up;Unigene35476_All,Up;Unigene42755_All,Up;CL20014.Contig1_All,Down;CL19476.Contig2_All,Up;Unigene33921_All,Up;Unigene42664_All,Up;CL1013.Contig4_All,Up;CL6006.Contig2_All,Up;CL6006.Contig5_All,Up;CL6006.Contig6_All,Up;CL6006.Contig7_All,Up;CL1013.Contig5_All,Up;Unigene41678_All,Up;CL1013.Contig6_All,Up;CL6840.Contig5_All,Up;CL1013.Co…
biological_process	multicellular organismal process	380	273	107	Unigene33921_All,Up;CL8200.Contig21_All,Up;CL993.Contig6_All,Up;Unigene25651_All,Up;CL17316.Contig3_All,Up;Unigene11206_All,Up;Unigene25074_All,Down;CL10204.Contig1_All,Down;CL12089.Contig1_All,Up;Unigene20658_All,Up;CL17295.Contig2_All,Up;Unigene35476_All,Up;Unigene42755_All,Up;CL20014.Contig1_All,Down;CL13839.Contig3_All,Up;CL685.Contig2_All,Up;CL10368.Contig3_All,Up;CL1132.Contig4_All,Up;CL103…
biological_process	negative regulation of biological process	159	125	34	CL9363.Contig2_All,Down;CL987.Contig3_All,Up;Unigene40242_All,Up;CL9105.Contig3_All,Up;CL987.Contig4_All,Up;Unigene28280_All,Up;CL1124.Contig3_All,Up;CL1299.Contig3_All,Up;CL1490.Contig1_All,Up;CL14417.Contig1_All,Up;CL17244.Contig1_All,Up;CL1777.Contig2_All,Up;CL1777.Contig3_All,Up;Unigene18507_All,Up;CL20014.Contig1_All,Down;CL16673.Contig2_All,Down;CL16673.Contig3_All,Down;Unigene33270_All,Up;…
biological_process	positive regulation of biological process	211	152	59	CL16773.Contig2_All,Down;CL16773.Contig1_All,Down;Unigene33921_All,Up;CL4949.Contig8_All,Up;Unigene1897_All,Up;CL6535.Contig5_All,Up;CL6535.Contig3_All,Up;CL2361.Contig9_All,Down;CL2361.Contig8_All,Down;CL2361.Contig6_All,Down;CL4009.Contig5_All,Down;CL12601.Contig1_All,Down;CL1695.Contig5_All,Up;CL1695.Contig4_All,Up;Unigene41907_All,Up;CL1695.Contig9_All,Up;CL9259.Contig4_All,Up;CL5891.Contig5_…
biological_process	regulation of biological process	1025	801	224	Unigene33921_All,Up;CL16773.Contig2_All,Down;CL16773.Contig1_All,Down;CL4884.Contig5_All,Up;CL1495.Contig2_All,Up;CL3882.Contig2_All,Up;CL3882.Contig3_All,Up;CL3882.Contig1_All,Up;Unigene13030_All,Up;CL9363.Contig2_All,Down;CL13083.Contig2_All,Up;CL13083.Contig7_All,Up;CL13083.Contig4_All,Up;CL19515.Contig1_All,Up;Unigene32395_All,Up;CL4968.Contig6_All,Up;Unigene6430_All,Up;CL4445.Contig6_All,Up;…
biological_process	reproduction	217	154	63	Unigene33921_All,Up;CL12089.Contig1_All,Up;Unigene20658_All,Up;CL17295.Contig2_All,Up;Unigene35476_All,Up;Unigene42755_All,Up;CL20014.Contig1_All,Down;Unigene35686_All,Up;CL685.Contig2_All,Up;Unigene42664_All,Up;Unigene32536_All,Up;CL5729.Contig2_All,Up;CL6570.Contig5_All,Up;CL5729.Contig1_All,Up;Unigene21598_All,Up;Unigene25651_All,Up;CL17316.Contig3_All,Up;CL8200.Contig21_All,Up;CL16830.Contig2…
biological_process	reproductive process	217	154	63	Unigene33921_All,Up;CL12089.Contig1_All,Up;Unigene20658_All,Up;CL17295.Contig2_All,Up;Unigene35476_All,Up;Unigene42755_All,Up;CL20014.Contig1_All,Down;Unigene35686_All,Up;CL685.Contig2_All,Up;Unigene42664_All,Up;Unigene32536_All,Up;CL5729.Contig2_All,Up;CL6570.Contig5_All,Up;CL5729.Contig1_All,Up;Unigene21598_All,Up;Unigene25651_All,Up;CL17316.Contig3_All,Up;CL8200.Contig21_All,Up;CL16830.Contig2…
biological_process	response to stimulus	1162	867	295	Unigene33921_All,Up;CL5834.Contig4_All,Up;Unigene28714_All,Up;Unigene9682_All,Up;CL5834.Contig1_All,Up;CL4884.Contig5_All,Up;CL12785.Contig4_All,Up;Unigene14825_All,Up;CL12785.Contig2_All,Up;CL4276.Contig3_All,Up;Unigene39245_All,Up;CL7116.Contig34_All,Up;CL4594.Contig4_All,Up;Unigene42664_All,Up;CL8953.Contig1_All,Up;CL8200.Contig21_All,Up;CL16830.Contig2_All,Up;CL16830.Contig1_All,Up;Unigene265…
biological_process	rhythmic process	21	21	0	CL17537.Contig2_All,Up;CL3500.Contig4_All,Up;CL3500.Contig1_All,Up;CL5834.Contig4_All,Up;Unigene28714_All,Up;CL3500.Contig5_All,Up;CL3500.Contig6_All,Up;CL5834.Contig1_All,Up;CL3500.Contig3_All,Up;CL9924.Contig1_All,Up;Unigene33921_All,Up;CL11001.Contig1_All,Up;CL9259.Contig4_All,Up;CL3225.Contig3_All,Up;CL3957.Contig6_All,Up;CL19865.Contig14_All,Up;CL3225.Contig4_All,Up;Unigene902_All,Up;Unigene…
biological_process	signaling	407	327	80	CL4884.Contig5_All,Up;CL13083.Contig2_All,Up;CL13083.Contig7_All,Up;CL13083.Contig4_All,Up;CL19515.Contig1_All,Up;Unigene32395_All,Up;CL4968.Contig6_All,Up;Unigene6430_All,Up;CL4445.Contig6_All,Up;Unigene18553_All,Up;CL4968.Contig2_All,Up;CL4968.Contig4_All,Up;CL5729.Contig2_All,Up;CL4968.Contig5_All,Up;Unigene16813_All,Up;CL4968.Contig3_All,Up;CL5729.Contig1_All,Up;CL12992.Contig2_All,Up;CL4968.…
biological_process	single-organism process	3113	2406	707	Unigene33921_All,Up;CL16773.Contig2_All,Down;CL16773.Contig1_All,Down;CL13986.Contig3_All,Up;Unigene33270_All,Up;CL13986.Contig1_All,Up;Unigene41945_All,Up;Unigene41942_All,Up;CL13986.Contig4_All,Up;CL1013.Contig4_All,Up;Unigene41943_All,Up;CL13986.Contig2_All,Up;Unigene64427_All,Up;Unigene41944_All,Up;CL7099.Contig4_All,Up;CL1495.Contig2_All,Up;CL12354.Contig2_All,Up;CL3882.Contig2_All,Up;CL4276…
,Up;CL6940.Contig3_All,Up;CL16650.Contig2_All,Up;CL6940.Contig4_All,Up;Unigene29771_All,Up;CL1295.Contig4_All,Up;CL1295.Contig9_All,Up;CL1295.Contig3_All,Up;CL1295.Contig1_All,Up;Unigene795_All,Down;CL1295.Contig2_All,Down;CL1295.Contig5_All,Down;CL6993.Contig2_All,Up;CL17527.Contig3_All,Down;CL190.Contig3_All,Up;CL190.Contig18_All,Up;CL6861.Contig6_All,Up;Unigene30553_All,Up;Unigene19035_All,Up;…
,Up;CL18253.Contig3_All,Down;CL11826.Contig4_All,Up;CL11826.Contig2_All,Up;CL11826.Contig3_All,Up;CL16577.Contig1_All,Down;CL16577.Contig2_All,Down;CL13150.Contig2_All,Down;CL17755.Contig5_All,Up;Unigene14203_All,Up;Unigene8102_All,Up;Unigene8687_All,Up;CL16961.Contig6_All,Up;CL17228.Contig2_All,Up;CL16961.Contig5_All,Up;CL16961.Contig2_All,Up;CL16961.Contig1_All,Up;Unigene4863_All,Up;CL16961.Con…
cellular_component	cell	4210	3093	1117	CL3212.Contig4_All,Up;CL11959.Contig2_All,Up;CL15377.Contig2_All,Up;CL3212.Contig5_All,Up;CL2722.Contig2_All,Up;CL953.Contig2_All,Up;Unigene42408_All,Up;CL7216.Contig3_All,Down;CL7216.Contig1_All,Down;CL7216.Contig4_All,Down;Unigene23197_All,Up;CL3500.Contig4_All,Up;CL3500.Contig1_All,Up;CL13963.Contig6_All,Up;CL9773.Contig1_All,Up;CL20113.Contig2_All,Up;Unigene36120_All,Up;CL20113.Contig4_All,Up…
ontig2_All,Up;CL13770.Contig2_All,Up;CL6224.Contig14_All,Up;CL9247.Contig1_All,Up;CL18921.Contig2_All,Up;CL20707.Contig6_All,Up;CL18234.Contig2_All,Up;CL3484.Contig6_All,Up;CL12901.Contig3_All,Up;Unigene35567_All,Up;Unigene42214_All,Up;Unigene688_All,Up;CL641.Contig10_All,Up;CL5758.Contig1_All,Up;CL18234.Contig7_All,Up;CL4986.Contig10_All,Up;CL3883.Contig3_All,Up;Unigene18051_All,Up;CL9187.Contig…
g7_All,Up;CL3595.Contig2_All,Up;CL9198.Contig1_All,Up;Unigene22288_All,Up;CL6644.Contig1_All,Up;Unigene54844_All,Up;CL4874.Contig10_All,Up;CL4687.Contig7_All,Up;CL19035.Contig1_All,Up;Unigene4672_All,Up;Unigene28650_All,Up;Unigene28804_All,Up;CL4911.Contig4_All,Up;CL16615.Contig2_All,Up;CL17308.Contig3_All,Up;CL1742.Contig8_All,Up;CL10429.Contig2_All,Up;CL20058.Contig16_All,Up;CL20367.Contig6_All…
cellular_component	cell junction	158	127	31	CL9966.Contig2_All,Up;CL196.Contig4_All,Up;Unigene26001_All,Up;CL196.Contig1_All,Up;Unigene35702_All,Up;CL15876.Contig3_All,Up;CL196.Contig13_All,Up;CL13083.Contig2_All,Up;Unigene10846_All,Up;CL16078.Contig1_All,Up;CL196.Contig5_All,Up;Unigene66482_All,Up;CL196.Contig11_All,Up;CL118.Contig29_All,Up;CL1419.Contig5_All,Up;CL12710.Contig1_All,Up;CL6902.Contig6_All,Up;CL13083.Contig7_All,Up;Unigene22…
cellular_component	cell part	4185	3070	1115	CL3212.Contig4_All,Up;CL11959.Contig2_All,Up;CL15377.Contig2_All,Up;CL3212.Contig5_All,Up;CL2722.Contig2_All,Up;CL953.Contig2_All,Up;Unigene42408_All,Up;CL7216.Contig3_All,Down;CL7216.Contig1_All,Down;CL7216.Contig4_All,Down;Unigene23197_All,Up;CL3500.Contig4_All,Up;CL3500.Contig1_All,Up;CL13963.Contig6_All,Up;CL9773.Contig1_All,Up;CL20113.Contig2_All,Up;Unigene36120_All,Up;CL20113.Contig4_All,Up…
,Up;CL13770.Contig1_All,Up;CL5778.Contig5_All,Up;Unigene14203_All,Up;Unigene8102_All,Up;Unigene10197_All,Up;Unigene16007_All,Up;Unigene9123_All,Up;CL19545.Contig2_All,Up;Unigene6292_All,Up;CL16646.Contig4_All,Up;Unigene32449_All,Up;CL9570.Contig1_All,Up;CL7141.Contig3_All,Up;CL6302.Contig1_All,Up;CL779.Contig8_All,Up;CL18536.Contig1_All,Up;CL7413.Contig2_All,Up;CL11068.Contig1_All,Up;Unigene19701…
g18_All,Up;CL4109.Contig3_All,Up;Unigene15869_All,Up;CL3595.Contig3_All,Up;Unigene8980_All,Up;CL20704.Contig2_All,Up;CL20367.Contig5_All,Up;CL20133.Contig2_All,Up;CL1288.Contig6_All,Up;CL18708.Contig4_All,Up;CL7274.Contig3_All,Up;Unigene11095_All,Up;CL12290.Contig3_All,Up;Unigene11713_All,Up;CL6251.Contig1_All,Up;CL5526.Contig4_All,Up;CL18602.Contig2_All,Up;Unigene29526_All,Up;CL18806.Contig7_All…
cellular_component	extracellular matrix	2	2	0	CL9678.Contig1_All,Up;CL9678.Contig4_All,Up
cellular_component	extracellular matrix component	2	2	0	CL9678.Contig1_All,Up;CL9678.Contig4_All,Up
cellular_component	extracellular region	215	113	102	CL11444.Contig4_All,Up;CL1094.Contig4_All,Up;CL5311.Contig1_All,Up;CL20520.Contig1_All,Up;CL2335.Contig1_All,Up;CL11444.Contig1_All,Up;CL11444.Contig3_All,Up;CL1818.Contig1_All,Down;CL1818.Contig2_All,Down;Unigene25625_All,Down;Unigene29931_All,Down;Unigene29495_All,Down;CL4571.Contig4_All,Down;Unigene25627_All,Down;CL16961.Contig6_All,Up;Unigene16509_All,Up;CL17228.Contig2_All,Up;CL20686.Contig3…
cellular_component	extracellular region part	14	7	7	CL11444.Contig4_All,Up;CL1094.Contig4_All,Up;CL5311.Contig1_All,Up;CL20520.Contig1_All,Up;CL2335.Contig1_All,Up;CL11444.Contig1_All,Up;CL11444.Contig3_All,Up;CL1818.Contig1_All,Down;CL1818.Contig2_All,Down;Unigene25625_All,Down;Unigene29931_All,Down;Unigene29495_All,Down;CL4571.Contig4_All,Down;Unigene25627_All,Down
cellular_component	macromolecular complex	489	295	194	CL3212.Contig4_All,Up;CL11959.Contig2_All,Up;CL15377.Contig2_All,Up;CL3212.Contig5_All,Up;CL2722.Contig2_All,Up;CL953.Contig2_All,Up;Unigene42408_All,Up;CL7216.Contig3_All,Down;CL7216.Contig1_All,Down;CL7216.Contig4_All,Down;CL8534.Contig4_All,Down;CL2106.Contig1_All,Up;CL12694.Contig2_All,Up;CL12694.Contig1_All,Up;CL20477.Contig2_All,Up;CL3128.Contig2_All,Down;CL3128.Contig1_All,Down;Unigene1459…
cellular_component	membrane	2807	2149	658	CL14973.Contig1_All,Up;Unigene35381_All,Down;CL2356.Contig7_All,Down;CL2033.Contig2_All,Down;CL2033.Contig1_All,Down;CL9966.Contig2_All,Up;CL196.Contig4_All,Up;Unigene26001_All,Up;CL196.Contig1_All,Up;Unigene24727_All,Up;Unigene38550_All,Up;CL6360.Contig3_All,Up;CL15876.Contig3_All,Up;CL196.Contig13_All,Up;Unigene29939_All,Up;CL196.Contig5_All,Up;CL15919.Contig2_All,Up;CL13293.Contig1_All,Up;Unig…
CL9261.Contig3_All,Up;Unigene27983_All,Up;Unigene38297_All,Up;CL3027.Contig15_All,Up;CL2283.Contig6_All,Up;CL1535.Contig3_All,Up;Unigene39416_All,Up;CL5404.Contig1_All,Up;CL3027.Contig24_All,Up;CL5441.Contig2_All,Up;CL4236.Contig2_All,Up;Unigene28194_All,Up;CL9492.Contig1_All,Up;CL498.Contig11_All,Up;CL3583.Contig13_All,Up;CL16.Contig4_All,Up;CL18536.Contig5_All,Up;CL19511.Contig1_All,Up;Unigene3…
cellular_component	membrane part	2192	1721	471	CL14973.Contig1_All,Up;Unigene35381_All,Down;CL2356.Contig7_All,Down;CL2033.Contig2_All,Down;CL2033.Contig1_All,Down;Unigene10846_All,Up;CL1450.Contig8_All,Up;Unigene35503_All,Up;CL1450.Contig6_All,Up;Unigene24798_All,Up;CL771.Contig6_All,Up;CL771.Contig2_All,Up;CL771.Contig4_All,Up;CL771.Contig3_All,Up;CL771.Contig7_All,Up;CL771.Contig1_All,Up;CL6845.Contig7_All,Up;CL13446.Contig3_All,Up;CL13446…
All,Up;CL5024.Contig4_All,Up;CL3278.Contig3_All,Up;CL19144.Contig2_All,Up;CL3027.Contig30_All,Up;CL15789.Contig2_All,Up;Unigene29219_All,Up;Unigene38875_All,Up;CL6758.Contig5_All,Up;CL17961.Contig3_All,Up;CL1046.Contig3_All,Up;CL5412.Contig3_All,Up;CL18515.Contig2_All,Up;CL7484.Contig3_All,Up;CL13188.Contig2_All,Up;CL3633.Contig6_All,Up;CL9198.Contig2_All,Up;CL1426.Contig1_All,Up;CL2357.Contig3_A…
cellular_component	membrane-enclosed lumen	98	79	19	Unigene35702_All,Up;CL17295.Contig2_All,Up;Unigene13793_All,Up;CL1246.Contig1_All,Up;Unigene11202_All,Down;Unigene28280_All,Up;CL1124.Contig3_All,Up;CL146.Contig1_All,Down;CL9259.Contig4_All,Up;Unigene35774_All,Up;Unigene28631_All,Up;CL1242.Contig1_All,Up;CL1242.Contig2_All,Up;CL2188.Contig10_All,Up;CL2188.Contig4_All,Up;CL16190.Contig1_All,Up;Unigene36433_All,Up;Unigene28419_All,Up;CL8451.Contig…
cellular_component	nucleoid	8	0	8	Unigene18835_All,Down;CL16098.Contig1_All,Down;Unigene3487_All,Down;CL14228.Contig2_All,Down;CL14228.Contig3_All,Down;CL2574.Contig3_All,Down;CL179.Contig1_All,Down;CL2574.Contig5_All,Down
cellular_component	organelle	3310	2312	998	Unigene23197_All,Up;CL3500.Contig4_All,Up;CL3500.Contig1_All,Up;CL13963.Contig6_All,Up;CL9773.Contig1_All,Up;CL20113.Contig2_All,Up;Unigene36120_All,Up;CL20113.Contig4_All,Up;Unigene459_All,Up;Unigene51668_All,Up;CL2860.Contig4_All,Up;CL20113.Contig3_All,Up;Unigene11721_All,Up;Unigene29771_All,Up;CL13963.Contig4_All,Up;Unigene460_All,Up;CL7383.Contig1_All,Up;CL13515.Contig1_All,Up;Unigene42784_Al…
ene23066_All,Down;CL17156.Contig8_All,Down;CL17581.Contig1_All,Down;CL2578.Contig3_All,Down;Unigene11345_All,Down;CL191.Contig4_All,Down;CL13282.Contig2_All,Down;CL16347.Contig2_All,Down;CL4540.Contig6_All,Down;Unigene21880_All,Down;CL9229.Contig3_All,Down;Unigene18453_All,Down;CL6872.Contig7_All,Down;CL2821.Contig1_All,Down;CL931.Contig2_All,Down;CL13282.Contig3_All,Down;Unigene13757_All,Down;CL…
8486.Contig1_All,Up;CL5280.Contig7_All,Up;CL6769.Contig4_All,Up;CL1526.Contig5_All,Up;CL12715.Contig3_All,Up;CL7486.Contig2_All,Up;CL17968.Contig2_All,Up;CL16042.Contig3_All,Up;CL9061.Contig1_All,Up;CL7556.Contig2_All,Up;CL12143.Contig5_All,Up;CL17968.Contig1_All,Up;CL10707.Contig2_All,Up;CL11208.Contig2_All,Up;CL1526.Contig2_All,Up;CL11301.Contig2_All,Up;CL2652.Contig1_All,Up;CL3682.Contig1_All,…
cellular_component	organelle part	707	405	302	Unigene23197_All,Up;CL3500.Contig4_All,Up;CL3500.Contig1_All,Up;CL13963.Contig6_All,Up;CL9773.Contig1_All,Up;CL20113.Contig2_All,Up;Unigene36120_All,Up;CL20113.Contig4_All,Up;Unigene459_All,Up;Unigene51668_All,Up;CL2860.Contig4_All,Up;CL20113.Contig3_All,Up;Unigene11721_All,Up;Unigene29771_All,Up;CL13963.Contig4_All,Up;Unigene460_All,Up;CL7383.Contig1_All,Up;CL13515.Contig1_All,Up;Unigene42784_Al…
cellular_component	supramolecular fiber	3	2	1	CL17412.Contig2_All,Up;Unigene13030_All,Up;CL10513.Contig3_All,Down
cellular_component	symplast	158	127	31	CL9966.Contig2_All,Up;CL196.Contig4_All,Up;Unigene26001_All,Up;CL196.Contig1_All,Up;Unigene35702_All,Up;CL15876.Contig3_All,Up;CL196.Contig13_All,Up;CL13083.Contig2_All,Up;Unigene10846_All,Up;CL16078.Contig1_All,Up;CL196.Contig5_All,Up;Unigene66482_All,Up;CL196.Contig11_All,Up;CL118.Contig29_All,Up;CL1419.Contig5_All,Up;CL12710.Contig1_All,Up;CL6902.Contig6_All,Up;CL13083.Contig7_All,Up;Unigene22…
cellular_component	virion	12	8	4	CL3916.Contig2_All,Up;CL10491.Contig1_All,Down;CL3212.Contig4_All,Up;CL11959.Contig2_All,Up;CL15377.Contig2_All,Up;CL3212.Contig5_All,Up;CL2722.Contig2_All,Up;CL953.Contig2_All,Up;Unigene42408_All,Up;CL7216.Contig3_All,Down;CL7216.Contig1_All,Down;CL7216.Contig4_All,Down
cellular_component	virion part	12	8	4	CL3916.Contig2_All,Up;CL10491.Contig1_All,Down;CL3212.Contig4_All,Up;CL11959.Contig2_All,Up;CL15377.Contig2_All,Up;CL3212.Contig5_All,Up;CL2722.Contig2_All,Up;CL953.Contig2_All,Up;Unigene42408_All,Up;CL7216.Contig3_All,Down;CL7216.Contig1_All,Down;CL7216.Contig4_All,Down
molecular_function	antioxidant activity	70	48	22	CL19765.Contig1_All,Down;CL5924.Contig8_All,Down;CL6586.Contig4_All,Up;CL16831.Contig2_All,Down;Unigene25625_All,Down;Unigene25627_All,Down;Unigene21547_All,Up;CL6286.Contig6_All,Up;CL16186.Contig1_All,Up;Unigene19361_All,Down;Unigene18729_All,Up;CL20297.Contig1_All,Up;CL20297.Contig4_All,Up;Unigene30544_All,Up;Unigene21154_All,Up;CL8394.Contig1_All,Up;CL15442.Contig1_All,Up;CL6224.Contig4_All,Up…
molecular_function	binding	3145	2492	653	Unigene20432_All,Up;CL16275.Contig3_All,Down;CL16275.Contig1_All,Down;CL16275.Contig2_All,Down;Unigene35534_All,Down;CL10152.Contig2_All,Up;CL4594.Contig4_All,Up;CL87.Contig1_All,Down;CL20089.Contig3_All,Down;CL20089.Contig2_All,Down;CL11274.Contig2_All,Up;CL12984.Contig1_All,Up;CL10421.Contig3_All,Up;CL10421.Contig2_All,Up;Unigene42759_All,Up;Unigene867_All,Up;CL15281.Contig5_All,Up;CL20211.Cont…
2495.Contig3_All,Up;CL18609.Contig1_All,Up;CL3027.Contig26_All,Up;Unigene3246_All,Up;Unigene3258_All,Up;CL2629.Contig2_All,Up;Unigene995_All,Up;Unigene15732_All,Up;CL12581.Contig2_All,Up;CL5729.Contig1_All,Up;Unigene3346_All,Up;CL237.Contig1_All,Up;CL18536.Contig6_All,Up;CL19580.Contig4_All,Up;CL5478.Contig2_All,Up;CL5604.Contig2_All,Up;Unigene32547_All,Up;CL15674.Contig1_All,Up;CL20290.Contig3_A…
CL1677.Contig3_All,Up;Unigene25842_All,Up;CL20498.Contig5_All,Up;CL20162.Contig2_All,Up;CL20162.Contig3_All,Up;CL20684.Contig7_All,Up;CL20684.Contig8_All,Up;CL20684.Contig6_All,Up;CL11704.Contig3_All,Up;CL11067.Contig6_All,Up;Unigene32934_All,Up;CL20684.Contig5_All,Up;CL11067.Contig4_All,Up;Unigene31366_All,Up;CL11704.Contig4_All,Up;CL20498.Contig4_All,Up;Unigene29433_All,Up;CL14335.Contig5_All,U…
molecular_function	catalytic activity	3784	2914	870	CL4048.Contig4_All,Down;Unigene49884_All,Up;CL6596.Contig2_All,Up;CL7573.Contig4_All,Up;CL7573.Contig3_All,Up;CL6596.Contig1_All,Up;CL7846.Contig2_All,Down;Unigene39472_All,Down;CL16688.Contig2_All,Down;Unigene21880_All,Down;CL8446.Contig2_All,Down;CL6455.Contig3_All,Down;CL12434.Contig5_All,Up;CL16025.Contig48_All,Up;CL3605.Contig1_All,Up;CL3060.Contig3_All,Up;CL1249.Contig2_All,Down;CL19765.Con…
_All,Up;CL1013.Contig1_All,Up;Unigene21547_All,Up;CL18009.Contig3_All,Down;CL18009.Contig1_All,Down;CL18009.Contig2_All,Down;CL12183.Contig1_All,Up;CL11162.Contig1_All,Up;CL11162.Contig2_All,Up;CL11162.Contig3_All,Up;CL11162.Contig4_All,Up;Unigene64425_All,Up;CL564.Contig5_All,Up;CL564.Contig3_All,Up;CL564.Contig6_All,Up;CL564.Contig4_All,Up;Unigene26662_All,Up;CL5615.Contig3_All,Up;CL5615.Contig…
_All,Down;CL15674.Contig2_All,Down;CL175.Contig6_All,Down;CL15370.Contig2_All,Up;CL15370.Contig1_All,Up;CL16553.Contig1_All,Up;Unigene64265_All,Up;Unigene65061_All,Up;CL4556.Contig5_All,Up;CL18127.Contig5_All,Up;CL11484.Contig2_All,Up;Unigene19874_All,Up;CL14959.Contig3_All,Up;CL13791.Contig2_All,Up;CL11897.Contig2_All,Up;CL11897.Contig4_All,Up;CL1211.Contig3_All,Up;CL20483.Contig3_All,Up;CL4826.…
molecular_function	electron carrier activity	60	51	9	Unigene8415_All,Down;CL9838.Contig3_All,Up;Unigene19661_All,Up;CL9838.Contig8_All,Up;CL9838.Contig1_All,Up;CL9838.Contig5_All,Up;Unigene64348_All,Up;CL4237.Contig4_All,Up;CL7353.Contig6_All,Up;CL5951.Contig6_All,Up;CL10174.Contig3_All,Up;CL10677.Contig2_All,Up;Unigene8702_All,Up;CL5896.Contig3_All,Up;CL476.Contig4_All,Up;CL4237.Contig5_All,Up;CL6203.Contig3_All,Up;CL4237.Contig6_All,Up;CL5473.Con…
molecular_function	metallochaperone activity	1	1	0	CL6179.Contig3_All,Up
molecular_function	molecular function regulator	59	44	15	CL4949.Contig8_All,Up;CL17295.Contig2_All,Up;CL17179.Contig1_All,Up;CL19133.Contig2_All,Down;CL1731.Contig2_All,Down;CL1731.Contig8_All,Down;CL1731.Contig3_All,Down;CL1731.Contig6_All,Down;CL1731.Contig1_All,Down;Unigene25405_All,Up;CL12795.Contig1_All,Up;Unigene40242_All,Up;CL987.Contig3_All,Up;CL9105.Contig3_All,Up;CL987.Contig4_All,Up;Unigene10476_All,Down;CL6861.Contig6_All,Up;Unigene19035_Al…
molecular_function	molecular transducer activity	53	49	4	CL6861.Contig6_All,Up;Unigene19035_All,Up;Unigene19033_All,Up;CL6861.Contig2_All,Up;Unigene19034_All,Up;CL1453.Contig3_All,Up;CL6861.Contig3_All,Up;CL6861.Contig4_All,Up;Unigene42073_All,Up;CL1453.Contig6_All,Up;CL1453.Contig2_All,Up;Unigene19253_All,Down;CL19147.Contig3_All,Up;CL5834.Contig4_All,Up;Unigene28714_All,Up;CL5834.Contig1_All,Up;CL16828.Contig2_All,Up;Unigene42214_All,Up;CL3830.Contig…
molecular_function	nucleic acid binding transcription factor activity	144	120	24	Unigene64334_All,Up;Unigene67141_All,Up;CL14614.Contig5_All,Up;Unigene54246_All,Up;CL20002.Contig7_All,Up;CL13986.Contig3_All,Up;Unigene33270_All,Up;CL13986.Contig1_All,Up;CL9892.Contig5_All,Up;Unigene24980_All,Up;CL8075.Contig1_All,Up;CL14614.Contig2_All,Up;CL4188.Contig3_All,Up;CL13986.Contig4_All,Up;Unigene32159_All,Up;Unigene64109_All,Up;CL12480.Contig2_All,Up;CL6138.Contig4_All,Up;CL15654.Co…
molecular_function	nutrient reservoir activity	16	8	8	CL2705.Contig5_All,Up;CL2705.Contig6_All,Up;CL2705.Contig3_All,Up;CL2705.Contig1_All,Up;CL1319.Contig4_All,Up;Unigene35444_All,Up;CL1319.Contig3_All,Up;Unigene35445_All,Up;Unigene42038_All,Down;CL16831.Contig2_All,Down;CL13495.Contig2_All,Down;CL13495.Contig3_All,Down;CL13495.Contig4_All,Down;CL931.Contig2_All,Down;CL4028.Contig3_All,Down;CL1319.Contig2_All,Down
molecular_function	signal transducer activity	98	71	27	Unigene25785_All,Down;Unigene25782_All,Down;CL4526.Contig7_All,Down;Unigene25786_All,Down;CL3783.Contig5_All,Down;CL3783.Contig6_All,Down;CL3783.Contig2_All,Down;CL17386.Contig1_All,Down;CL4526.Contig2_All,Down;Unigene26015_All,Down;CL3783.Contig4_All,Down;Unigene26017_All,Down;CL3783.Contig3_All,Down;CL3783.Contig7_All,Down;Unigene4818_All,Down;CL11923.Contig3_All,Up;CL20367.Contig4_All,Up;CL203…
molecular_function	structural molecule activity	131	47	84	Unigene23620_All,Up;Unigene9391_All,Up;CL12694.Contig2_All,Up;CL12694.Contig1_All,Up;CL6940.Contig3_All,Up;Unigene345_All,Up;CL6797.Contig1_All,Up;CL16650.Contig2_All,Up;CL5441.Contig2_All,Up;CL17795.Contig2_All,Up;CL5595.Contig1_All,Up;CL6940.Contig4_All,Up;CL6797.Contig2_All,Up;CL16744.Contig1_All,Up;CL20477.Contig2_All,Up;CL5595.Contig2_All,Up;CL16744.Contig2_All,Up;CL5595.Contig3_All,Up;CL190…
molecular_function	transcription factor activity, protein binding	28	27	1	CL11068.Contig1_All,Up;CL15414.Contig3_All,Down;CL824.Contig5_All,Up;CL824.Contig4_All,Up;CL824.Contig3_All,Up;CL13021.Contig3_All,Up;Unigene15510_All,Up;CL8913.Contig1_All,Up;Unigene38061_All,Up;Unigene18992_All,Up;CL587.Contig14_All,Up;CL4425.Contig4_All,Up;CL19435.Contig2_All,Up;CL19435.Contig11_All,Up;CL16095.Contig1_All,Up;CL402.Contig1_All,Up;CL6142.Contig3_All,Up;CL402.Contig5_All,Up;CL614…
molecular_function	transporter activity	538	471	67	CL11274.Contig2_All,Up;Unigene25409_All,Up;CL6013.Contig3_All,Up;Unigene40792_All,Up;CL6013.Contig2_All,Up;CL1026.Contig13_All,Up;CL1026.Contig16_All,Up;CL1026.Contig11_All,Up;CL1026.Contig10_All,Up;CL1026.Contig9_All,Up;CL1026.Contig12_All,Up;CL3469.Contig3_All,Up;CL1026.Contig15_All,Up;CL1026.Contig14_All,Up;CL8110.Contig2_All,Up;CL1807.Contig2_All,Up;CL8110.Contig3_All,Up;CL3160.Contig2_All,Up…
