# Supplementary material for: Comparative Transcriptional Profiling and Physiological Responses of Two Contrasting Oat Genotypes under Salt Stress
Source: Sci Rep. 2018 Nov 2;8:16248. doi: 10.1038/s41598-018-34505-5 (PMC6214910; doi:10.1038/s41598-018-34505-5)
Supplement: Supplementary file 5 — File S4 [file 41598_2018_34505_MOESM5_ESM.xlsx]

## Sheet: A1 vs B1 kegg
Comparative Transcriptional Profiling and Physiological Responses of Two Contrasting Oat Genotypes under Salt Stress Bin Wu1, Yarvaan Munkhtuya1, Jianjiang Li2, Yani Hu1, Qian Zhang1, Zongwen Zhang1,* 1. Institute of Crop Science, Chinese Academy of Agricultural Sciences (CAAS), No. 12. Zhongguancun South Street, Beijing 100081, China 2. Institute of Grain Crops, Xinjiang Academy of Agricultural …
Pathway	Number of Unigenes Differentially expressed between two genotypes in Pathway
Ribosome	502
Biosynthesis of secondary metabolites	1690
Phenylalanine metabolism	186
Phenylpropanoid biosynthesis	368
Amino sugar and nucleotide sugar metabolism	247
RNA transport	2353
Other glycan degradation	120
Stilbenoid, diarylheptanoid and gingerol biosynthesis	177
Cutin, suberine and wax biosynthesis	134
mRNA surveillance pathway	2002
Fatty acid elongation	81
Limonene and pinene degradation	116
Flavone and flavonol biosynthesis	78
Steroid biosynthesis	97
Ascorbate and aldarate metabolism	93
Tryptophan metabolism	81
Biotin metabolism	19
Metabolic pathways	3537
Flavonoid biosynthesis	141
Carotenoid biosynthesis	112
Glucosinolate biosynthesis	38
Phenylalanine, tyrosine and tryptophan biosynthesis	55
Cysteine and methionine metabolism	154
Aminoacyl-tRNA biosynthesis	98
Glutathione metabolism	104
Phagosome	143
Glycosphingolipid biosynthesis - ganglio series	21
Cyanoamino acid metabolism	140
Fatty acid biosynthesis	38
Indole alkaloid biosynthesis	20
Histidine metabolism	31
alpha-Linolenic acid metabolism	68
Sphingolipid metabolism	48
Galactose metabolism	163
Anthocyanin biosynthesis	11
Glycosaminoglycan degradation	32
Citrate cycle (TCA cycle)	58
Arginine and proline metabolism	103
Benzoxazinoid biosynthesis	42
Circadian rhythm - plant	105
Starch and sucrose metabolism	462
Isoflavonoid biosynthesis	47
Biosynthesis of unsaturated fatty acids	47
Fructose and mannose metabolism	134
Pyruvate metabolism	95
Isoquinoline alkaloid biosynthesis	24
Valine, leucine and isoleucine degradation	60
Linoleic acid metabolism	24
Caffeine metabolism	5
Lysine biosynthesis	23
Tropane, piperidine and pyridine alkaloid biosynthesis	25
Riboflavin metabolism	31
Protein export	44
Diterpenoid biosynthesis	47
Lysine degradation	44
Oxidative phosphorylation	115
Proteasome	46
Propanoate metabolism	46
Selenocompound metabolism	17
beta-Alanine metabolism	43
Plant hormone signal transduction	471
Fatty acid metabolism	67
ABC transporters	96
Pantothenate and CoA biosynthesis	30
One carbon pool by folate	19
Glycerolipid metabolism	74
Zeatin biosynthesis	73
Synthesis and degradation of ketone bodies	8
Betalain biosynthesis	2
N-Glycan biosynthesis	39
Valine, leucine and isoleucine biosynthesis	31
SNARE interactions in vesicular transport	34
C5-Branched dibasic acid metabolism	5
Nitrogen metabolism	48
Glycine, serine and threonine metabolism	62
Protein processing in endoplasmic reticulum	268
Brassinosteroid biosynthesis	25
Glycosphingolipid biosynthesis - globo series	12
Glycolysis / Gluconeogenesis	182
Porphyrin and chlorophyll metabolism	58
Peroxisome	76
Ubiquinone and other terpenoid-quinone biosynthesis	38
Pentose phosphate pathway	100
Other types of O-glycan biosynthesis	7
Sulfur metabolism	27
Butanoate metabolism	20
Alanine, aspartate and glutamate metabolism	39
Lipoic acid metabolism	2
Tyrosine metabolism	51
Vitamin B6 metabolism	7
Taurine and hypotaurine metabolism	5
Sesquiterpenoid and triterpenoid biosynthesis	12
Glycosylphosphatidylinositol(GPI)-anchor biosynthesis	48
Monoterpenoid biosynthesis	6
RNA polymerase	245
Glyoxylate and dicarboxylate metabolism	46
Arachidonic acid metabolism	8
Thiamine metabolism	2
Non-homologous end-joining	4
Terpenoid backbone biosynthesis	57
Sulfur relay system	3
Photosynthesis	30
Folate biosynthesis	6
Pyrimidine metabolism	296
Nicotinate and nicotinamide metabolism	4
Base excision repair	23
Carbon fixation in photosynthetic organisms	42
Purine metabolism	296
Natural killer cell mediated cytotoxicity	23
Pentose and glucuronate interconversions	223
Plant-pathogen interaction	585
Regulation of autophagy	28
Endocytosis	1085
Ether lipid metabolism	1021
Glycerophospholipid metabolism	1097
Basal transcription factors	37
Circadian rhythm - mammal	2
Phosphatidylinositol signaling system	41
Inositol phosphate metabolism	26
Nucleotide excision repair	50
RNA degradation	149
Ubiquitin mediated proteolysis	87
Spliceosome	408
Homologous recombination	33
Ribosome biogenesis in eukaryotes	91
Photosynthesis - antenna proteins	5
DNA replication	26
Mismatch repair	25

## Sheet: A2 vs B2 kegg
Pathway	Number of Unigenes Differentially expressed between two genotypes in Pathway
Biosynthesis of secondary metabolites	568
Phenylpropanoid biosynthesis	141
Stilbenoid, diarylheptanoid and gingerol biosynthesis	85
RNA transport	715
Cutin, suberine and wax biosynthesis	65
Metabolic pathways	1061
mRNA surveillance pathway	606
Other glycan degradation	52
Limonene and pinene degradation	58
Carotenoid biosynthesis	58
Phenylalanine metabolism	60
Flavonoid biosynthesis	63
Fatty acid elongation	37
Ascorbate and aldarate metabolism	42
Flavone and flavonol biosynthesis	35
Isoflavonoid biosynthesis	29
Tryptophan metabolism	31
Brassinosteroid biosynthesis	21
Biotin metabolism	9
Cysteine and methionine metabolism	53
Diterpenoid biosynthesis	26
ABC transporters	45
alpha-Linolenic acid metabolism	29
Cyanoamino acid metabolism	51
Linoleic acid metabolism	15
Amino sugar and nucleotide sugar metabolism	58
Biosynthesis of unsaturated fatty acids	23
Glucosinolate biosynthesis	14
Lysine degradation	21
Indole alkaloid biosynthesis	9
Steroid biosynthesis	26
Glycerolipid metabolism	31
Starch and sucrose metabolism	136
Zeatin biosynthesis	28
Benzoxazinoid biosynthesis	15
Sulfur metabolism	15
Propanoate metabolism	18
Selenocompound metabolism	8
Histidine metabolism	10
Glycosaminoglycan degradation	10
Glutathione metabolism	27
Citrate cycle (TCA cycle)	17
Fatty acid metabolism	22
Phagosome	36
Pyruvate metabolism	27
Galactose metabolism	41
Valine, leucine and isoleucine degradation	17
Glycosphingolipid biosynthesis - ganglio series	5
Fatty acid biosynthesis	9
Arginine and proline metabolism	26
Sesquiterpenoid and triterpenoid biosynthesis	7
Photosynthesis - antenna proteins	10
RNA polymerase	77
Betalain biosynthesis	1
Other types of O-glycan biosynthesis	3
beta-Alanine metabolism	11
Peroxisome	22
Glycerophospholipid metabolism	325
Ubiquinone and other terpenoid-quinone biosynthesis	11
Glycine, serine and threonine metabolism	16
Monoterpenoid biosynthesis	3
Vitamin B6 metabolism	3
Terpenoid backbone biosynthesis	19
One carbon pool by folate	4
Phenylalanine, tyrosine and tryptophan biosynthesis	7
Purine metabolism	88
Plant hormone signal transduction	110
Tropane, piperidine and pyridine alkaloid biosynthesis	4
Regulation of autophagy	13
Anthocyanin biosynthesis	1
Pyrimidine metabolism	85
Nitrogen metabolism	10
Ether lipid metabolism	287
Glycosphingolipid biosynthesis - globo series	2
Synthesis and degradation of ketone bodies	1
Sphingolipid metabolism	6
Glycolysis / Gluconeogenesis	40
Riboflavin metabolism	4
Taurine and hypotaurine metabolism	1
Pentose and glucuronate interconversions	62
Tyrosine metabolism	11
Lysine biosynthesis	2
Non-homologous end-joining	1
Isoquinoline alkaloid biosynthesis	2
Protein processing in endoplasmic reticulum	55
Endocytosis	289
Glycosylphosphatidylinositol(GPI)-anchor biosynthesis	10
Porphyrin and chlorophyll metabolism	9
Circadian rhythm - mammal	2
Proteasome	5
Circadian rhythm - plant	14
Spliceosome	133
Oxidative phosphorylation	17
Valine, leucine and isoleucine biosynthesis	3
Alanine, aspartate and glutamate metabolism	6
Arachidonic acid metabolism	1
Base excision repair	5
Aminoacyl-tRNA biosynthesis	9
Natural killer cell mediated cytotoxicity	5
Fructose and mannose metabolism	18
Plant-pathogen interaction	144
Protein export	3
Glyoxylate and dicarboxylate metabolism	7
Pentose phosphate pathway	14
SNARE interactions in vesicular transport	2
Inositol phosphate metabolism	7
Butanoate metabolism	1
Basal transcription factors	8
Pantothenate and CoA biosynthesis	1
RNA degradation	42
N-Glycan biosynthesis	2
Photosynthesis	3
Phosphatidylinositol signaling system	9
Carbon fixation in photosynthetic organisms	5
Nucleotide excision repair	12
Ubiquitin mediated proteolysis	16
DNA replication	3
Mismatch repair	2
Ribosome biogenesis in eukaryotes	20
Ribosome	4
Homologous recombination	5

## Sheet: A3 vs B3 kegg
Pathway	Number of Unigenes Differentially expressed between two genotypes in Pathway
Phenylpropanoid biosynthesis	203
Phenylalanine metabolism	113
Biosynthesis of secondary metabolites	601
Stilbenoid, diarylheptanoid and gingerol biosynthesis	85
Plant hormone signal transduction	240
Flavonoid biosynthesis	74
Plant-pathogen interaction	305
Cutin, suberine and wax biosynthesis	54
Glutathione metabolism	57
RNA transport	724
mRNA surveillance pathway	634
Flavone and flavonol biosynthesis	35
Cysteine and methionine metabolism	62
Amino sugar and nucleotide sugar metabolism	70
Zeatin biosynthesis	42
Limonene and pinene degradation	41
Phenylalanine, tyrosine and tryptophan biosynthesis	24
Benzoxazinoid biosynthesis	23
Anthocyanin biosynthesis	8
Metabolic pathways	1061
Arginine and proline metabolism	45
Nitrogen metabolism	29
Alanine, aspartate and glutamate metabolism	29
alpha-Linolenic acid metabolism	29
Isoflavonoid biosynthesis	22
Diterpenoid biosynthesis	22
Cyanoamino acid metabolism	46
Indole alkaloid biosynthesis	8
Carotenoid biosynthesis	32
Monoterpenoid biosynthesis	8
Selenocompound metabolism	8
Galactose metabolism	50
Tryptophan metabolism	19
Linoleic acid metabolism	9
Glucosinolate biosynthesis	9
Other types of O-glycan biosynthesis	5
Circadian rhythm - plant	32
RNA polymerase	92
ABC transporters	32
Steroid biosynthesis	20
beta-Alanine metabolism	14
Lysine biosynthesis	7
Ascorbate and aldarate metabolism	18
Brassinosteroid biosynthesis	9
Ubiquinone and other terpenoid-quinone biosynthesis	14
Sesquiterpenoid and triterpenoid biosynthesis	7
Starch and sucrose metabolism	129
Fatty acid elongation	13
Vitamin B6 metabolism	4
Glycosylphosphatidylinositol(GPI)-anchor biosynthesis	19
Porphyrin and chlorophyll metabolism	18
Tropane, piperidine and pyridine alkaloid biosynthesis	6
Histidine metabolism	6
Taurine and hypotaurine metabolism	3
Pyrimidine metabolism	104
Pantothenate and CoA biosynthesis	8
Sulfur metabolism	9
Isoquinoline alkaloid biosynthesis	5
Valine, leucine and isoleucine degradation	13
Purine metabolism	100
Valine, leucine and isoleucine biosynthesis	7
Lysine degradation	9
Nicotinate and nicotinamide metabolism	3
Glycerolipid metabolism	17
Biosynthesis of unsaturated fatty acids	8
Glycine, serine and threonine metabolism	14
Photosynthesis - antenna proteins	6
Photosynthesis	10
Protein export	7
Riboflavin metabolism	4
Butanoate metabolism	4
Other glycan degradation	10
Arachidonic acid metabolism	2
Non-homologous end-joining	1
One carbon pool by folate	2
N-Glycan biosynthesis	6
Phosphatidylinositol signaling system	18
Terpenoid backbone biosynthesis	15
Glycosphingolipid biosynthesis - globo series	1
Fatty acid biosynthesis	3
Peroxisome	15
Pentose phosphate pathway	21
Fructose and mannose metabolism	24
Inositol phosphate metabolism	12
Glycolysis / Gluconeogenesis	40
Propanoate metabolism	6
Phagosome	22
Oxidative phosphorylation	20
Regulation of autophagy	9
Glycosaminoglycan degradation	2
Folate biosynthesis	1
Pyruvate metabolism	13
Tyrosine metabolism	9
Glyoxylate and dicarboxylate metabolism	9
Circadian rhythm - mammal	1
Protein processing in endoplasmic reticulum	54
Base excision repair	4
SNARE interactions in vesicular transport	2
Carbon fixation in photosynthetic organisms	7
Pentose and glucuronate interconversions	54
Basal transcription factors	8
Fatty acid metabolism	5
Sphingolipid metabolism	1
RNA degradation	45
Citrate cycle (TCA cycle)	2
Natural killer cell mediated cytotoxicity	2
Proteasome	1
Mismatch repair	6
Ether lipid metabolism	265
Ribosome	22
Glycerophospholipid metabolism	280
DNA replication	3
Ubiquitin mediated proteolysis	17
Endocytosis	270
Aminoacyl-tRNA biosynthesis	1
Nucleotide excision repair	9
Homologous recombination	7
Ribosome biogenesis in eukaryotes	23
Spliceosome	101

## Sheet: A4 vs B4 kegg
Pathway	Number of Unigenes Differentially expressed between two genotypes in Pathway
Biosynthesis of secondary metabolites	289
Phenylpropanoid biosynthesis	92
RNA transport	402
mRNA surveillance pathway	359
Biotin metabolism	11
Phenylalanine metabolism	37
Cyanoamino acid metabolism	38
Stilbenoid, diarylheptanoid and gingerol biosynthesis	33
Isoflavonoid biosynthesis	18
Cutin, suberine and wax biosynthesis	25
Starch and sucrose metabolism	93
Metabolic pathways	526
Glycerolipid metabolism	23
Cysteine and methionine metabolism	31
Nitrogen metabolism	16
Arginine and proline metabolism	24
Amino sugar and nucleotide sugar metabolism	33
Diterpenoid biosynthesis	13
Galactose metabolism	31
Vitamin B6 metabolism	6
Limonene and pinene degradation	18
Flavonoid biosynthesis	23
Selenocompound metabolism	6
Ascorbate and aldarate metabolism	14
Alanine, aspartate and glutamate metabolism	13
Carotenoid biosynthesis	17
Photosynthesis - antenna proteins	9
Flavone and flavonol biosynthesis	11
Fatty acid elongation	10
Glycosylphosphatidylinositol(GPI)-anchor biosynthesis	14
Monoterpenoid biosynthesis	4
Glycosphingolipid biosynthesis - globo series	4
Glucosinolate biosynthesis	5
Other glycan degradation	11
Betalain biosynthesis	1
Glutathione metabolism	14
Linoleic acid metabolism	4
Riboflavin metabolism	5
Porphyrin and chlorophyll metabolism	10
Fructose and mannose metabolism	18
alpha-Linolenic acid metabolism	8
Terpenoid backbone biosynthesis	12
Tryptophan metabolism	7
Sulfur metabolism	5
Indole alkaloid biosynthesis	2
Sphingolipid metabolism	5
ABC transporters	13
RNA degradation	36
Sesquiterpenoid and triterpenoid biosynthesis	3
RNA polymerase	39
Regulation of autophagy	8
Base excision repair	6
Biosynthesis of unsaturated fatty acids	5
Valine, leucine and isoleucine biosynthesis	4
Nicotinate and nicotinamide metabolism	2
Zeatin biosynthesis	9
Isoquinoline alkaloid biosynthesis	2
Taurine and hypotaurine metabolism	1
Tropane, piperidine and pyridine alkaloid biosynthesis	2
Histidine metabolism	2
Phagosome	13
Non-homologous end-joining	1
Benzoxazinoid biosynthesis	3
Glycosaminoglycan degradation	2
Plant hormone signal transduction	56
Brassinosteroid biosynthesis	2
Pentose phosphate pathway	11
Butanoate metabolism	2
Pentose and glucuronate interconversions	33
Lysine degradation	3
Purine metabolism	42
Arachidonic acid metabolism	1
Oxidative phosphorylation	10
One carbon pool by folate	1
Circadian rhythm - plant	8
Ribosome biogenesis in eukaryotes	25
Pyrimidine metabolism	40
Phenylalanine, tyrosine and tryptophan biosynthesis	2
Pyruvate metabolism	7
Tyrosine metabolism	5
Circadian rhythm - mammal	1
Glycolysis / Gluconeogenesis	18
Inositol phosphate metabolism	5
Valine, leucine and isoleucine degradation	3
Glycerophospholipid metabolism	151
beta-Alanine metabolism	2
Spliceosome	69
Propanoate metabolism	2
Pantothenate and CoA biosynthesis	1
Steroid biosynthesis	3
Protein processing in endoplasmic reticulum	25
Homologous recombination	9
Carbon fixation in photosynthetic organisms	4
Glycine, serine and threonine metabolism	3
Photosynthesis	2
Protein export	1
Ether lipid metabolism	132
Ubiquinone and other terpenoid-quinone biosynthesis	1
Citrate cycle (TCA cycle)	1
Basal transcription factors	3
Phosphatidylinositol signaling system	4
Peroxisome	3
Aminoacyl-tRNA biosynthesis	2
Endocytosis	133
Mismatch repair	2
Fatty acid metabolism	1
Glyoxylate and dicarboxylate metabolism	1
Nucleotide excision repair	5
Plant-pathogen interaction	61
DNA replication	1
Ubiquitin mediated proteolysis	6
Ribosome	6

## Sheet: A5 vs B5 kegg
Pathway	Number of Unigenes Differentially expressed between two genotypes in Pathway
Biosynthesis of secondary metabolites	706
Phenylpropanoid biosynthesis	182
RNA transport	1027
Phenylalanine metabolism	81
Flavonoid biosynthesis	91
mRNA surveillance pathway	867
Other glycan degradation	60
Ribosome	129
Stilbenoid, diarylheptanoid and gingerol biosynthesis	80
Cyanoamino acid metabolism	88
Isoflavonoid biosynthesis	40
Carotenoid biosynthesis	62
Flavone and flavonol biosynthesis	41
Fatty acid elongation	38
Limonene and pinene degradation	54
Amino sugar and nucleotide sugar metabolism	87
Biotin metabolism	11
Metabolic pathways	1413
Cutin, suberine and wax biosynthesis	48
Plant hormone signal transduction	231
Circadian rhythm - plant	59
Ascorbate and aldarate metabolism	40
Tryptophan metabolism	35
Ubiquinone and other terpenoid-quinone biosynthesis	33
Starch and sucrose metabolism	210
Nitrogen metabolism	33
Biosynthesis of unsaturated fatty acids	26
Brassinosteroid biosynthesis	19
Diterpenoid biosynthesis	27
Arginine and proline metabolism	49
Glycosphingolipid biosynthesis - ganglio series	10
Glucosinolate biosynthesis	14
Histidine metabolism	14
Plant-pathogen interaction	301
Glycerolipid metabolism	39
Benzoxazinoid biosynthesis	20
alpha-Linolenic acid metabolism	28
Cysteine and methionine metabolism	55
Glycosaminoglycan degradation	14
Alanine, aspartate and glutamate metabolism	26
Porphyrin and chlorophyll metabolism	30
Lysine degradation	20
Zeatin biosynthesis	34
RNA polymerase	122
Lysine biosynthesis	10
Glycosphingolipid biosynthesis - globo series	7
Sulfur metabolism	16
Sesquiterpenoid and triterpenoid biosynthesis	10
Fatty acid biosynthesis	12
Linoleic acid metabolism	9
Photosynthesis - antenna proteins	14
Valine, leucine and isoleucine degradation	22
Riboflavin metabolism	11
Steroid biosynthesis	23
Glutathione metabolism	32
Indole alkaloid biosynthesis	5
ABC transporters	36
beta-Alanine metabolism	15
Purine metabolism	142
C5-Branched dibasic acid metabolism	2
Isoquinoline alkaloid biosynthesis	7
Phenylalanine, tyrosine and tryptophan biosynthesis	12
Pyrimidine metabolism	138
Glycine, serine and threonine metabolism	23
Anthocyanin biosynthesis	2
Photosynthesis	18
Galactose metabolism	50
Vitamin B6 metabolism	4
Propanoate metabolism	14
Tropane, piperidine and pyridine alkaloid biosynthesis	6
Lipoic acid metabolism	1
Sphingolipid metabolism	10
Glycosylphosphatidylinositol(GPI)-anchor biosynthesis	20
Taurine and hypotaurine metabolism	2
Phagosome	36
Aminoacyl-tRNA biosynthesis	21
Pyruvate metabolism	25
Base excision repair	12
Oxidative phosphorylation	31
Butanoate metabolism	5
One carbon pool by folate	3
Other types of O-glycan biosynthesis	1
Fatty acid metabolism	16
Tyrosine metabolism	16
Valine, leucine and isoleucine biosynthesis	6
Fructose and mannose metabolism	33
Pentose and glucuronate interconversions	90
Non-homologous end-joining	1
SNARE interactions in vesicular transport	6
Monoterpenoid biosynthesis	1
Citrate cycle (TCA cycle)	9
Pantothenate and CoA biosynthesis	4
Circadian rhythm - mammal	2
Nicotinate and nicotinamide metabolism	1
Arachidonic acid metabolism	1
Protein export	5
Glycerophospholipid metabolism	427
Regulation of autophagy	10
Terpenoid backbone biosynthesis	15
Peroxisome	15
Carbon fixation in photosynthetic organisms	12
Glyoxylate and dicarboxylate metabolism	10
N-Glycan biosynthesis	4
Ether lipid metabolism	389
Glycolysis / Gluconeogenesis	43
Pentose phosphate pathway	20
Natural killer cell mediated cytotoxicity	4
Nucleotide excision repair	21
Endocytosis	392
Phosphatidylinositol signaling system	12
Inositol phosphate metabolism	6
Proteasome	1
Protein processing in endoplasmic reticulum	55
DNA replication	7
Basal transcription factors	6
RNA degradation	52
Mismatch repair	6
Ubiquitin mediated proteolysis	19
Ribosome biogenesis in eukaryotes	38
Homologous recombination	12
Spliceosome	147

## Sheet: A6 vs B6 kegg
Pathway	Number of Unigenes Differentially expressed between two genotypes in Pathway
Photosynthesis - antenna proteins	80
RNA transport	1670
mRNA surveillance pathway	1460
Plant-pathogen interaction	641
Biosynthesis of secondary metabolites	993
Zeatin biosynthesis	103
Plant hormone signal transduction	435
Brassinosteroid biosynthesis	46
ABC transporters	111
Stilbenoid, diarylheptanoid and gingerol biosynthesis	113
Ubiquinone and other terpenoid-quinone biosynthesis	55
Flavone and flavonol biosynthesis	54
Limonene and pinene degradation	79
Phenylpropanoid biosynthesis	197
Isoflavonoid biosynthesis	48
Cutin, suberine and wax biosynthesis	75
Flavonoid biosynthesis	96
Glutathione metabolism	80
Phenylalanine metabolism	79
Other glycan degradation	58
Porphyrin and chlorophyll metabolism	62
Carotenoid biosynthesis	70
Arginine and proline metabolism	79
Anthocyanin biosynthesis	9
Nitrogen metabolism	47
Indole alkaloid biosynthesis	15
Ascorbate and aldarate metabolism	50
Amino sugar and nucleotide sugar metabolism	113
Tryptophan metabolism	42
Glucosinolate biosynthesis	20
alpha-Linolenic acid metabolism	46
RNA polymerase	220
Cysteine and methionine metabolism	93
Galactose metabolism	110
Benzoxazinoid biosynthesis	30
Caffeine metabolism	4
Steroid biosynthesis	46
Valine, leucine and isoleucine degradation	42
Glycosylphosphatidylinositol(GPI)-anchor biosynthesis	50
Pyrimidine metabolism	261
Metabolic pathways	2290
Lysine biosynthesis	15
Sesquiterpenoid and triterpenoid biosynthesis	16
Linoleic acid metabolism	15
Diterpenoid biosynthesis	31
Regulation of autophagy	44
Purine metabolism	259
Cyanoamino acid metabolism	80
Circadian rhythm - plant	64
Synthesis and degradation of ketone bodies	6
Sphingolipid metabolism	23
Citrate cycle (TCA cycle)	31
beta-Alanine metabolism	26
Peroxisome	54
Histidine metabolism	13
Sulfur metabolism	21
Riboflavin metabolism	15
Starch and sucrose metabolism	283
Pantothenate and CoA biosynthesis	17
Phosphatidylinositol signaling system	57
Fatty acid metabolism	39
Glycerolipid metabolism	44
Biosynthesis of unsaturated fatty acids	22
Glycosphingolipid biosynthesis - globo series	6
Other types of O-glycan biosynthesis	4
Lysine degradation	20
Selenocompound metabolism	6
Alanine, aspartate and glutamate metabolism	26
Pyruvate metabolism	46
Glycine, serine and threonine metabolism	33
Proteasome	20
Glycosaminoglycan degradation	10
SNARE interactions in vesicular transport	16
Homologous recombination	69
Tropane, piperidine and pyridine alkaloid biosynthesis	8
Fatty acid elongation	19
Taurine and hypotaurine metabolism	3
N-Glycan biosynthesis	18
Thiamine metabolism	2
Phenylalanine, tyrosine and tryptophan biosynthesis	14
Vitamin B6 metabolism	4
Arachidonic acid metabolism	6
Butanoate metabolism	10
Glyoxylate and dicarboxylate metabolism	31
Non-homologous end-joining	3
Glycosphingolipid biosynthesis - ganglio series	3
Isoquinoline alkaloid biosynthesis	6
Biotin metabolism	1
Fructose and mannose metabolism	62
Folate biosynthesis	5
Propanoate metabolism	17
Tyrosine metabolism	29
Photosynthesis	21
Sulfur relay system	2
Fatty acid biosynthesis	8
Pentose phosphate pathway	52
Natural killer cell mediated cytotoxicity	19
Inositol phosphate metabolism	30
Nicotinate and nicotinamide metabolism	3
Phagosome	53
Protein export	12
Valine, leucine and isoleucine biosynthesis	8
RNA degradation	135
Glycolysis / Gluconeogenesis	90
Monoterpenoid biosynthesis	1
Terpenoid backbone biosynthesis	31
Carbon fixation in photosynthetic organisms	25
Oxidative phosphorylation	43
One carbon pool by folate	2
Basal transcription factors	28
Base excision repair	11
Circadian rhythm - mammal	2
Ribosome	81
Ribosome biogenesis in eukaryotes	101
Pentose and glucuronate interconversions	115
Protein processing in endoplasmic reticulum	112
DNA replication	10
Spliceosome	261
Ubiquitin mediated proteolysis	55
Aminoacyl-tRNA biosynthesis	13
Mismatch repair	11
Endocytosis	692
Glycerophospholipid metabolism	704
Ether lipid metabolism	639
Nucleotide excision repair	30
